# Supplementary material for: Cysteine Proteome Reveals Response to Endogenous Oxidative Stress in Bacillus cereus
Source: Int J Mol Sci. 2021 Jul 14;22(14):7550. doi: 10.3390/ijms22147550 (PMC8305198; doi:10.3390/ijms22147550)
Supplement: Supplementary file 1 [file ijms-22-07550-s001.zip]

Archive with 16 entries (16 files):
- Figure S1.tiff
- __MACOSX/._Figure S1.tiff
- Table S7.xlsx
- __MACOSX/._Table S7.xlsx
- Table S6.xlsx
- __MACOSX/._Table S6.xlsx
- Table S5.xlsx
- __MACOSX/._Table S5.xlsx
- Table S4.xlsx
- __MACOSX/._Table S4.xlsx
- Table S3.xlsx
- __MACOSX/._Table S3.xlsx
- Table S2.xlsx
- __MACOSX/._Table S2.xlsx
- Table S1 FH.xlsx
- __MACOSX/._Table S1 FH.xlsx
