# Supplementary material for: Cysteine Proteome Reveals Response to Endogenous Oxidative Stress in Bacillus cereus
Source: Int J Mol Sci. 2021 Jul 14;22(14):7550. doi: 10.3390/ijms22147550 (PMC8305198; doi:10.3390/ijms22147550)
Supplement: Supplementary file 1 [file ijms-22-07550-s001.zip › Table S7.xlsx]

## Sheet: Table S7
Table S7: Proteins with differentially Iodoacetamide (IAM)-labelled cysteine residues at mid exponential growth phase (MEP) and late exponential growth phase (LEP) compared to early exponential growth phase.
Log2 values of modified IAMCys for each protein at MEP and LEP compared to LEP (Column C and D) with the p-value (Column E and F)
		Log2(FC)		p-value
ID	Protein	EEP/MEP	EEP/LEP	EEP vs MEP	EEP vs LEP
BC1238	Tryptophan synthase alpha chain	-3.24	-3.14	8.94531e-07	1.37501e-06
BC2312	hypothetical protein	0.0713	-2.94	0.870941	1.5673e-06
BC1317	acetoacetyl-CoA reductase	-0.795	-2.73	0.106063	1.18236e-05
BC4952	NifU protein	-1.48	-2.71	0.0151192	9.63969e-05
BC0666	immune inhibitor A precursor	-2.54	-2.38	1.60963e-05	3.54909e-05
BC1236	N-(5'-phosphoribosyl)anthranilate isomerase	-2.16	-2.16	3.56129e-05	3.56129e-05
BC0155	50S ribosomal protein L36	0.512	-2.16	0.268834	0.000115349
BC3302	pentapeptide repeat-containing protein	-1.79	-2.14	0.000890804	0.000150237
BC5445	Superoxide dismutase [Mn] 2	-1.19	-2.04	0.023488	0.000461213
BC4915	ComA operon protein 2	-1.43	-1.98	0.00683358	0.000482998
BC0377	Alkyl hydroperoxide reductase C22	-0.667	-1.78	0.108879	0.000241073
BC1705	zinc transporter	-0.435	-1.76	0.426342	0.00378297
BC2305	isochorismatase	0.881	-1.72	0.0738476	0.00148285
BC1953	enterotoxin	-1.64	-1.71	0.00126428	0.000852808
BC0442	tellurium resistance protein terD	0.22	-1.64	0.621304	0.00136562
BC4853	naphthoate synthase	0.376	-1.59	0.374661	0.00102834
BC1542	Aspartate 1-decarboxylase	-1.04	-1.5	0.102866	0.0223499
BC0186	hypothetical protein	-1.69	-1.41	0.00277386	0.0098688
BC0376	Alkyl hydroperoxide reductase subunit F	-1.49	-1.37	0.00656007	0.0113684
BC1235	Indole-3-glycerol phosphate synthase	-1.38	-1.26	0.00178565	0.00370245
BC4728	molybdopterin biosynthesis MoeB protein	-1	-1.25	0.032781	0.00979742
BC1155	catalase	0.667	-1.25	0.15989	0.0127324
BC1991	putative murein endopeptidase	-1.23	-1.23	0.00779785	0.00779785
BC1182	oligopeptide transport ATP-binding protein oppD	-1.66	-1.19	0.00776646	0.0466363
BC4112	6,7-dimethyl-8-ribityllumazine synthase	-0.333	-1.19	0.405551	0.00678124
BC1237	Tryptophan synthase beta chain	-1.01	-1.16	0.0469709	0.0247789
BC5199	Xaa-Pro dipeptidase	-0.229	-1.14	0.605086	0.0164196
BC1233	anthranilate synthase component II	-1.77	-1.06	0.000388417	0.0194255
BC0217	2,5-diketo-D-gluconic acid reductase	-0.667	-1	0.156172	0.0390564
BC2302	2,3-dihydroxybenzoate-2,3-dehydrogenase	1.6	-0.912	0.0127645	0.134262
BC1376	flavodoxin	0.724	-0.903	0.124377	0.0593845
BC4603	GntR family transcriptional regulator	-1.09	-0.891	0.0340458	0.0765076
BC1232	anthranilate synthase component I	-1.17	-0.672	0.00855516	0.107846
BC5234	N-acetylmuramoyl-L-alanine amidase	0.457	-0.608	0.312098	0.182939
BC2303	isochorismate synthase DhbC	0.448	-0.528	0.349158	0.271268
BC5370	Agmatinase	0.594	-0.493	0.201097	0.285537
BC0144	30S ribosomal protein S14 type Z	2.37	-0.421	6.61069e-05	0.380894
BC0353	putative lipid kinase	0.966	-0.39	0.020647	0.32143
BC4678	aminopeptidase	0.862	-0.194	0.0865183	0.688999
BC0517	thioredoxin-dependent thiol peroxidase	-1.97	0.00619	0.00385856	0.991868
BC3777	hypothetical protein	1.16	0.183	0.0265723	0.709986
BC0621	Putative pyridoxal phosphate-dependent acyltransferase	1.1	0.195	0.0319253	0.686081
BC4276	4-hydroxy-3-methylbut-2-en-1-yl diphosphate synthase	1.55	0.246	0.00141902	0.562174
BC3892	ribosomal large subunit pseudouridine synthase D	1.61	0.531	0.00349097	0.286681
BC5315	Uracil phosphoribosyltransferase	1.3	0.557	0.00755227	0.21558
BC4936	Diaminopimelate epimerase	1	0.575	0.0426871	0.227005
BC3616	aconitate hydratase	0.969	0.667	0.0437138	0.153906
BC4468	Glutamate-1-semialdehyde 2,1-aminomutase 2	1.57	0.667	0.00508232	0.194637
BC3833	succinyl-CoA synthetase subunit alpha	1.19	0.677	0.0071966	0.10408
BC4312	Chaperone protein DnaK	0.938	0.693	0.031743	0.103513
BC4898	Glucose-6-phosphate isomerase	-0.333	0.735	0.453888	0.108065
BC5433	ABC transporter ATP-binding protein uup	1.23	0.771	0.0192412	0.126686
BC4341	GTP pyrophosphokinase	-1.59	0.774	0.00302759	0.114612
BC1740	aspartate ammonia-lyase	0.208	0.815	0.587405	0.0436733
BC3847	Ribonuclease 3	0.333	0.86	0.423276	0.0480356
BC0518	peroxide operon regulator	-0.691	0.864	0.141298	0.0697757
BC2826	Probable manganese-dependent inorganic pyrophosphatase	0.461	0.882	0.256968	0.0373658
BC4391	tRNA-specific 2-thiouridylase mnmA	1.35	0.91	0.0113557	0.0740701
BC4425	transcriptional regulator	0.195	0.918	0.637311	0.0357885
A0A5B7VA93	hypothetical protein	-2.22e-16	0.935	1	0.0364658
BC4009	aminotransferase	1.31	0.992	0.00748251	0.0348022
BC0055	Ribose-phosphate pyrophosphokinase	0.333	1	0.447254	0.0308955
BC0334	phosphoribosylamine--glycine ligase	1.04	1	0.0360364	0.043036
BC4614	Xaa-Pro dipeptidase	1.33	1	0.00574301	0.0308955
BC0328	Phosphoribosylformylglycinamidine synthase 1	0.862	1.05	0.0594396	0.0243962
BC4158	2-oxoisovalerate dehydrogenase beta subunit	1.13	1.05	0.0231873	0.0335859
BC4571	deblocking aminopeptidase	0.528	1.06	0.266933	0.0336352
BC0326	phosphoribosylaminoimidazole-succinocarboxamide synthase	0.667	1.06	0.181265	0.0392721
BC3845	cell division protein ftsY	1.06	1.06	0.0260835	0.0260835
BC4157	branched-chain alpha-keto acid dehydrogenase subunit E2	0.602	1.13	0.221919	0.0283541
BC0296	GMP synthase [glutamine-hydrolyzing]	0.454	1.14	0.255812	0.0080832
BC0042	transcription state transcriptional regulator AbrB	2.26	1.14	0.000187883	0.0322314
BC5328	Release factor glutamine methyltransferase	0.98	1.16	0.0624948	0.0297818
BC0331	Phosphoribosylformylglycinamidine cyclo-ligase	1.12	1.17	0.0307967	0.0255724
BC5330	Thymidine kinase	1.17	1.17	0.0163265	0.0163652
BC3889	Aspartate carbamoyltransferase	0.507	1.18	0.371823	0.0469286
BC4442	cell division inhibitor MinD	0.528	1.19	0.292259	0.0239784
BC3864	Methionyl-tRNA formyltransferase	0.558	1.19	0.202889	0.0107607
BC4308	Fe-S oxidoreductase	0.897	1.22	0.0708345	0.0171093
BC4224	Probable glycine dehydrogenase [decarboxylating] subunit 2	1.73	1.25	0.000585706	0.008057
BC5413	pyridoxal kinase	0.774	1.3	0.0827058	0.00606848
BC1546	aspartate aminotransferase	0.528	1.33	0.209007	0.00383841
BC5335	fructose-bisphosphate aldolase	1.22	1.33	0.00925033	0.00524088
BC4981	cysteine desulfhydrase	0.862	1.34	0.0568341	0.00506237
BC3824	Elongation factor Ts	1.72	1.36	0.000317504	0.00254541
BC4402	Adenine phosphoribosyltransferase	0.333	1.39	0.469514	0.00609816
BC0324	phosphoribosylaminoimidazole carboxylase ATPase subunit	0.347	1.39	0.454697	0.00636669
BC4980	IscU protein	0.723	1.4	0.0965388	0.00306353
BC0129	Elongation factor Tu	0.916	1.41	0.0513725	0.00477739
BC4446	rod shape-determining protein MreB	0.959	1.43	0.0450126	0.00465632
BC0054	Bifunctional protein GlmU [Includes: UDP-N-acetylglucosamine pyrophosphorylase ; Glucosamine-1-phosphate N-acetyltransferase]	1.11e-16	1.44	1	0.00343735
BC4600	6-phosphofructokinase	1.99	1.44	0.000249236	0.00430101
BC5140	glyceraldehyde-3-phosphate dehydrogenase	1.59	1.46	0.00265297	0.00495476
BC3830	Methylenetetrahydrofolate--tRNA-(uracil-5-)-methyltransferase TrmFO	1.66	1.46	0.00048336	0.00155732
BC1496	L-asparaginase	0.791	1.5	0.0862789	0.00268321
BC0333	Bifunctional purine biosynthesis protein PurH [Includes: Phosphoribosylaminoimidazolecarboxamide formyltransferase ; IMP cyclohydrolase]	1.08	1.53	0.0320027	0.0039135
BC4111	Riboflavin biosynthesis protein ribBA [Includes: 3,4-dihydroxy-2-butanone 4-phosphate synthase ; GTP cyclohydrolase-2]	1.77	1.58	0.001257	0.00325009
BC0325	adenylosuccinate lyase	1.07	1.6	0.0456758	0.00476901
BC0108	Glutamate--tRNA ligase	1.65	1.61	0.00147941	0.00183076
BC4973	Lipoyl synthase	0.0507	1.62	0.907666	0.00125786
BC5468	Adenylosuccinate synthetase	1.66	1.66	0.000271616	0.000271616
BC0531	methionine--tRNA ligase	2.08	1.67	9.5822e-05	0.000866811
BC0747	glycine oxidase	2.08	1.69	0.00011635	0.00092502
BC0257	D-alanine--D-alanine ligase B	1.12	1.72	0.0206272	0.000953676
BC5188	peptide chain release factor 2	1.14	1.73	0.027572	0.00180144
BC3970	dihydrolipoamide dehydrogenase	0.629	1.74	0.131345	0.000331659
BC3799	aspartate-semialdehyde dehydrogenase	1.33	1.75	0.0088228	0.00112399
BC4376	protease	1.65	1.75	0.00071193	0.000415608
BC4183	acetyl-CoA carboxylase biotin carboxylase subunit	1.81	1.76	0.000422283	0.000555952
BC4517	succinate dehydrogenase flavoprotein subunit	1.44	1.77	0.00342571	0.000582331
BC0329	Phosphoribosylformylglycinamidine synthase 2	0.752	1.79	0.0758225	0.000260761
BC5452	GMP reductase	1.6	1.8	0.00271085	0.00103774
BC4422	nicotinate-nucleotide pyrophosphorylase	0.667	1.83	0.111836	0.000198292
BC3888	Dihydroorotase	2.29	1.84	3.95909e-05	0.000415001
BC1491	NAD-specific glutamate dehydrogenase	1.26	1.86	0.0239688	0.00172574
BC2204	asparagine synthetase [glutamine-hydrolyzing]	0.636	1.87	0.136453	0.000202858
BC5387	phosphotransacetylase	1.68	1.87	0.000811166	0.000302608
BC4119	adenosylmethionine--8-amino-7-oxononanoate transaminase	2.58	1.89	1.23226e-05	0.000404432
BC3923	50S ribosomal protein L32	1.53	1.91	0.00278857	0.000392968
BC0153	methionine aminopeptidase	0.39	1.92	0.424684	0.000718064
BC5338	CTP synthase	1.13	1.94	0.0207546	0.000374552
BC5316	Pyridoxal-phosphate-dependent serine hydroxymethyltransferase	1.11	2.06	0.0168127	0.000102267
BC5318	ribose-5-phosphate isomerase B	1.97	2.06	0.000622544	0.000404972
BC5485	tRNA uridine 5-carboxymethylaminomethyl modification enzyme MnmG	0.862	2.1	0.0788454	0.000225279
BC4311	Chaperone protein DnaJ	2.51	2.24	0.000118991	0.000394871
BC3883	Orotidine 5'-phosphate decarboxylase	2.23	2.27	0.000113495	9.14246e-05
BC5135	Enolase	0.0507	2.31	0.915848	9.95989e-05
BC0128	Elongation factor G	1.07	2.34	0.0211958	2.52976e-05
BC3854	kinase related to hydroxyacetone kinase	2.61	2.34	6.89438e-05	0.00022712
BC3773	2-oxoglutarate ferredoxin oxidoreductase subunit beta	0.862	2.39	0.115025	0.000195407
BC3887	Carbamoyl-phosphate synthase small chain	1.21	2.41	0.00512348	4.70988e-06
BC3811	Translation initiation factor IF-2	0.811	2.45	0.0700567	1.30375e-05
BC3977	Zn-dependent hydrolase	0.899	2.45	0.0681968	4.17198e-05
BC3895	Isoleucine--tRNA ligase 1	2.02	2.46	0.00296218	0.00054042
BC4604	NAD-dependent malic enzyme	2.08	2.52	0.000169299	1.80993e-05
BC3798	aspartate kinase I	2.06	2.55	0.000128204	1.03338e-05
BC4114	Biotin synthase	1.41	2.66	0.00363867	5.03104e-06
BC4599	pyruvate kinase	0.925	2.76	0.0511273	5.39637e-06
BC0352	Aspartyl/glutamyl-tRNA(Asn/Gln) amidotransferase subunit B	1.19	2.79	0.033606	3.48139e-05
BC4226	Aminomethyltransferase	1.5	2.8	0.00176213	1.63037e-06
BC1372	D-alanine--poly(phosphoribitol) ligase subunit 1	2.88	2.88	5.82378e-07	5.82378e-07
BC1174	3-oxoacyl-(acyl carrier protein) synthase II	3.09	2.91	1.13881e-05	2.40841e-05
BC1804	UPF0176 protein BC_1804	1.43	2.97	0.0089344	7.54549e-06
BC3882	Orotate phosphoribosyltransferase	1.05	3.05	0.0271186	1.13096e-06
BC0123	DNA-directed RNA polymerase subunit beta'	2.25	3.11	4.19952e-05	5.91836e-07
BC4421	Quinolinate synthase A	1.17	3.2	0.0133986	4.23661e-07
BC0190	Glucosamine--fructose-6-phosphate aminotransferase [isomerizing]	1.23	3.21	0.00591393	1.19904e-07
BC5477	GTP-dependent nucleic acid-binding protein EngD	1	3.24	0.0225979	1.47408e-07
BC4444	rod shape-determining protein mreD	3.21	3.28	3.11506e-07	2.32638e-07
BC3947	pyruvate carboxylase	1.77	3.31	0.000474889	2.00828e-07
BC5227	Phosphomethylpyrimidine synthase	1.86	3.54	0.000781542	3.33569e-07
BC0122	DNA-directed RNA polymerase subunit beta	1.87	3.98	0.000181259	5.76965e-09
BC3886	Carbamoyl-phosphate synthase large chain	1.42	4.39	0.0155051	9.34189e-08
