# Supplementary material for: Cysteine Proteome Reveals Response to Endogenous Oxidative Stress in Bacillus cereus
Source: Int J Mol Sci. 2021 Jul 14;22(14):7550. doi: 10.3390/ijms22147550 (PMC8305198; doi:10.3390/ijms22147550)
Supplement: Supplementary file 1 [file ijms-22-07550-s001.zip › Table S6.xlsx]

## Sheet: Table S6
Table S6 : Proteins with differentially N-ethylmaleimide (NEM)-labelled cysteine residues at mid exponential growth phase (MEP) and late exponential growth phase (LEP) compared to early exponential growth phase.
*Only fold-change (FC) equal or higher than 1.5 with p<0.05 are indicated.
Proteins identified with significant abundance changes are indicated in bold.
Gene	Protein	NEM labelled Cys peptide	Cys	Log2(FC)*
ID			n°	MEP	LEP
Post translational modification, protein turnover, chaperones
BC0376	Alkyl hydroperoxide reductase subunit F (AhpF)	GEIVTDKHGATNVPGVFAAGDCTNNPYK	479	2,1a	2,2a
		GVAYCPHCDGPLFTGK	337/340
Nucleotide transport and metabolism
BC0013	Inosine-5'-monophosphate dehydrogenase (GuaB)	AGMGYCGAQDLEFLR	446		1,2a
		VGIGPGSICTTR	308
		VVAGVGVPQLTAVYDCATEAR	327
BC0329	Phosphoribosylformylglycinamidine synthase subunit synthase subunit II (PurL)	GLAMTTDCNSR	464	-1,6 a	-1,7 a
		GAIPCLLK	736
		SVDGMSEACR	527
		LPNYTETGLFSVMWSEHCSYK	55
BC0152	Adenylate kinase (Adk)	ECGATYHLEFNPPAK	133	-1,3 a	-1,3 a
		ERLSQDDCVR	77
		CGGELYQR	153
BC3888	Dihydroorotase (PyrC)	LDMAVVAHCEENTLINK	179	-1,3 a
		VTAEVTPHHLVLCEDDIPSADPNFK	263
Transcription
BC0123	DNA-directed RNA polymerase subunit beta' (RpoC)	SAFTCNTR	892		-1,3 a
		CGVEVTR	78
		MYQCGLPK	355
		YKGVVCDR	75
		LVDVAQDVIVREDDCGTDR	818
BC0122	DNA-directed RNA polymerase subunit beta (RpoB)	QVVSAATACIPFLENDDSNR	624	-1.1
		MCPIETPEGPNIGLINSLSSFAK	514
		SNQGTCYNQRPIVSVGNEVVK	722
		YSVDECKER	81
Translation
BC0128	Elongation factor G (FusA)	KATTSVEFFPVICGSAFKNK	258	-1,9a
		CSPVILEPMMK	595
		DTTTGDTLCDEK	389
BC3895	Isoleucine--tRNA ligase 1 (IlS1)	CATVVKENYVK	911	-1,3a	-1,7a
		KLCAEYAYEQVER	124
		CWVVSETIGKDAEHETLCER	891-908
		YEHTAVVVAQATGETCER	881
Energy production and conversion
BC4980	IscU protein	CATLAWK	127		-1,1 a
		NHGVLEDSVTVNLNNPTCGDR	40
BC3833	Succinate--CoA ligase	LLGPNCPGVITPDECK	124-133	-1,8 a
	(SucD)	IKTMEACGIK	269
		GLFETCK	297
Cell cycle control, cell division, chromosome partitioning
BC1991	Putative murein endopeptidase	SAVCQGYTLLTYELLK	187		1,9a
BC4446	Cell shape-determining protein (MreB)	KPYVMVCVPSGITAVER	108		-1,3 a
		MPVLVAEDPLDCVAIGTGK	319
BC0666	Immune inhibitor A	ANYELEAECDFVEVHAVTEDGTK	535	2,2a	1,9a
Cell wall/membrane/envelope biogenesis
BC0888	Autolysin (cell wall hydrolase)	NCPAFMIQR	136		1,5a
