# Supplementary material for: Cysteine Proteome Reveals Response to Endogenous Oxidative Stress in Bacillus cereus
Source: Int J Mol Sci. 2021 Jul 14;22(14):7550. doi: 10.3390/ijms22147550 (PMC8305198; doi:10.3390/ijms22147550)
Supplement: Supplementary file 1 [file ijms-22-07550-s001.zip › Table S5.xlsx]

## Sheet: Table S5
Table S5: Proteins identified in B. cereus ATCC 14579 strain containing Iodoacetamide (IAM) and N-ethylmaleimide (NEM) labelled cysteine residues. EEP, early exponential growth phase; MEP, mid exponential growth phase; LEP, late exponential growth phase.
From Column H to Column y: Number of modified Cysteine residues in each protein
* NEM Values are corrected NEM moiety with IN labelling (Cf. Materials and methods)							EEP						MEP						LEP
ID	Gene	Uniprot AN	Description	Prot	COG	labelled cysteine containing peptide	IAM 1	NEM 1	IAM2	NEM2	IAM3	NEM3	IAM1	NEM1	IAM2	NEM2	IAM3	NEM3	IAM1	NEM1	IAM2	NEM2	IAM3	NEM3
WP_000005831	BC3892	Q819R7	pseudouridine synthase		Translation, ribosomal structure and biogenesis	FKDFTLVECR	3	0	2	0	1	0	0	0	0	0	0	0	0	0	0	0	0	0
WP_000007656	BC3845	Q819W0	signal recognition particle-docking protein FtsY	ftsY	Intracellular trafficking, secretion, and vesicular transport	KVDVLLCDTAGR	3	2	3	0	2	1	1	0	2	1	1	0	2	0	1	1	1	0
WP_000009523	BC4980	Q815Z4	IscU protein		Energy production and conversion	CATLAWK	2	2	3	1	3	2	2	0	1	0	2	0	0	0	0	0	0	0
					Energy production and conversion	NHGVLEDSVTVNLNNPTCGDR
WP_000012476	BC4118	Q818W9	ATP-dependent dethiobiotin synthetase BioD	bioD	Coenzyme transport and metabolism	SLSGVPTQENEICPYSIEEPLAPR	1	0	1	0	2	0	0	0	0	0	0	0	0	0	0	0	0	0
WP_000024529	BC4639	Q817B8	2-Cys peroxiredoxin	tpx B	Posttranslational modification, protein turnover, chaperones	WCAANGLENVVTLSDHR	11	1	14	1	16	2	7	0	9	2	17	5	7	2	6	2	16	1
					Posttranslational modification, protein turnover, chaperones	LISVVPSIDTGVCDAQTR
WP_000025341	BC4421	Q817V8	quinolinate synthase A	nadA	Coenzyme transport and metabolism	AGCSMADMADIEQTER	7	2	10	0	13	0	5	0	4	0	4	0	0	0	0	0	0	0
						GHCSVHQNFTVK
WP_000027084	BC4398	Q817X7	histidyl-tRNA synthetase	hisS-2	Translation, ribosomal structure and biogenesis	IGEFC5SDCQSR	5	0	5	0	9	0	5	0	6	0	10	0	6	2	3	0	7	0
						AENIELPLEHSIDCYVVALGEK
						IGEFCSDC8QSR
WP_000027130	BC3854	Q819V1	kinase		General function prediction only	DTEIDGVAIQKDDFMCIADGK	3	0	3	0	8	0	0	0	0	0	0	0	0	0	0	0	0	0
						YGYCTEFMVK
WP_000034575	BC4637	Q817C0	acetate kinase	ackA	Energy production and conversion	AAELLGRPIESLSLLSCHLGNGASIAAVEGGK	0	1	1	0	2	0	0	0	0	0	0	0	1	0	1	0	1	0
WP_000034700	BC4312	Q818E9	molecular chaperone DnaK	dnaK	Posttranslational modification, protein turnover, chaperones	SKIIGIDLGTTNSCVAVMEGGEPK	10	1	14	2	19	0	9	0	6	1	7	0	10	1	7	1	9	0
WP_000036343	BC3811	Q812X7	translation initiation factor IF-	infB	Translation, ribosomal structure and biogenesis	FKDDVKEVAQNYECGITIER	6	0	6	2	9	1	4	1	3	1	5	0	2	0	1	1	1	0
						VGTIAGCYVTDGK
WP_000041153	BC1376	Q81G35	flavodoxin		Energy production and conversion	AAVFGSCDSAYPK	0	0	0	0	0	0	0	0	0	0	0	0	3	0	3	1	2	0
WP_000043949	BC4311	Q818F0	molecular chaperone DnaJ	dnaJ	Posttranslational modification, protein turnover, chaperones	ELNVEIPVEDPC12DTCK	5	0	5	0	7	0	0	0	0	0	0	0	0	0	0	0	0	0
						ELNVEIPVEDPCDTC15K
						HCSGSGQVSVEQNTPFGR
WP_000051433	BC0351	Q81IN3	glutamyl-tRNA(Gln) amidotransferase subunit A	gatA	Translation, ribosomal structure and biogenesis	QPAAYCGVVGLKPTYGR	1	0	1	0	3	0	1	0	1	0	3	0	0	0	0	0	0	0
WP_000055555	BC0329	Q81IQ3	phosphoribosylformylglycinamidine synthase subunit PurL	purL	Nucleotide transport and metabolism	GLAMTTDCNSR	17	2	15	10	18	5	12	0	8	2	10	1	7	4	4	1	4	0
						GAIPCLLK
						SVDGMSEACR
						LPNYTETGLFSVMWSEHCSYK
WP_000067215	BC5387	Q814N8	phosphate acetyltransferase		Energy production and conversion	GCNEEEVYK	3	0	2	0	5	1	1	0	0	1	0	1	0	0	0	0	0	0
						EEEKYVFADCAINIAPNSQDLAEIGIESAK
WP_000071041	BC0054	Q81J98	bifunctional N-acetylglucosamine-phosphate uridyltransferase/glucosamine-phosphate acetyltransferase	glmU	Cell wall/membrane/envelope biogenesis	EINTGTYCFDNK	1	0	2	0	2	0	1	0	2	0	2	0	0	0	0	0	0	0
WP_000072244	BC4465	Q817R6	valine--tRNA ligase	valS	Translation, ribosomal structure and biogenesis	FCNPSELTIQTDLQAPEK	2	0	2	0	2	0	2	0	2	0	1	0	2	1	2	0	1	0
WP_000075943	BC1654	Q81FD8	chemotaxis protein CheV		Cell motility	IVCEISGTGYDNK	0	0	2	0	2	0	1	0	1	0	1	0	0	0	0	0	0	0
WP_000076736	BC3805	Q819Z1	polyribonucleotide nucleotidyltransferase	pnp B	Translation, ribosomal structure and biogenesis	GQTQALSICTLGALGDVQILDGLGVEESKR	1	0	1	0	2	0	0	0	0	0	0	0	0	0	0	0	0	0
WP_000077401	BC4936	Q816D1	diaminopimelate epimerase	dapF	Amino acid transport and metabolism	GPAEVICR	2	0	2	0	2	0	1	0	1	0	1	0	0	0	0	0	0	0
WP_000082906	BC0424	Q81IG4	hypothetical protein		Function unknown	AQQACVDAGAEEVITSIK	0	0	0	0	0	0	2	0	1	0	2	0	1	1	2	0	2	0
WP_000083510	BC3883	Q819S6	orotidine '-phosphate decarboxylase	pyrF	Nucleotide transport and metabolism	LREVCGNEFVTVTPGIR	4	0	7	1	8	0	0	0	0	0	0	0	1	0	2	0	1	0
						ERPICIAVTQLTSTSEAMMKK
						ESGLDGVVCSTLEVPK
WP_000088589	BC0332	Q81IQ0	phosphoribosylglycinamide formyltransferase	purN	Nucleotide transport and metabolism	ANYHHIPCFAFSAK	2	0	1	0	5	0	0	0	0	0	0	0	0	0	0	0	0	0
						RLDAEISLLVCDKPEAR
WP_000090370	BC0128	Q814C5	elongation factor G	fusA	Translation, ribosomal structure and biogenesis	KATTSVEFFPVICGSAFKNK	29	2	30	3	33	7	13	1	14	0	17	1	11	5	4	1	5	1
	BC0128				Translation, ribosomal structure and biogenesis	CSPVILEPMMK	29	2	30	3	33	7	13	1	14	0	17	1	11	5	4	1	5	1
	BC0128				Translation, ribosomal structure and biogenesis	DTTTGDTLCDEK	29	2	30	3	33	7	13	1	14	0	17	1	11	5	4	1	5	1
WP_000094042	BC5445	Q814I6	Superoxide dismutase [Mn]	sodA2	Defense mechanisms	SLEELLCNLDTLPKEIVTAVR	1	0	2	1	2	0	2	0	6	1	4	0	7	2	10	3	4	0
WP_000095905	BC0621	Q81I05	-amino--ketobutyrate CoA ligase		Coenzyme transport and metabolism	SRPFLFSTALTPADAAACMR	2	0	2	0	3	0	0	0	0	0	0	0	2	0	1	0	4	0
WP_000097289	BC4477	Q817Q4	peptidase	lon B	Posttranslational modification, protein turnover, chaperones	GPILCLVGPPGVGK	2	0	2	0	2	0	0	0	0	0	0	0	0	0	0	0	0	0
WP_000100238	BC5468	Q814H1	adenylosuccinate synthetase	purA	Nucleotide transport and metabolism	ICVIGNGLVVDPK	6	1	7	2	6	1	2	0	2	0	2	0	2	0	2	0	2	0
						CEPVYEELPGWEEDITGVK
WP_000101798	BC0157	Q81J19	S ribosomal protein S	rpsK	Translation, ribosomal structure and biogenesis	ALQAAGLEVTAIRDVTPVPHNGCRPPK	8	0	10	0	9	0	6	0	4	0	11	0	7	0	5	0	10	0
WP_000102602	BC3814	Q819Y6	transcription termination factor NusA	nusA	Transcription	ISVYAENTDVDPVGSCVGPK	2	0	3	2	4	1	2	0	2	1	2	0	2	1	1	0	2	0
WP_000103654	BC4898	Q816G0	glucose--phosphate isomerase	pgi B	Carbohydrate transport and metabolism	ACAMSGYLLGVNPFDQPGVEAYKK	1	3	1	1	2	1	2	0	1	0	2	0	0	0	0	0	0	0
WP_000103955	BC5135	Q815K8	enolase	eno B	Carbohydrate transport and metabolism	TGLTSAEMVDFYEELCK	2	0	4	0	5	0	3	0	2	0	6	0	0	0	0	0	0	0
WP_000105802	BC4604	Q817E9	NAD-dependent malic enzyme		Energy production and conversion	LMEPTFGGVNLEDIAAPNCFIIEER	6	0	5	0	5	0	1	0	1	0	2	0	0	0	0	0	0	0
						DLSLAYSPGVAEPCKEIYDDKSK
						DIIMCDR
WP_000108679	BC4308	Q818F3	tRNA (N()-L-threonylcarbamoyladenosine()-C())-methylthiotransferase MtaB		Translation, ribosomal structure and biogenesis	KADVYVINTCTVTNTGDKK	2	0	1	0	2	0	0	0	0	0	0	0	0	0	0	0	0	0
WP_000110703	BC1463	Q81FV5	purine nucleoside phosphorylase	deoD	Nucleotide transport and metabolism	VRDVIIAMTACTDSNMNR	1	0	2	0	2	0	2	0	2	0	2	0	1	1	2	0	1	0
						VGTCGAIQK
WP_000114182	BC3792	Q81A04	GntR family transcriptional regulator		Transcription	TADGEPVVYCIDK	1	0	2	0	2	0	1	0	1	0	1	0	0	0	0	0	0	0
WP_000115177	BC3833	Q819X1	succinyl-CoA synthetase subunit alpha	sucD	Energy production and conversion	LLGPNC6PGVITPDECK	11	0	12	4	13	0	6	0	4	0	6	0	10	3	6	1	7	0
						LLGPNCPGVITPDEC13K
						IKTMEACGIK
						GLFETCK
						TMEACGIK
WP_000124776	BC3856	Q819U9	S ribosomal protein L	rpmB	Translation, ribosomal structure and biogenesis	VCAITGR	2	1	2	0	3	0	3	1	1	0	3	0	3	0	2	0	3	0
WP_000125365	BC4411	Q817W6	queuine tRNA-ribosyltransferase	tgt B	Translation, ribosomal structure and biogenesis	NGTCMTSEGR	0	1	1	1	1	0	0	0	0	0	0	0	0	0	0	0	0	0
WP_000134141	BC5031	Q815U6	methionine--tRNA ligase	metG2	Translation, ribosomal structure and biogenesis	VICVTNLKPVK	4	0	2	0	5	0	0	0	0	0	0	0	0	0	0	0	0	0
						SWESLSTIGCIPAGTK
WP_000138459	BC5156	Q815J4	glmZ(sRNA)-inactivating NTPase		General function prediction only	SQLVIAIGCTGGQHR	1	0	1	0	2	0	0	0	0	0	0	0	0	0	0	0	0	0
WP_000141204	BC4728	Q816T9	rhodanese-like domain-containing protein	MoeB	Inorganic ion transport and metabolism	SENVCHYLNEQGFK	2	1	3	0	1	0	3	2	4	0	4	0	4	1	5	1	4	0
WP_000147553	BC0122	Q81J48	DNA-directed RNA polymerase subunit beta	rpoB	Transcription	QVVSAATACIPFLENDDSNR	12	2	13	2	25	1	5	0	4	0	4	0	1	0	1	0	1	0
						MCPIETPEGPNIGLINSLSSFAK
						SNQGTCYNQRPIVSVGNEVVK
						YSVDECKER
						DSGAAVICKHPGVVER
WP_000152276	BC0110	Q81J59	cysteine--tRNA ligase	cysS	Translation, ribosomal structure and biogenesis	FVEAYFEDVTALGCK	1	0	1	0	1	0	0	0	0	0	0	0	0	0	0	0	0	0
WP_000154667	BC4119	Q818W8	adenosylmethionine---amino--oxononanoate aminotransferase BioA	bioA	Coenzyme transport and metabolism	QCGLMVGIELVK	6	2	7	0	4	0	0	0	0	0	0	0	0	0	0	0	0	0
						MFACEHENVTPDILTAGK
WP_000161427	BC0257	Q81IU1	D-alanine--D-alanine ligase B	ddlB	Cell wall/membrane/envelope biogenesis	LGYPCFVKPANLGSSVGINK	3	0	3	0	3	0	0	0	0	0	0	0	0	0	0	0	0	0
						CSVVGEIVPK
WP_000163123	BC4761	Q816Q8	S-adenosylmethionine synthase	metK	Coenzyme transport and metabolism	ICDQISDSILDAILSK	0	2	1	1	3	0	0	0	0	0	0	0	0	0	0	0	0	0
WP_000164087	BC3947	Q819M9	pyruvate carboxylase	pyc	Energy production and conversion	ICDAAVK	10	1	6	0	12	2	3	0	2	0	3	0	0	0	0	0	0	0
						RCEEEGIIFIGPK
						ACSELGLK
						IAEATMCYTGDIHDPLR
						FVECSAQAGIDVFR
WP_000166373	BC4973	Q816A0	lipoyl synthase	lipA	Coenzyme transport and metabolism	NLHTVCEEAK	3	0	2	0	5	0	3	0	3	0	3	0	0	0	0	0	0	0
						GFSHCEAGPLVR
WP_000167893	BC4816	Q816L3	bis('-nucleosyl)-tetraphosphatase		Lipid transport and metabolism	CDDGTLDIFVVK	1	0	1	0	1	0	0	0	0	0	0	0	0	0	0	0	0	0
WP_000170460	BC5338	Q814T2	CTP synthetase	pyrG	Nucleotide transport and metabolism	LGLYPCK	2	1	4	1	7	3	0	0	2	0	2	0	1	0	1	0	1	0
						LALFCDIDTK
						ENKVPFLGICLGMQLASIEFAR
WP_000171355	BC4162	P0A392	leucine dehydrogenase	ldh B	Amino acid transport and metabolism	YDYEQVVFCQDKESGLK	8	0	8	0	9	0	9	1	8	0	10	0	11	0	7	0	9	0
						VIAVQGVGNVAYHLCK
WP_000174207	BC4048	Q819D7	phosphoenolpyruvate-protein phosphotransferase		Carbohydrate transport and metabolism	LCLDEQDVFR	2	0	3	0	3	0	2	0	2	1	3	1	2	1	2	2	3	0
WP_000174260	BC5413	Q814L5	hydroxymethylpyrimidine/phosphomethylpyrimidine kinase		Coenzyme transport and metabolism	GADEALHPETNDCLR	4	0	3	0	5	0	2	0	2	0	3	0	2	1	1	0	2	0
WP_000180387	BC4045	Q819E0	NAD(P)H nitroreductase		Energy production and conversion	ATGWDTCAIGGFNPQALTDEFNVSSR	0	0	0	0	0	0	1	0	2	0	1	0	0	0	0	0	0	0
WP_000184055	BC2309	Q81DP7	antibiotic transporter		Function unknown	QSCLEYVEYNWK	0	0	0	0	0	0	0	0	0	0	0	0	1	0	1	0	1	0
WP_000190155	BC3773	Q81A22	-oxoglutarate ferredoxin oxidoreductase subunit beta		Energy production and conversion	AAANVGLNPDELAVISGIGCSGR	4	0	6	0	6	1	1	1	4	0	6	0	1	1	1	0	1	0
						NSVKPNWCPGCGDFSVQAAIQR
WP_000194021	BC4283	Q818H2	DEAD/DEAH box family ATP-dependent RNA helicase	cshB	Translation, ribosomal structure and biogenesis	FCAEDQMITAR	0	0	0	0	0	0	1	0	1	0	1	0	0	0	0	0	0	0
WP_000196775	BC0324	Q81IQ8	phosphoribosylaminoimidazole carboxylase	purK	Nucleotide transport and metabolism	CLQWLEK	4	0	6	0	6	1	2	1	5	0	7	0	2	1	2	0	2	0
						LTGCYLHLYGKEEAK
						NLVDKAECILEK
WP_000204448	BC4603	Q817F0	GntR family transcriptional regulator		Transcription	IVCNLPK	0	0	0	0	0	0	2	0	3	0	1	0	2	0	2	0	1	0
WP_000206898	BC4593	Q817F8	isocitrate dehydrogenase		Energy production and conversion	QELDLYVCLRPVR	1	0	1	0	2	0	2	0	1	0	2	0	0	0	0	0	0	0
WP_000213003	BC3830	Q819X4	methylenetetrahydrofolate--tRNA-(uracil--)-methyltransferase TrmFO	trmFO	Translation, ribosomal structure and biogenesis	AADECSVPAGGALAVDRHEFAAK	2	0	3	0	2	0	0	0	0	0	0	0	0	0	0	0	0	0
						QTPAHHTDKFAELVCSNSLR
WP_000217966	BC4376	Q817Z4	protease		Posttranslational modification, protein turnover, chaperones	CTLSNHMTAR	3	0	4	0	2	0	0	0	0	0	0	0	0	0	0	0	0	0
						AGVTGIIVADPLIIETCKR
WP_000218005	BC3900	Q812W7	YggS family pyridoxal phosphate enzyme		General function prediction only	MLQTEVQELELLHAPCK	1	0	1	0	1	0	0	0	0	0	0	0	1	0	1	0	2	0
WP_000219468	BC4684	Q816X6	UDP-N-acetylmuramate--L-alanine ligase	murC	Cell wall/membrane/envelope biogenesis	KGIIACGDDEELQK	2	0	2	0	1	0	1	0	1	0	1	0	0	0	0	0	0	0
WP_000224190	BC1740	Q81F61	aspartate ammonia-lyase		Amino acid transport and metabolism	AFTDNCLK	0	0	0	0	0	0	1	0	1	0	1	0	0	0	0	0	0	0
WP_000226732	BC4180	Q818R5	bifunctional	folD	Coenzyme transport and metabolism	LCGDVDFDNVLDVAGYITPVPK	1	0	2	0	1	0	0	0	0	0	0	0	0	0	0	0	0	0
WP_000230895	BC4112	Q818X5		ribH	Coenzyme transport and metabolism	GATTHYDYVCNEVAK	3	0	4	3	4	1	4	1	4	1	6	1	7	0	9	2	9	2
WP_000231449	BC1454	Q81FW1	hypothetical protein		Inorganic ion transport and metabolism	FVEAINQCAIEIANSVELMSNKK	2	0	2	0	1	0	2	0	2	0	1	0	0	0	0	0	0	0
						IKDYESQCDDIRR
WP_000236643	BC0444	Q81IE4	chemical-damaging agent resistance protein C		Defense mechanisms	ETDFIFYNNLQSPCGSVLHTGDNR	1	0	2	0	7	1	2	0	2	0	5	0	3	0	3	1	3	0
WP_000236704	BC3836	Q819W8	ribosome biogenesis GTPase A	rbgA	General function prediction only	GCLMGGGMIDYDKTSELVLR	1	0	1	0	1	0	0	0	0	0	0	0	0	0	0	0	0	0
WP_000238567	BC3616	Q81AF6	aconitate hydratase		Energy production and conversion	VVEEYCK	2	0	2	0	2	0	0	0	0	0	0	0	1	0	1	0	2	0
WP_000246231	BC1804	Q81F03	sulfurtransferase		General function prediction only	EGINGTCSGTVEQTEK	8	1	8	0	11	1	4	0	3	0	3	0	0	0	0	0	0	0
						YVNCSNPECNKK
						DHFTGEPCER
						ILCSEENEAK
WP_000250407	BC1317	Q81G91	acetoacetyl-CoA reductase	phbB	Lipid transport and metabolism	TNVTVNAICPGFIDTEMVAEVPEEVR	0	0	0	0	0	0	1	0	2	0	2	0	5	3	5	2	9	0
						FGQADEIAKGVVYLCR
WP_000255696	BC4902	Q816F7	AsnC family transcriptional regulator		Transcription	MVTEKELELLACLEK	1	0	1	0	1	0	0	0	0	0	0	0	0	0	0	0	0	0
WP_000257660	BC4157	Q818T5	branched-chain alpha-keto acid dehydrogenase subunit E		Energy production and conversion	VLDGLICGK	2	0	3	0	7	1	2	0	2	0	3	0	2	0	1	0	2	0
						DMVNLCLSLDHR
WP_000259555	BC0344	Q81IP0	-pyrroline--carboxylate dehydrogenase	rocA	Energy production and conversion	LMKEEIFGPVVAFCK	10	1	11	0	12	0	13	0	11	0	10	0	18	1	14	0	10	0
						GCTGAIVGYQPFGGFNMSGTDSK
WP_000260104	BC3970	Q819K6	dihydrolipoamide dehydrogenase		Energy production and conversion	GIIEIDEQCR	17	9	14	11	14	13	10	8	9	9	10	5	6	10	3	6	5	5
						ANLGGVCLNVGCIPSK
						VAVEAISGHASAIDYIGIPAVCFTDPELASVGYTK
WP_000264088	BC0013	Q81JC8	inosine--monophosphate dehydrogenase	GuaB		AGMGYCGAQDLEFLR	8	2	10	1	14	1	6	1	8	2	10	0	9	3	2	4	11	2
						VGIGPGSICTTR
						VVAGVGVPQLTAVYDCATEAR
WP_000276385	BC4785	Q816N8			Replication, recombination and repair	HIEEIGCFTK	1	0	2	0	1	0	0	0	0	0	0	0	0	0	0	0	0	0
WP_000280859	BC5330	Q814U0	thymidine kinase	tdk B	Nucleotide transport and metabolism	LQAVCSVCGSPASR	2	0	3	1	2	0	0	0	0	0	0	0	0	0	0	0	0	0
WP_000288216	BC0991	Q81H34	hypothetical protein		Cell cycle control, cell division, chromosome partitioning	SAVCQGYALLTYQLLK	1	1	2	0	2	0	2	2	2	2	2	0	2	2	2	2	2	0
WP_000290071	BC4158	Q818T4	-oxoisovalerate dehydrogenase subunit beta		Energy production and conversion	SNNDWTCPVTIR	2	0	2	0	3	0	0	0	0	0	0	0	0	0	0	0	0	0
WP_000333314	BC0747	Q81HQ7	glycine oxidase		Amino acid transport and metabolism	IENNKVTGVITSEGIVTCEK	3	0	4	0	2	0	0	0	0	0	0	0	0	0	0	0	0	0
WP_000333822	BC2204	Q81DZ2	asparagine synthetase B		Amino acid transport and metabolism	GCTPIEER	3	0	3	0	5	0	2	0	2	0	3	0	0	0	0	0	0	0
WP_000334164	BC0190	Q81J01	glutamine--fructose--phosphate aminotransferase	glmS	Cell wall/membrane/envelope biogenesis	NCFFIGR	8	1	8	4	12	4	5	2	4	3	3	2	1	2	0	0	0	2
						ECDVDKPR
						GANPCIISMK
						IYIIACGTSYHAGLVGK
WP_000343660	BC3302	Q81B83	hypothetical protein		Function unknown	SCNLEEIHIADCR	0	0	0	0	0	0	4	0	6	3	2	0	4	2	5	4	5	0
						ASFFDCDFEFADFR
WP_000346215	BC4402	Q817X3	adenine phosphoribosyltransferase	apt B	Nucleotide transport and metabolism	GFIIGCPVSYALEVGFAPVRK	2	0	3	0	3	0	1	0	3	0	3	0	1	0	1	0	1	0
WP_000351212	BC0584	Q81I38	acetyltransferase		Transcription	ECLELAK	0	0	0	0	0	0	1	0	0	0	0	0	1	0	0	1	0	1
WP_000359096	BC3815	Q812X5	ribosome maturation factor RimP	rimP	Function unknown	VFIDSEKGVDIEECGAVSER	2	0	4	0	1	0	1	0	1	0	3	0	0	0	0	0	0	0
WP_000360723	BC2977	Q81C08	pyrroline--carboxylate reductase	proC	Amino acid transport and metabolism	NIVSSNQIICSDLNTANLK	1	0	1	0	2	0	0	0	0	0	0	0	0	0	0	0	0	0
WP_000391701	BC4260	Q818J2	glucokinase		Carbohydrate transport and metabolism	SGCLETVASATGIVR	0	1	0	1	1	1	0	0	0	0	0	0	0	0	0	0	0	0
WP_000393757	BC5486	Q814F6	tRNA modification GTPase MnmE	mnmE	General function prediction only	ENIVEINCHGGLVSVNK	1	0	1	0	3	0	0	0	0	0	0	0	0	0	0	0	0	0
WP_000411039	BC4198	Q818P9	Xaa-Pro dipeptidase		Amino acid transport and metabolism	GYCSDITR	2	0	2	0	2	0	2	0	2	0	2	0	2	1	1	0	1	0
WP_000412656	BC1174	Q81GL9	-oxoacyl-ACP synthase	fabF	Lipid transport and metabolism	ALTFNEDPATACRPFDK	7	1	7	2	9	0	0	0	0	0	0	0	0	0	0	0	0	0
						GINTCSVTACASGANSIGDAFK
WP_000416873	BC2826	Q81CE5	manganese-dependent inorganic pyrophosphatase	ppaC	Energy production and conversion	NPDTDAICSAIAYAELKK	13	1	10	1	13	2	8	0	9	1	9	1	9	2	5	0	6	1
						SPTCTEQDVAAAR
						CEPVGC6TATILNK
						C1EPVGCTATILNK
WP_000431159	BC4952	Q816B6	hypothetical protein		Posttranslational modification, protein turnover, chaperones	LMGAC5GSCPSSTITLK	0	0	0	0	0	0	8	0	2	0	2	0	13	0	8	2	4	0
						LMGACGSC8PSSTITLK
WP_000434582	BC4009	Q819H2	aminotransferase		Amino acid transport and metabolism	LCGATPVFVDVR	2	0	2	0	2	0	0	0	0	0	0	0	0	0	0	0	0	0
WP_000455951	BC3895	Q819R4	isoleucine--tRNA ligase	ileS1	Translation, ribosomal structure and biogenesis	CATVVKENYVK	12	2	14	2	12	4	6	1	5	1	1	1	4	0	3	0	1	0
						KLCAEYAYEQVER
						C1WVVSETIGKDAEHETLCER
						CWVVSETIGKDAEHETLC18ER
						YEHTAVVVAQATGETCER
WP_000456219	BC4341	Q818C3	GTP pyrophosphokinase		Function unknown	ITCC3FVEDIYHLK	0	0	0	0	0	0	2	0	4	0	2	0	0	0	0	0	0	0
						ITC2CFVEDIYHLK
WP_000457980	BC4444	A0A5B7VLZ3	rod shape-determining protein MreB	mreD		TITVCSEEITEALKENAAVIVQAAK	8	0	8	1	5	0	0	0	0	0	0	0	0	0	0	0	0	0
						ILIC4CPTNITSVEQK
						ILICC5PTNITSVEQK
WP_000466736	BC4446	Q817T4	rod shape-determining protein MreB	mreB	Cell cycle control, cell division, chromosome partitioning	KPYVMVCVPSGITAVER	6	0	7	0	14	3	4	0	4	1	5	1	3	1	2	0	5	0
						MPVLVAEDPLDCVAIGTGK
WP_000468974	BC4111	Q818X6	riboflavin biosynthesis protein RibBA	ribBA	Coenzyme transport and metabolism	GLVCVPITEGYAER	4	0	4	0	5	0	2	0	1	0	1	0	1	0	1	0	3	0
						VPDLIECAK
WP_000472859	BC4184	Q818R2	acetyl-CoA carboxylase biotin carboxyl carrier protein subunit		Lipid transport and metabolism	VSKDSIVCIVEAMK	1	0	1	0	2	0	0	0	0	0	0	0	1	1	1	0	1	0
WP_000473177	BC4050	Q819D5	PTS glucose transporter subunit IIABC		Carbohydrate transport and metabolism	ENIASLDACITR	2	0	2	0	2	1	0	0	0	0	0	0	0	0	0	0	0	0
WP_000473863	BC4483	Q817P9	hypothetical protein			SKSDEYCFTNK	1	0	2	0	1	0	0	0	0	0	0	0	0	0	0	0	0	0
WP_000488386	BC0107	Q81J62	-C-methyl-D-erythritol	ispF		EQGYELGNLDCTIIAQKPK	2	0	2	1	1	0	3	0	4	0	1	0	0	0	0	0	0	0
WP_000490184	BC1542	Q81FN5	aspartate -decarboxylase	panD	Coenzyme transport and metabolism	GSGVVCLNGAAAR	0	0	0	0	0	0	0	0	0	0	0	0	1	0	3	4	2	0
WP_000494340	BC4653	Q817A6	hypothetical protein		Signal transduction mechanisms	GVCGVAAETK	0	0	0	0	0	0	1	0	2	0	1	0	1	0	2	0	1	0
WP_000498186	BC4560	Q817I7	phenylalanine--tRNA ligase subunit beta	pheT	Translation, ribosomal structure and biogenesis	ADCLNMLGVAYEVAAIYGR	2	0	1	0	1	0	1	0	1	0	1	0	0	0	0	0	0	0
WP_000500795	BC5188	Q812J3	peptide chain release factor	prfB	Translation, ribosomal structure and biogenesis	ITHTPTNTVVTCQSER	4	2	4	0	4	0	3	0	1	0	2	0	0	0	0	0	0	0
WP_000503309	BC4442	Q817T8	septum site-determining protein MinD		Cell cycle control, cell division, chromosome partitioning	CRLPQALIK	4	0	4	0	6	0	4	0	4	0	2	0	4	0	2	0	1	0
						QDYDYILIDCPAGIEQGFK
WP_000504032	BC3978	Q819J8	potassium transporter Trk		Inorganic ion transport and metabolism	FGGSICR	0	0	0	0	0	0	1	0	1	0	1	0	0	0	0	0	0	0
WP_000511583	BC0134	Q81J39	S ribosomal protein L	rplB		LVLSACR	3	0	3	0	3	0	3	0	2	0	2	0	2	1	2	1	2	3
WP_000517539	BC5315	Q814V3	uracil phosphoribosyltransferase	upp B	Nucleotide transport and metabolism	LMCIVAAPEGVK	2	0	3	0	2	0	0	0	0	0	0	0	0	0	0	0	0	0
WP_000520865	BC1991	Q81EI5	peptidase		Cell cycle control, cell division, chromosome partitioning	SAVCQGYTLLTYELLK	3	1	3	3	4	1	6	1	7	3	11	3	7	5	6	8	11	4
WP_000521476	BC0188	Phosphoglucosamine mutase	phosphoglucosamine mutase	glmM		VMAEAPTQEVCDAYVHR	8	0	6	1	11	1	10	0	8	1	11	0	9	2	6	0	12	1
						GNIVDGDQIMFICAK
WP_000524657	BC5477	Q814G4	GTP-binding protein	ychF	Translation, ribosomal structure and biogenesis	CFEDENITHVSGK	11	0	10	0	11	0	5	0	5	0	6	0	0	0	0	0	0	0
						EFAANENSQVIVVCAK
						APQCAGVIHTDFER
						QVDAICQVVR
WP_000536703	BC1235	Q81GG7	indole--glycerol phosphate synthase	trpC	Amino acid transport and metabolism	GVLVGEALMTSSSISSFFEDCKVNI	7	1	9	1	9	1	21	0	24	0	20	1	20	3	17	2	23	0
						CGAGAVSVLTDGQFFKGSFHDLQTAR
						EESNIPLLCKDFIIDKIQIDR
WP_000537825	BC1238	Q81GG4	tryptophan synthase subunit alpha	trpA	Amino acid transport and metabolism	FIENCIEAGVDGIIVPDLPYEEQNIIAPLLR	2	0	4	0	5	1	32	1	50	2	21	0	32	0	39	5	22	1
						VIELLENEKREEICELIYATK
						EHVEEMVTICDGVVVGSK
						EEICELIYATK
WP_000538147	BC0546	Q81I71	RNA methyltransferase		Translation, ribosomal structure and biogenesis	ETNGLPANVIEENFDHCLR	2	0	5	1	5	0	1	0	2	0	6	0	2	0	1	0	3	0
						TCAATGTELHLIRPLGFSTDDK
WP_000541063	BC5485	Q814F7	tRNA uridine -carboxymethylaminomethyl modification enzyme MnmG	mnmG	Cell cycle control, cell division, chromosome partitioning	LIVEEGVCK	2	0	3	0	4	0	2	0	2	0	1	0	0	0	0	0	0	0
						YCPSIEDK
WP_000543296	BC1224	Q81GH6	acetyltransferase		Transcription	ICVLNSHR	0	0	0	0	0	0	0	0	0	0	0	0	1	0	1	0	2	0
WP_000552081	BC4023	Q819G0	acetyl-CoA acetyltransferase		Lipid transport and metabolism	VNVNGSGVGLGHPIGCTGAR	2	0	1	0	2	0	2	0	1	0	1	0	4	1	3	0	2	0
						GGVEPHEVDEVILGHCIQR
WP_000559169	BC0026	Q81JB9	recombination protein RecR	recR		DQSVVCVVQEPK	0	0	0	0	0	0	1	0	1	0	2	0	0	0	0	0	0	0
WP_000567939	BC0123	Q81J47	DNA-directed RNA polymerase subunit beta'	rpoC		SAFTCNTR	9	2	9	2	8	2	1	1	2	0	3	0	1	0	1	0	1	0
						CGVEVTR
						MYQCGLPK
						YKGVVCDR
						LVDVAQDVIVREDDCGTDR
WP_000569643	BC0158	Q81J18	DNA-directed RNA polymerase subunit alpha	rpoA		SYNCLKR	4	1	3	0	1	0	3	0	1	0	2	0	1	0	1	0	3	0
WP_000573822	BC4935	Q816D2	hypothetical protein		Function unknown	TATNAGKPEEC	2	2	1	0	0	2	1	2	2	2	0	1	0	0	0	0	0	0
WP_000586860	BC0153	Q81J21	methionine aminopeptidase	map	Translation, ribosomal structure and biogenesis	SLVAQCEHTVVVTR	3	0	6	0	6	0	4	0	6	0	2	0	2	0	1	0	1	0
						LCQAAVDAFWAAMK
WP_000598811	BC3864	Q819U1	methionyl-tRNA formyltransferase	fmt B	Translation, ribosomal structure and biogenesis	MSCSQFLR	2	0	1	0	2	0	0	0	0	0	0	0	0	0	0	0	0	0
WP_000599501	BC0376	Q81IL0	NADH dehydrogenase		Posttranslational modification, protein turnover, chaperones	GEIVTDKHGATNVPGVFAAGDCTNNPYK	2	0	4	0	5	0	10	1	8	6	11	8	19	14	6	2	6	2
						GVAYCPHCDGPLFTGK
WP_000604155	BC0217	Q81IX7	glyoxal reductase			LAQEELHAFCK	1	0	2	0	3	0	2	0	3	0	4	0	4	0	3	0	4	0
WP_000609803	BC4143	Q818U8	hypothetical protein		Amino acid transport and metabolism	FEGGTQTNIVCDHVQIFAEAR	2	1	2	0	3	0	2	0	2	0	3	0	2	1	1	0	3	0
WP_000616659	BC1149	Q81GP2	ornithine aminotransferase	rocD	Amino acid transport and metabolism	AEIIVCEDNFHGR	9	0	10	3	12	1	7	0	8	1	13	0	11	2	8	0	13	0
						AAGLLCK
						ALGGGVFPISCVAANR
						GLFIGIELNEPARPYCEQLK
WP_000625418	BC3774	Q81A21	-oxoglutarate ferredoxin oxidoreductase subunit alpha		Energy production and conversion	VGGTVIQTEDEIAACTMAIGANYAGVR	1	0	1	0	1	0	0	0	0	0	0	0	0	0	0	0	0	0
WP_000631769	BC4226	Q818M3	glycine cleavage system protein T	gcvT	Amino acid transport and metabolism	TGYTGEDGFEIYCK	4	0	5	0	9	0	2	0	2	0	2	0	0	0	0	0	0	0
						VGGAQYTAMCYENGGTVDDLLIYK
						ACGLGAR
WP_000633864	BC2933	Q81C48	ABC transporter ATP-binding protein		General function prediction only	FTPGNCYGLIGANGAGK	2	0	2	0	4	1	2	0	1	0	2	0	2	0	1	0	2	0
WP_000636314	BC1233	Q81GG9	anthranilate synthase component II	trpGD	Amino acid transport and metabolism	NVPILGICLGHQAIISAFGGDIVR	1	0	2	0	1	0	4	0	5	1	4	0	2	0	3	1	3	0
						NDEIMIEQLEEMNPTGIVLSPGPGKPEDAGICIEVIR
WP_000654729	BC4678	Q816Y2	aminopeptidase		Amino acid transport and metabolism	CSGHLNIPDGEVYSAPVR	2	0	1	0	3	0	1	0	1	0	1	0	0	0	0	0	0	0
WP_000657797	BC5433	Q814J7	heme ABC transporter ATP-binding protein		General function prediction only	IAIVGCNGVGK	1	0	2	0	2	0	0	0	0	0	0	0	0	0	0	0	0	0
WP_000666774	BC0328	Q81IQ4	phosphoribosylformylglycinamidine synthase subunit PurQ	purQ	Nucleotide transport and metabolism	AAEQGKPILGVCNGFQILVESGLLPGALIR	3	0	2	0	1	0	1	0	1	0	1	0	0	0	0	0	0	0
WP_000670379	BC3977	Q819J9	ribonuclease J	rnj B	General function prediction only	VVILCTGSQGEPMAALSR	6	0	9	0	9	0	5	0	5	0	3	0	3	0	1	0	1	0
						MAEIGKDGVLCLLSDSTNSEVPNFTMSER
WP_000676751	BC4517	Q817M1	succinate dehydrogenase flavoprotein subunit		Energy production and conversion	EIFDVCVEQK	4	0	5	0	4	1	2	0	2	0	1	0	2	0	1	0	1	0
						AMCEAAPGIIHLMDR
						AVVDDEGVCR
WP_000676803	BC0671	Q81HW0	sphingomyelin phosphodiesterase			FVHVIGTHLQAEDSMCGK	0	0	0	0	0	0	0	1	0	3	0	1	0	1	0	3	0	0
WP_000677690	BC5005	Q815W9	D-alanyl-D-alanine carboxypeptidase			TGSTPEAGDCFTGTVER	2	0	2	0	4	0	2	0	2	1	2	1	2	0	1	1	1	0
WP_000692451	BC3798	Q819Z8	aspartate kinase		Amino acid transport and metabolism	HLQTVTYNEICNMAYQGAK	4	0	5	0	5	0	0	0	0	0	0	0	0	0	0	0	0	0
						LLQNLGYEPIVTEHCAK
WP_000711440	BC3882	Q819S7	orotate phosphoribosyltransferase	pyrE	Nucleotide transport and metabolism	SPIYCDNR	5	0	8	0	8	0	3	0	4	0	3	0	0	0	0	0	0	0
						VVVVEDLISTGGSAITCVEALR
						EAGCEVLGIVSIFTYELEAGKEK
WP_000711563	BC0185	Q81J04	arginase			NLTQVATVCNELASK	1	0	2	0	2	0	1	0	1	0	2	0	2	0	1	0	2	0
WP_000711595	BC1341	Q81G69	-cyano--deazaguanine synthase	queC	General function prediction only	HKLEIDCAAEIAK	1	0	2	0	3	0	0	0	0	0	0	0	0	0	0	0	0	0
WP_000712943	BC4468	Q817R3	glutamate--semialdehyde	hemL2	Coenzyme transport and metabolism	VAYNCGQGYYGVTPDLTCLGK	4	0	4	0	4	0	0	0	0	0	0	0	4	0	2	0	2	0
WP_000723125	BC0622	Q81I04	UDP-glucose -epimerase		Carbohydrate transport and metabolism	VAGELLCDYYHQK	1	0	1	0	1	0	0	0	0	0	0	0	0	0	0	0	0	0
WP_000727039	BC5265	Q815A2	LytR family transcriptional regulator	tagU	Transcription	NCLENSEDIQIPGDGHK	1	0	1	0	1	0	1	0	2	2	2	0	2	1	0	2	1	0
WP_000745439	BC0333	Q81IP9	bifunctional phosphoribosylaminoimidazolecarboxamide formyltransferase/inosine monophosphate cyclohydrolase	purH	Nucleotide transport and metabolism	HMNPCGVGVGTDIHEAYTR	5	0	7	1	13	2	4	0	4	1	3	0	5	1	0	1	2	0
WP_000755498	BC1953	Q81EL6	peptidase P	lytE_2	Intracellular trafficking, secretion, and vesicular transport	TAGTTPAGFDCSGFIHYVLNQTGHK	1	2	3	1	2	0	5	2	6	2	6	2	6	3	7	2	5	1
WP_000757677	BC1705	Q81F90	zinc transporter	cobW	General function prediction only	SVIEQSLDDCLLTEKEMGQK	0	0	0	0	0	0	4	0	1	0	1	0	3	0	3	0	7	0
WP_000760278	BC5234	Q815D0	N-acetylmuramoyl-L-alanine amidase		Intracellular trafficking, secretion, and vesicular transport	SMQGVPYVWGGTSANGVDCSGYIYHVFK	0	0	0	0	0	0	0	0	0	0	0	0	2	2	1	2	3	0
WP_000761572	BC1546	Q81FN2	aspartate aminotransferase		Amino acid transport and metabolism	DQGIAYDPSEIIVCNGAK	3	0	3	0	4	0	2	0	2	0	3	0	0	0	0	0	0	0
WP_000770505	BC1372	Q81G39	D-alanine--poly(phosphoribitol) ligase	dltA	Secondary metabolites biosynthesis, transport and catabolism	TFLFCGEVLPNEVAR	6	0	6	1	11	0	1	0	1	0	1	0	1	0	1	0	1	0
						SLPVGYCK
						ACSYVEGAVIVPIKK
WP_000803479	BC4093	Q818Z3	ribosomal-protein-serine acetyltransferase		Translation, ribosomal structure and biogenesis	TDATNINACSLAER	2	0	3	0	2	0	2	0	2	0	3	1	2	0	2	0	3	1
WP_000811825	BC4383	Q817Z0	alanine--tRNA ligase	alaS	Translation, ribosomal structure and biogenesis	CGGGGGGRPDMAQAGGK	1	0	2	1	3	1	1	0	2	0	1	0	0	0	0	0	0	0
WP_000812275	BC4425	Q817V4	transcriptional regulator		General function prediction only	VIVCQHKPAEVR	3	0	6	1	3	0	4	0	3	0	3	0	2	0	2	0	2	0
						EKLDAACEALDK
WP_000814482	BC5227	Q815D5	phosphomethylpyrimidine synthase	thiC	Coenzyme transport and metabolism	TAHFCSMCGPK	7	1	11	1	10	0	2	0	2	0	4	0	0	0	0	0	0	0
						TAHFCSMCGPK
WP_000815854	BC4114	Q818X3	biotin synthase	bioB	Coenzyme transport and metabolism	IC1CCLGFLNEDQAGR	10	0	15	2	20	0	5	0	4	0	8	0	2	0	2	0	3	0
						ICCC3LGFLNEDQAGR
						GTPLEGQKELTPVECLK
						ICC2CLGFLNEDQAGR
						KAGTYCIVASGR
						QAGISPCSGAIFGMGETIEER
						IDADSIPCNFLVAVK
WP_000818803	BC4601	Q817F2	acetyl-CoA carboxylase carboxyltransferase subunit alpha	accA	Lipid transport and metabolism	FNRPIICFIDTK	2	0	5	0	3	0	2	0	4	0	3	0	2	1	2	0	2	0
WP_000821167	BC4600	Q817F3	ATP-dependent -phosphofructokinase	pfkA	Carbohydrate transport and metabolism	CVGIQDNK	2	0	2	0	3	0	0	0	0	0	0	0	0	0	0	0	0	0
WP_000821999	BC1496	Q81FS3	L-asparaginase		Amino acid transport and metabolism	GVLVVLNDEIHCATNVTK	3	0	2	0	2	0	0	0	0	0	0	0	0	0	0	0	0	0
						CFNGIVQDVYSYEGGGK
WP_000840888	BC4397	Q817X8	aspartyl-tRNA synthetase	aspS	Translation, ribosomal structure and biogenesis	CFRDEDLR	3	0	1	0	2	0	0	0	0	0	0	0	0	0	0	0	0	0
WP_000843036	BC0042	Q81JA9	transition state regulator Abh			YKPNMTCQVTGEVSDGNLSLAEGK	6	1	2	0	3	1	0	0	0	0	0	0	0	0	0	0	0	0
WP_000847509	BC0896	Q813X9	glucosaminidase		Carbohydrate transport and metabolism	ATDDSPYGNGEAFNSKEDCIEHAAK	0	0	0	0	0	0	0	1	2	1	1	0	2	1	1	0	2	0
WP_000853782	BC4061	Q819C5	peptidylprolyl isomerase		Posttranslational modification, protein turnover, chaperones	VIPGFVSQGGDPTGTGAGGPGYSIPCETDGNPHR	0	0	1	2	1	0	0	0	0	0	0	0	1	0	1	2	3	0
WP_000854337	BC1182	Q81GL3	peptide ABC transporter ATP-binding protein		Amino acid transport and metabolism	VVIAMALACNPK	1	1	0	0	2	0	4	0	3	0	2	0	3	0	3	0	1	0
WP_000863430	BC3971	Q819K5	branched-chain alpha-keto acid dehydrogenase subunit E		Energy production and conversion	GASCTITNIGSAGGQWFTPVINHPEVAILGIGR	2	0	1	0	1	0	1	0	2	0	1	0	2	1	2	0	1	0
WP_000868344	BC0155	Q81J20	S ribosomal protein L	rpmJ	Translation, ribosomal structure and biogenesis	VRPSVKPICEK	2	0	1	0	3	1	0	0	0	0	0	0	9	3	10	1	6	0
						GKVMVICENPK
WP_000869538	BC5318	Q814V0	ribose -phosphate isomerase		Carbohydrate transport and metabolism	GILVCGTGIGMSIAANK	5	0	6	0	2	1	1	0	1	0	1	0	0	0	0	0	0	0
						CALVHDTFSAK
WP_000884187	BC0017	Q81JC4	serine--tRNA ligase	serS		EISSCSNFEAFQAR	1	0	2	0	4	0	2	0	2	0	2	0	2	0	2	0	2	0
WP_000885350	BC4203	Q818P6	phosphoglycolate phosphatase		General function prediction only	AAVAAGLTCVVVPNDVTR	1	0	1	1	1	0	1	0	2	0	2	0	0	0	0	0	0	0
WP_000892973	BC0625	Q81I01	hypothetical protein		General function prediction only	GIIDACDLGVYIPVMR	1	1	1	0	2	1	1	0	0	0	1	0	0	0	0	0	0	0
WP_000895121	BC3071	Q81BS5	copper homeostasis protein	cutC	Inorganic ion transport and metabolism	MLEVIATCLEDVKR	0	0	0	0	0	0	1	0	1	0	2	0	1	0	1	0	2	0
WP_000897285	BC1086	Q81GU9	lipoate-protein ligase A		Coenzyme transport and metabolism	INLAIEEYCVK	0	0	0	0	0	0	2	0	2	0	1	0	0	0	0	0	0	0
WP_000911773	BC3849	Q819V6	beta-ketoacyl-ACP reductase		Lipid transport and metabolism	GVFLCTK	2	0	0	0	2	2	0	0	0	0	0	0	0	0	0	1	2	0
WP_000914762	BC3956	Q819M0	GTP-binding protein		Signal transduction mechanisms	MVDGVLLVVDAYEGCMPQTR	2	0	1	0	2	0	0	0	0	0	0	0	0	0	0	0	0	0
WP_000918873	BC5474	Q814G7	S ribosomal protein S	rpsR	Translation, ribosomal structure and biogenesis	KVCFFTANGITR	14	3	11	1	14	1	8	3	3	0	15	0	6	0	9	2	19	0
WP_000924420	BC0377	Q81IK9	alkyl hydroperoxide reductase subunit C		Posttranslational modification, protein turnover, chaperones	NNPGEVCPAKWQEGSATLKPSLDLVGKI	3	0	3	0	5	3	5	0	6	2	6	2	13	0	14	3	10	0
					Posttranslational modification, protein turnover, chaperones	GKWSVVCFYPADFTFVCPTELEDLQNQYATLK
WP_000926669	BC5199	Q815G0	Xaa-Pro dipeptidase		Function unknown	FICYISR	0	0	0	0	0	0	1	0	1	0	2	0	0	0	0	0	0	0
WP_000929160	BC4983	Q815Z1	ABC transporter ATP-binding protein		Posttranslational modification, protein turnover, chaperones	GINEMRGEEFGCLMITHYQR	4	0	5	0	15	1	4	0	5	0	13	1	2	0	2	1	14	0
WP_000931959	BC5280	Q814Y7	beta-hydroxyacyl-ACP dehydratase	fabZ	Lipid transport and metabolism	LAFFAGIDNCR	2	0	3	0	3	0	2	0	3	0	4	1	2	1	3	0	2	0
WP_000957048	BC3974	Q819K2	peptide deformylase	def2	Translation, ribosomal structure and biogenesis	TYLQGGEGCLSVDR	2	0	3	2	2	0	2	0	2	0	3	0	2	1	2	1	3	0
WP_000959125	BC2312	Q81DP4	hypothetical protein			NVLYEGYQPSGNIIELFDGCSVTANVYPTR	0	0	0	0	0	0	0	0	0	0	0	0	9	2	8	2	5	0
						C162VFYICEVYHAENIK
						CVFYIC167EVYHAENIK
WP_000960113	BC2304	Q81DQ2			Secondary metabolites biosynthesis, transport and catabolism	TCAFVIAR
WP_000963885	BC4853	Q816H9	naphthoate synthase	menB	Coenzyme transport and metabolism	EIWYLCR	0	0	0	0	2	1	1	0	1	0	1	0	4	3	3	1	5	2
						AFCSGGDQKVR
WP_000971183	BC0102	Q81J66	ATP-dependent Clp protease ATP-binding subunit ClpC			GELQCIGATTLDEYRK	3	0	3	1	1	0	4	0	4	1	1	0	3	2	3	0	2	0
WP_000973215	BC4575	Q812P6	translation initiation factor IF-	infC	Translation, ribosomal structure and biogenesis	FSEACAEVSTVESKPK	5	0	5	1	6	1	4	0	3	0	6	0	3	0	3	0	5	0
WP_000973777	BC4424	Q817V5	cysteine desulfurase		Amino acid transport and metabolism	GVGACYINPQTR	1	0	2	0	1	0	0	0	0	0	0	0	0	0	0	0	0	0
WP_000976752	BC4918	Q816E5	UTP--glucose--phosphate uridylyltransferase		Cell wall/membrane/envelope biogenesis	GLGHAVWCAR	0	0	0	0	0	0	0	0	0	0	0	0	1	0	1	0	1	0
WP_000977679	BC0353	Q81IN1	lipid kinase			LEQAGYETSCHATTGPGDATVAAR	2	1	2	0	2	0	0	0	0	0	0	0	3	0	2	0	3	0
						SIEEAADIICEGK
WP_000981966	BC5475	Q814G6	single-stranded DNA-binding protein	ssb B	Replication, recombination and repair	EADFINCVIWR	1	0	2	0	1	0	2	0	1	0	1	0	0	0	0	0	0	0
WP_000994025	BC4614	Q817E1	Xaa-Pro dipeptidase		Amino acid transport and metabolism	IYNTVLAGQLQAVEACKPGVTLGAIDNAAR	2	1	2	0	4	0	1	0	1	0	1	0	1	1	1	0	2	0
						LLGMFVFQEKEPILICPK
WP_000996539	BC5448	Q814I4	UDP-glucose -epimerase		Cell wall/membrane/envelope biogenesis	RPGDVAVCFADASK	4	0	5	0	2	0	5	0	5	1	3	0	4	2	4	1	2	0
						GLEEMCADSWK
WP_001000643	BC5328	Q814U1	peptide chain release factor	prmC		LTHLPTGVVVSCQDEK	2	0	1	0	3	0	0	0	0	0	0	0	0	0	0	0	0	0
WP_001002070	BC2303	Q81DQ3	isochorismate synthase		Coenzyme transport and metabolism	CAEVQENTLR	1	0	1	1	2	0	0	0	0	0	0	0	3	0	2	2	1	0
WP_001004621	BC4276	Q818H8	-hydroxy--methylbut--en-yl diphosphate synthase (flavodoxin)	ispG	Lipid transport and metabolism	VAVLGCAVNGPGEAR	5	0	4	0	5	0	1	0	2	0	2	0	4	0	3	0	5	0
						RLEEAGCQVVR
						SFGLASNAATLISCPTCGR
WP_001006542	BC4287	Q812T3	SAM-dependent methyltransferase		General function prediction only	EIPVGSTVADIGSDHAYLPCYTIINNIATK	1	0	1	0	1	0	0	0	0	0	0	0	1	0	1	0	1	0
WP_001007255	BC2305	Q81DQ1	isochorismatase		Secondary metabolites biosynthesis, transport and catabolism	CAVTTSTNLLLK	1	0	2	0	2	0	0	0	0	0	0	0	8	0	6	0	3	0
						CKELGIPVVYTAQPGGQTLEQR
WP_001007608	BC4003	Q819H7	-methyltetrahydropteroyltriglutamate--homocysteine methyltransferase	metE	Amino acid transport and metabolism	IVEQSLEVCDPK	1	0	1	0	2	0	1	0	1	0	2	0	1	0	1	0	1	0
WP_001018578	BC3824	Q812X3	elongation factor Ts	tsf B	Translation, ribosomal structure and biogenesis	FFEEICLLDQAFVKNPDMK	30	5	21	0	19	0	8	0	7	0	6	0	11	4	8	0	8	0
						EKTGAGMMDCKK
WP_001019295	BC4815	Q816L4	hypoxanthine phosphoribosyltransferase		Nucleotide transport and metabolism	KVDLTAEYVGFQIPDEFIVGYGIDCAEK	0	0	0	0	0	0	1	0	1	0	1	0	0	0	0	0	0	0
WP_001020767	BC4981	Q815Z3	cysteine desulfurase		Amino acid transport and metabolism	VDVQDLNCDFYALSAHK	4	0	3	2	6	1	3	1	2	1	2	0	2	0	0	1	2	0
						MCGPTGIGVLYGK
						AGHHCAQPLMK
WP_001020783	BC3834	Q819X0	succinyl-CoA ligase subunit beta	sucC	Energy production and conversion	RLLIEEGCDIKK	9	1	13	2	11	0	7	0	9	1	9	0	12	2	9	1	10	0
						AFIEKDCSIAEINPLVTTGEGK
						CDVIAEGVIEATK
WP_001029028	BC4523	Q817L7	electron transfer flavoprotein subunit beta		Energy production and conversion	TALAMGCDK	0	0	0	0	0	0	3	0	2	0	1	0	0	0	0	0	0	0
WP_001029614	BC0129	Q814C4	elongation factor Tu	tuf		HYAHVDCPGHADYVK	39	4	48	1	89	12	31	4	20	5	40	4	26	11	15	9	23	1
						CDMVDDEELLELVEMEVR
WP_001030950	BC4317	Q818E4	elongation factor	lepA	Cell wall/membrane/envelope biogenesis	KLNPMVFCGLYPIDSAR	1	0	1	0	1	0	0	0	0	0	0	0	0	0	0	0	0	0
WP_001031514	BC4693	Q816W9	peptidase M		Carbohydrate transport and metabolism	YGCGLAIELLK	2	0	2	0	1	0	0	0	0	0	0	0	0	0	0	0	0	0
WP_001047685	BC0352	Q81IN2	aspartyl/glutamyl-tRNA(Asn/Gln) amidotransferase subunit B	gatB		SIIQYTGVSDCK	5	0	8	0	9	1	5	0	3	0	2	1	0	0	0	0	0	0
						CDANISLRPVGQEK
						AAMALNCEIATETK
WP_001048437	BC2302	Q81DQ4			Lipid transport and metabolism	CNLVSPGSTETEMQR	1	0	3	0	3	0	0	0	0	0	0	0	6	0	5	1	2	0
WP_001048989	BC0152	Q81J22	adenylate kinase	adk		ECGATYHLEFNPPAK	8	2	10	7	10	4	2	2	7	3	8	0	2	2	5	1	8	0
						ERLSQDDCVR
						CGGELYQR
WP_001051289	BC4160	Q818T2	dihydrolipoamide dehydrogenase		Energy production and conversion	CVYSSPEVASVGLTEQEAK	1	0	2	0	1	0	0	0	0	0	0	0	0	0	0	0	0	0
WP_001066673	BC4625	Q817D1	universal stress protein UspA		Signal transduction mechanisms	CDVLVVRGDEEQGEL	0	0	2	0	2	0	0	0	0	0	0	0	1	0	1	1	1	0
WP_001069177	BC1155	Q81GN6	catalase		Defense mechanisms	LGANYLQIPVNCPYAAVHNQQR	2	0	2	0	4	1	2	0	2	0	1	0	9	0	6	0	4	0
						LLAVCNFFR
WP_001079674	BC0072	Q81J82	cell division protein FtsH	ftsH		NAPCIIFIDEIDAVGR	2	0	3	0	2	0	2	0	2	1	3	0	2	0	1	0	3	0
WP_001085700	BC0144	Q81J29	S ribosomal protein S type Z	rpsZ		CGRPHSVYR	4	1	4	0	5	0	0	0	0	0	0	0	6	2	4	0	8	0
WP_001085924	BC5078	BC5078	S ribosomal protein L	rplK2	Translation, ribosomal structure and biogenesis	ANPAPPVGTVLGPTGVNIMMVCK	2	0	3	0	5	0	3	0	2	0	2	0	3	0	5	0	2	0
WP_001086456	BC5364	Q814Q8	arginine--tRNA ligase	argS	Translation, ribosomal structure and biogenesis	GAAVGDTLCNLLAK	0	0	0	0	0	0	2	0	1	0	2	0	0	0	0	0	0	0
WP_001092231	BC4422	Q817V7	nicotinate-nucleotide pyrophosphorylase	nadC	Coenzyme transport and metabolism	HAVVCGGGFNHR	3	0	4	0	4	0	2	0	2	0	3	0	0	0	0	0	0	0
WP_001100547	BC1173	Q81GM0	-oxoacyl-ACP synthase III	fabH1	Lipid transport and metabolism	AFPAVACVIQEAIGAK	1	0	1	0	1	0	0	0	0	0	0	0	0	0	0	0	0	0
WP_001101962	BC0334	Q81IP8	phosphoribosylamine--glycine ligase		Nucleotide transport and metabolism	VLFVACK	2	0	4	0	4	2	0	0	2	0	2	0	1	0	2	0	2	0
						ENNVELTFVGPEIPLMNGIVDCFKEEGLR
WP_001105014	BC1237	Q81GG5	tryptophan synthase subunit beta	trpB	Amino acid transport and metabolism	KDEGLVICLSGR	4	0	2	0	6	0	6	0	6	0	11	1	9	2	5	0	12	1
WP_001108367	BC3888	Q819S1	dihydroorotase	pyrC	Nucleotide transport and metabolism	LDMAVVAHCEENTLINK	5	3	6	1	3	0	0	0	0	0	0	0	0	0	0	0	0	0
						VTAEVTPHHLVLCEDDIPSADPNFK
WP_001121595	BC0442	Q81IE6	stress protein		Defense mechanisms	LSTCGSIIHSGDNLTGEGAGDDETIFVELHK	1	0	1	0	1	0	0	0	0	0	0	0	2	0	3	0	5	0
						LVFVVNIYDCVNR
WP_001126101	BC3886	Q819S3	carbamoyl-phosphate synthase large chain	carB	Amino acid transport and metabolism	SGVLDECGVEILGTK	15	0	20	5	28	4	9	0	7	0	7	0	0	0	0	0	0	0
						HSPVTQCLLEK
						TYACFEPALDYVVSK
						RESVENGVACLTSLDTTR
						ALGIEGGCNVQLALDPYSFQYYVIEVNPR
						MVDTCAAEFESATPYYYSTYADENESIVTDRK
WP_001131855	BC5335	Q814T5	fructose-bisphosphate aldolase		Carbohydrate transport and metabolism	NVSVEAELGTVGGQEDDVIAEGVIYADPAECK	6	0	9	0	14	1	4	0	5	0	3	0	3	0	4	0	4	0
						CKEAIDAGFTSVMIDASHHPFEENVETTK
						HLVEATGIDCLAPALGSVHGPYK
WP_001132220	BC4968	Q816A4	MerR family transcriptional regulator		Transcription	NIDKFGEGLAQFMCDAMEVYADR	2	0	1	0	1	0	2	0	9	0	1	0	4	0	8	0	1	0
WP_001140612	BC4915	Q816E7	esterase		Secondary metabolites biosynthesis, transport and catabolism	IIDENDDLLCISR	0	1	2	1	3	1	3	0	6	0	8	0	5	1	9	0	10	0
						C64ICFGLEINANHIR
						CIC66FGLEINANHIR
WP_001146875	BC3847	Q819V8	ribonuclease	rnc B	Transcription	AAIVCEPSLVR	1	0	2	0	1	0	1	0	1	0	1	0	0	0	0	0	0	0
WP_001156491	BC3891	Q819R8	bifunctional protein PyrR	pyrR	Nucleotide transport and metabolism	GVDNCVLVGIK	1	0	2	1	1	0	0	0	0	0	0	0	0	0	0	0	0	0
WP_001170544	BC0326	Q81IQ6	phosphoribosylaminoimidazole-succinocarboxamide synthase	purC		DMALQINQVLIDHFASCR	1	0	2	0	4	0	1	0	2	1	1	1	1	1	0	0	1	0
WP_001176165	BC0698	Q81HT3	quinol oxidase subunit	qoxA	Energy production and conversion	SLEYCDYNYYK	1	0	2	0	1	0	0	0	0	0	0	0	0	0	0	0	0	0
WP_001180003	BC1197	Q81GK1	hypothetical protein			ENALIFCAENSEIEVK	0	0	0	0	0	0	2	0	1	0	1	0	0	0	0	0	0	0
WP_001197251	BC2940	Q81C43	histidinol-phosphate aminotransferase	hisC2	Amino acid transport and metabolism	VNTEGLQQYESFCR	3	0	3	0	2	0	4	0	3	0	2	0	4	1	2	0	2	0
						LASNENPFGCSPR
WP_001201260	BC4860	Q816H2	hypothetical protein		Function unknown	DAFLCAAK	1	0	1	0	1	0	0	0	0	0	0	0	0	0	0	0	0	0
WP_001206324	BC5003	Q815X1	acetyl-CoA acetyltransferase		Lipid transport and metabolism	YCSSGLQSIAYGAER	0	0	0	0	0	0	0	0	0	0	0	0	1	0	1	0	1	0
WP_001209831	BC5370	Q814Q2	agmatinase	speB	Amino acid transport and metabolism	VCDLIGPENVYSFGIR	1	0	1	0	1	0	0	0	0	0	0	0	0	0	0	0	0	0
WP_001212886	BC0002	Q81JD4	DNA polymerase III subunit beta	dnaN		VVEEVQCEKVDGEELK	1	0	3	0	1	0	0	0	0	0	0	0	0	0	0	0	0	0
WP_001217024	BC4368	Q812S1	-methylthioadenosine/S-adenosylhomocysteine nucleosidase	mtnN	Nucleotide transport and metabolism	CMQAEENIQVVK	4	0	5	0	10	1	6	0	6	0	7	0	4	1	5	0	9	0
						DKLEQAETETVAGCEFTK
WP_001220526	BC2046	Q81ED6	CBS domain-containing protein		General function prediction only	EVLLCSSSITIGEALEHLNK	0	0	0	0	0	0	0	0	0	0	0	0	1	0	1	0	1	0
WP_001221095	BC3777	Q81A18	hypothetical protein		Function unknown	TFLPPIDCPFR	1	0	1	0	3	0	0	0	0	0	0	0	0	0	0	0	0	0
WP_001231152	BC5136	Q815K7		gpmI	Carbohydrate transport and metabolism	AVEATDECLGKVVEAILAK	4	2	3	2	6	0	2	0	2	1	5	0	3	2	3	1	5	0
WP_001232673	BC4599	Q817F4	pyruvate kinase		Carbohydrate transport and metabolism	IVCTIGPASESIEKLEQLIEAGMNVAR	11	0	12	0	14	1	6	0	9	0	5	0	3	0	2	0	1	0
						CNVLGKPVITATQMLDSMQR
WP_001249665	BC3863	Q819U2	S rRNA methyltransferase		Translation, ribosomal structure and biogenesis	ALEPNTGDAVLDSCAAPGGK	1	0	1	0	1	0	0	0	0	0	0	0	0	0	0	0	0	0
WP_001252988	BC0666	Q81HW5	peptidase M		Function unknown	ANYELEAECDFVEVHAVTEDGTK	1	0	2	1	3	0	9	0	13	4	10	4	12	1	10	6	7	3
WP_001261765	BC4494	Q817P3	ribonuclease PH	rph B	Translation, ribosomal structure and biogenesis	VICSATIEER	1	0	1	0	1	0	0	0	0	0	0	0	0	0	0	0	0	0
WP_001262439	BC0331	Q81IQ1	phosphoribosylformylglycinamidine cyclo-ligase	purM		GISEGCR	2	0	2	0	0	3	1	0	1	0	0	1	0	0	0	0	0	0
WP_001264019	BC1518	Q81FQ1	histidinol-phosphate aminotransferase	hisC1	Amino acid transport and metabolism	LASNENPFGCSAR	2	0	2	0	1	0	3	0	3	0	2	0	3	0	2	0	1	0
						IVWICNPNNPTGTYVEK
WP_001265616	BC4263	Q818J0	S ribosomal protein L	rpmG1	Translation, ribosomal structure and biogenesis	VNITLACTECGDR	6	3	4	0	10	4	8	3	2	0	17	9	10	6	4	0	9	5
WP_001266978	BC3930	Q819P0	methyltransferase		Replication, recombination and repair	VIHQNLESCR	0	0	0	0	0	0	1	0	1	0	1	0	0	0	0	0	0	0
WP_001291827	BC4516	Q817M2	succinate dehydrogenase iron-sulfur subunit		Energy production and conversion	QSCTALIDQLEQPIR	1	0	1	0	2	0	3	0	2	0	1	0	0	0	0	0	0	0
WP_001986613	BC4391	Q812R6	tRNA-specific -thiouridylase	mnmA		KDSTGICFIGER	3	0	1	1	3	0	0	0	0	0	0	0	0	0	0	0	0	0
						ILCDEPIR
WP_001986914	BC5452	Q814I1	guanosine monophosphate reductase	guaC	Nucleotide transport and metabolism	SECDTTVTLGK	7	1	4	0	6	2	2	0	1	2	3	2	2	1	1	0	2	0
						VGIGPGKVCITK
WP_002002038	BC0518	Q81I79	Fur family transcriptional regulator	PerR	Inorganic ion transport and metabolism	FDYVTSQHYHVICEK	0	0	0	0	0	0	2	0	3	1	1	0	0	0	0	0	0	0
WP_002026435	BC4689	Q812N7	tRNA-binding protein		General function prediction only	EKHPNADKLNICK	12	0	23	4	21	0	11	0	21	3	26	0	10	4	15	2	18	0
						VEIGTETLQIVCGAPNVDAGQK
	BC4689					GVPSSGMICSAR	12	0	23	4	21	0	11	0	21	3	26	0	10	4	15	2	18	0
WP_002026689	BC4926	Q816D9	ferredoxin--NADP reductase		Posttranslational modification, protein turnover, chaperones	LIACGFGEAPTAVNNAK	2	1	2	2	1	0	2	0	2	0	1	0	2	1	1	0	2	0
WP_002164860	BC0296	Q81IS3	GMP synthetase		Nucleotide transport and metabolism	VLCALSGGVDSSVVAVLIHK	8	0	9	1	12	1	7	0	6	2	8	1	4	0	4	0	5	0
	BC0296				Nucleotide transport and metabolism	AIGDQLTCIFVDHGLLR	8	0	9	1	12	1	7	0	6	2	8	1	4	0	4	0	5	0
	BC0296				Nucleotide transport and metabolism	GIIFSGGPNSVYGEGALHCDEK	8	0	9	1	12	1	7	0	6	2	8	1	4	0	4	0	5	0
WP_011109766	BC4117	Q818X0	pyridoxal biosynthesis protein	bioF		DYTVPFVCGCR	4	2	4	2	8	2	4	0	2	2	6	2	4	4	0	2	6	2
WP_011109767		A0A5B7VA93	hypothetical protein		Transcription	TLYYVQCPVCK
WP_011109773	BC0108	Q81J61	glutamate--tRNA ligase	gltX_2		CYMTEEELEAEREGQIAR	4	1	3	0	6	0	0	0	0	0	0	0	0	0	0	0	0	0
WP_011109791	BC0325	Q81IQ7	adenylosuccinate lyase	purB		YVCENLGLEAAPISTQTLQR	4	0	4	1	7	0	1	0	3	0	4	0	2	0	1	0	2	0
WP_011109801	BC0443	Q81IE5	chemical-damaging agent resistance protein C	BC044		FNAIGSGFQGGLASLCNNFGLDVE	7	0	9	0	15	1	10	0	11	0	13	1	8	1	9	2	8	2
						ICFTITIYDGEGR
WP_011109808	BC0517	Q81I80	peroxiredoxin		Posttranslational modification, protein turnover, chaperones	DMTPGCTTEACDFR	0	0	0	0	0	0	2	0	2	0	10	0	0	0	0	0	0	0
WP_011109831	BC0749	Q81HQ5	thiazole synthase	thiG	Coenzyme transport and metabolism	ASGLCDMIKVEVIGDDR	2	0	5	2	6	0	2	0	4	3	5	1	4	1	3	1	5	1
WP_011109858	BC0888	Q81HC7	N-acetylmuramoyl-L-alanine amidase			NCPAFMIQR	3	0	5	0	3	0	3	1	6	5	3	0	4	4	4	4	4	0
WP_011109916	BC1232	Q81GH0	anthranilate synthase component I	trpE	Amino acid transport and metabolism	LQSECIGDPFALYR	8	1	7	1	7	0	17	0	13	1	20	0	16	2	9	1	11	0
						QKLSFVYVCR
						QMGGFDALAYCLPAGTVSGAPK
						YSYLGCNPYGEVK
						EFCEMVEMAK
WP_011109917	BC1236	Q81GG6	N-('-phosphoribosyl)anthranilate isomerase	trpF	Amino acid transport and metabolism	ICGITDVETAK	1	0	2	0	1	0	5	0	6	4	6	1	6	2	6	2	5	0
						SACEYGADALGFVFAESKR
						IADECGLTHVQLHGDEDNYQIR
WP_011109960	BC1491	Q81FS8	glutamate dehydrogenase		Amino acid transport and metabolism	GVTICIR	3	0	1	2	5	0	0	0	0	0	0	0	0	0	0	0	0	0
						GGIICDPR
WP_011110115	BC2550	Q81D33	D-alanine--D-alanine ligase A	ddlA	Cell wall/membrane/envelope biogenesis	ASLTCYK	1	0	1	0	1	0	0	0	0	0	0	0	0	0	0	0	0	0
WP_011110287	BC3533	Q81AM9	hypothetical protein		Defense mechanisms	LVDGYGGGVCQTSSTLYNAADQAGLK	0	0	0	0	0	0	0	0	0	0	0	0	1	0	1	1	2	0
WP_011110329	BC3769	Q81A25	DNA mismatch repair protein MutS	mutS	Replication, recombination and repair	VAVCEQVEDPK	1	0	1	0	2	0	1	0	1	0	1	0	0	0	0	0	0	0
WP_011110331	BC3799	Q819Z7	aspartate-semialdehyde dehydrogenase	asd B	Amino acid transport and metabolism	KIMHMPELEVAATCVR	4	0	6	0	4	0	3	0	1	0	2	0	0	0	0	0	0	0
WP_011110334	BC3831	Q819X3	DNA topoisomerase I	topA	Replication, recombination and repair	EIGVTCPK	1	0	1	0	1	0	0	0	0	0	0	0	0	0	0	0	0	0
WP_011110339	BC3887	Q819S2	carbamoyl phosphate synthase small subunit	carA		LCNMDADVEYIVSQLK	5	1	5	2	6	0	2	0	2	1	3	0	1	1	1	0	1	0
						DCDVIVVPYNTTAEEILR
						VPLFGICLGHQLFALASGANTSK
WP_011110340	BC3889	Q819S0	aspartate carbamoyltransferase	pyrB	Nucleotide transport and metabolism	DVEIASELVECER	2	0	1	0	3	0	0	0	0	0	0	0	0	0	0	0	0	0
WP_011110344	BC3923	Q819P4	S ribosomal protein L			VCKACGTYK	4	0	2	0	4	0	0	0	0	0	0	0	0	0	0	0	0	0
WP_011110367	BC4161	Q818T1	butyrate kinase	buk		LNAVCGR	1	0	1	0	1	0	0	0	0	0	0	0	1	0	1	0	1	0
WP_011110371	BC4183	Q818R3	acetyl-CoA carboxylase biotin carboxylase subunit		Lipid transport and metabolism	LTGC66DAIHPGYGFLAENADFAELCR	4	1	5	3	5	0	0	0	0	0	0	0	0	0	0	0	0	0
						LTGCDAIHPGYGFLAENADFAELC86R
						EC89NLIFIGPSPEAISK
WP_011110376	BC4224	Q818M5	glycine dehydrogenase	gcvPB	Amino acid transport and metabolism	NHGVDSGFYPLGSCTMK	4	0	3	0	4	0	0	0	0	0	0	0	0	0	0	0	0	0
WP_011110406	BC4571	Q817H8	peptidase M		Carbohydrate transport and metabolism	IGCAIAIDVLK	3	0	2	0	3	0	2	0	1	0	3	0	1	0	1	0	2	0
WP_011110475	BC5140	Q815K6	glyceraldehyde--phosphate dehydrogenase		Carbohydrate transport and metabolism	GILGYSEEPLVSIDYNGCTASSTIDALSTMVMEGNMVK	2	0	3	0	2	0	0	0	0	0	0	0	0	0	0	0	0	0
WP_011110494	BC5316	Q814V2	serine hydroxymethyltransferase	glyA	Amino acid transport and metabolism	YYGGCEHVDVVEDIAR	13	2	13	0	17	2	8	0	6	1	6	1	5	2	2	1	4	1
						GGMILCEEQFAK
