# Supplementary material for: Cysteine Proteome Reveals Response to Endogenous Oxidative Stress in Bacillus cereus
Source: Int J Mol Sci. 2021 Jul 14;22(14):7550. doi: 10.3390/ijms22147550 (PMC8305198; doi:10.3390/ijms22147550)
Supplement: Supplementary file 1 [file ijms-22-07550-s001.zip › Table S4.xlsx]

## Sheet: Table S4
Table S4 : Labelled cysteine residues identified in B. cereus ATCC 14579 strain at early- (EEP), mid- (MEP) and late- (LEP) exponential growth phases.
Sample	Cys-peptide	Carbamidomethyl IAM	Nethylmaleimide NEM
EEP1	AFCSGGDQK	0	1
EEP1	GYCSDITR	0	1
EEP1	LSFVYVCR	1	0
EEP1	LSFVYVCR	1	0
EEP1	CLQWLEK	0	1
EEP1	VPDLIECAK	1	0
EEP1	VPDLIECAK	1	0
EEP1	LIVEEGVCK	1	0
EEP1	ILDCKKDR	1	0
EEP1	EGEELCQNA	1	0
EEP1	CGGELYQR	0	1
EEP1	CGGELYQR	0	1
EEP1	IQLECDFK	1	0
EEP1	LSQDDCVR	0	1
EEP1	LSQDDCVR	0	1
EEP1	LSQDDCVR	0	1
EEP1	LSQDDCVR	0	1
EEP1	LCVLLGEEK	1	0
EEP1	ASGLCDMIK	0	1
EEP1	SYNCLKR	1	0
EEP1	YCINSAALR	1	0
EEP1	VASCDEAAEK	1	0
EEP1	EIYNECKK	1	0
EEP1	NNPGEVCPAK	1	0
EEP1	NNPGEVCPAK	1	0
EEP1	ECDVDKPR	0	1
EEP1	ECDVDKPR	0	1
EEP1	NNPGEVCPAK	1	0
EEP1	CSVVGEIVPK	1	0
EEP1	CSVVGEIVPK	1	0
EEP1	IAIVGCNGVGK	1	0
EEP1	ELTPVECLK	1	0
EEP1	VMVICENPK	1	0
EEP1	VMVICENPK	1	0
EEP1	GANPCIISMK	1	0
EEP1	SPIYCDNR	0	1
EEP1	TGAGMMDCKK	1	0
EEP1	CRLPQALIK	1	0
EEP1	CRLPQALIK	1	0
EEP1	CRLPQALIK	1	0
EEP1	LDAACEALDK	1	0
EEP1	VMVICENPK	1	0
EEP1	GANPCIISMK	1	0
EEP1	EIWYLCR	0	1
EEP1	CLEGEMQAR	1	0
EEP1	CFRDEDLR	1	0
EEP1	CFRDEDLR	1	0
EEP1	CFRDEDLR	1	0
EEP1	SVDGMSEACR	1	0
EEP1	SVDGMSEACR	1	0
EEP1	SVDGMSEACR	1	0
EEP1	TGAGMMDCKK	1	0
EEP1	TGAGMMDCKK	1	0
EEP1	TGAGMMDCKK	1	0
EEP1	TGAGMMDCKK	1	0
EEP1	TGAGMMDCKK	1	0
EEP1	TGAGMMDCKK	1	0
EEP1	AVVDDEGVCR	1	0
EEP1	VVEEVQCEK	1	0
EEP1	SVDGMSEACR	1	0
EEP1	SVDGMSEACR	1	0
EEP1	GCNEEEVYK	1	0
EEP1	GCNEEEVYK	1	0
EEP1	VCKACGTYK	2	0
EEP1	IIDGQIPCSK	1	0
EEP1	CGRPHSVYR	1	0
EEP1	CGRPHSVYR	1	0
EEP1	CGRPHSVYR	1	0
EEP1	CGRPHSVYR	1	0
EEP1	LSCQLYQR	0	1
EEP1	NCPAFMIQR	1	0
EEP1	NCPAFMIQR	1	0
EEP1	NCPAFMIQR	1	0
EEP1	AFTCHFSNR	1	0
EEP1	LLAVCNFFR	1	0
EEP1	CLIGGTDKQR	1	0
EEP1	CLIGGTDKQR	1	0
EEP1	TCNITDKNGK	1	0
EEP1	NNPGEVCPAK	0	1
EEP1	NNPGEVCPAK	0	1
EEP1	NNPGEVCPAK	0	1
EEP1	NNPGEVCPAK	0	1
EEP1	EAYQVCQQK	1	0
EEP1	NNPGEVCPAK	0	1
EEP1	AGTYCIVASGR	1	0
EEP1	GANPCIISMK	0	1
EEP1	TSASICK	1	0
EEP1	LEEAGCQVVR	1	0
EEP1	ICNNKDLMR	1	0
EEP1	ICNNKDLMR	1	0
EEP1	DRGDWCISR	1	0
EEP1	DRGDWCISR	1	0
EEP1	TGAGMMDCKK	0	1
EEP1	TGAGMMDCKK	0	1
EEP1	CDIHEELVR	1	0
EEP1	CDIHEELVR	1	0
EEP1	VWSGSYADCK	1	0
EEP1	IGCAIAIDVLK	1	0
EEP1	IGCAIAIDVLK	1	0
EEP1	IGCAIAIDVLK	1	0
EEP1	VMVICENPK	0	1
EEP1	VMVICENPK	0	1
EEP1	GVDNCVLVGIK	1	0
EEP1	TATNAGKPEEC	1	0
EEP1	TATNAGKPEEC	1	0
EEP1	VICSATIEER	1	0
EEP1	SVDGMSEACR	0	1
EEP1	SVDGMSEACR	0	1
EEP1	SVDGMSEACR	0	1
EEP1	NGTCMTSEGR	0	1
EEP1	ACGLGAR	0	1
EEP1	MDLPMCYVR	1	0
EEP1	YSVDECKER	1	0
EEP1	YSVDECKER	1	0
EEP1	YSVDECKER	1	0
EEP1	QVDAICQVVR	1	0
EEP1	QVDAICQVVR	1	0
EEP1	EACLGNTALLK	1	0
EEP1	EACLGNTALLK	1	0
EEP1	CTLSNHMTAR	1	0
EEP1	ILCSEENEAK	1	0
EEP1	AVEATDECLGK	1	0
EEP1	ILCSEENEAK	1	0
EEP1	AVEATDECLGK	1	0
EEP1	AVEATDECLGK	1	0
EEP1	IKTMEACGIK	1	0
EEP1	SVDGMSEACR	0	1
EEP1	SVDGMSEACR	0	1
EEP1	SVDGMSEACR	0	1
EEP1	GCNEEEVYK	0	1
EEP1	GCNEEEVYK	0	1
EEP1	GLYACTGHYR	1	0
EEP1	CGRPHSVYR	0	1
EEP1	NLHTVCEEAK	1	0
EEP1	NLHTVCEEAK	1	0
EEP1	ICGITDVETAK	1	0
EEP1	ICDAAVK	1	0
EEP1	VCAITGR	1	0
EEP1	FCQAALKLEK	1	0
EEP1	VCAITGR	1	0
EEP1	GYTCHAPIYK	1	0
EEP1	SECDTTVTLGK	1	0
EEP1	SECDTTVTLGK	1	0
EEP1	SECDTTVTLGK	1	0
EEP1	SECDTTVTLGK	1	0
EEP1	VCKACGTYK	2	0
EEP1	AAIVCEPSLVR	1	0
EEP1	GISEGCR	1	0
EEP1	GISEGCR	1	0
EEP1	VGIGPGSICTTR	1	0
EEP1	VGIGPGSICTTR	1	0
EEP1	VGIGPGSICTTR	1	0
EEP1	DEGLVICLSGR	1	0
EEP1	CAEVQENTLR	1	0
EEP1	GVPSSGMICSAR	1	0
EEP1	GVPSSGMICSAR	1	0
EEP1	GVPSSGMICSAR	1	0
EEP1	AGTYCIVASGR	0	1
EEP1	TGAGMMDCKK	1	0
EEP1	GLAMTTDCNSR	1	0
EEP1	GLAMTTDCNSR	1	0
EEP1	GLAMTTDCNSR	1	0
EEP1	ITTIIGPNGCGK	1	0
EEP1	GSGVVCLNGAAAR	1	0
EEP1	GIIEIDEQCR	1	0
EEP1	GIIEIDEQCR	1	0
EEP1	GIIEIDEQCR	1	0
EEP1	GSGVVCLNGAAAR	1	0
EEP1	HIEEIGCFTK	1	0
EEP1	YGCGLAIELLK	1	0
EEP1	YGCGLAIELLK	1	0
EEP1	GVPSSGMICSAR	1	0
EEP1	GVPSSGMICSAR	1	0
EEP1	GVPSSGMICSAR	1	0
EEP1	GVPSSGMICSAR	1	0
EEP1	IGCAIAIDVLK	0	1
EEP1	GLAMTTDCNSR	1	0
EEP1	GLAMTTDCNSR	1	0
EEP1	GLAMTTDCNSR	1	0
EEP1	GLAMTTDCNSR	1	0
EEP1	GLAMTTDCNSR	1	0
EEP1	GLAMTTDCNSR	1	0
EEP1	EKTGAGMMDCK	1	0
EEP1	EKTGAGMMDCK	1	0
EEP1	EKTGAGMMDCK	1	0
EEP1	TATNAGKPEEC	0	1
EEP1	TATNAGKPEEC	0	1
EEP1	TATNAGKPEEC	0	1
EEP1	VICSATIEER	0	1
EEP1	VICSATIEER	0	1
EEP1	DHFTGEPCER	1	0
EEP1	CALVHDTFSAK	1	0
EEP1	CALVHDTFSAK	1	0
EEP1	CALVHDTFSAK	1	0
EEP1	YSVDECKER	0	1
EEP1	QVDAICQVVR	0	1
EEP1	DAEHETLCER	1	0
EEP1	NVVVDPVMVCK	1	0
EEP1	LNAVCGR	1	0
EEP1	AVEATDECLGK	0	1
EEP1	AVEATDECLGK	0	1
EEP1	AVEATDECLGK	0	1
EEP1	GGVICYHNDVK	1	0
EEP1	GGVICYHNDVK	1	0
EEP1	ATCTGTADQGGR	0	1
EEP1	ATCTGTADQGGR	0	1
EEP1	LALFCDIDTK	0	1
EEP1	DSIVCIVEAMK	1	0
EEP1	AGHHCAQPLMK	1	0
EEP1	EIFDVCVEQK	1	0
EEP1	EIFDVCVEQK	1	0
EEP1	CLAIYEHHPK	1	0
EEP1	CLAIYEHHPK	1	0
EEP1	SCVQVAK	1	0
EEP1	VICVTNLKPVK	1	0
EEP1	VICVTNLKPVK	1	0
EEP1	VAVCEQVEDPK	1	0
EEP1	GKVMVICENPK	1	0
EEP1	VCLIDTDIGLR	1	0
EEP1	LVNCETANLNK	1	0
EEP1	TLPCEVTQLSK	1	0
EEP1	VGTCGAIQKDVK	1	0
EEP1	HCHAVPANKDK	1	0
EEP1	ERLSQDDCVR	1	0
EEP1	GCVHEGKFSEK	1	0
EEP1	SECDTTVTLGK	0	1
EEP1	SECDTTVTLGK	0	1
EEP1	SECDTTVTLGK	0	1
EEP1	SECDTTVTLGK	0	1
EEP1	VVGVCKAYTSR	1	0
EEP1	KAGTYCIVASGR	1	0
EEP1	KAGTYCIVASGR	1	0
EEP1	VVGVCKAYTSR	1	0
EEP1	LAFFAGIDNCR	1	0
EEP1	LAFFAGIDNCR	1	0
EEP1	VCFFTANGITR	1	0
EEP1	VCFFTANGITR	1	0
EEP1	VGIGPGSICTTR	0	1
EEP1	VGIGPGSICTTR	0	1
EEP1	VGIGPGSICTTR	0	1
EEP1	ALIKECLELAK	1	0
EEP1	GVPSSGMICSAR	0	1
EEP1	INCQVIDVSNK	1	0
EEP1	INCQVIDVSNK	1	0
EEP1	GKVMVICENPK	1	0
EEP1	GKVMVICENPK	1	0
EEP1	GLAMTTDCNSR	0	1
EEP1	GLAMTTDCNSR	0	1
EEP1	LCLDEQDVFR	1	0
EEP1	LCLDEQDVFR	1	0
EEP1	TAHFCSMCGPK	2	0
EEP1	TAHFCSMCGPK	2	0
EEP1	TAHFCSMCGPK	2	0
EEP1	YGYCTEFMVK	1	0
EEP1	GSGVVCLNGAAAR	0	1
EEP1	QKLSFVYVCR	1	0
EEP1	QKLSFVYVCR	1	0
EEP1	GIIEIDEQCR	0	1
EEP1	GIIEIDEQCR	0	1
EEP1	GIIEIDEQCR	0	1
EEP1	VVIAMALACNPK	1	0
EEP1	LMCIVAAPEGVK	1	0
EEP1	LMCIVAAPEGVK	1	0
EEP1	CSPVILEPMMK	1	0
EEP1	CSPVILEPMMK	1	0
EEP1	CSPVILEPMMK	1	0
EEP1	GLAMTTDCNSR	0	1
EEP1	GLAMTTDCNSR	0	1
EEP1	GLAMTTDCNSR	0	1
EEP1	HPNADKLNICK	1	0
EEP1	HPNADKLNICK	1	0
EEP1	HAVVCGGGFNHR	1	0
EEP1	HAVVCGGGFNHR	1	0
EEP1	HAVVCGGGFNHR	1	0
EEP1	CATVVKENYVK	1	0
EEP1	CATVVKENYVK	1	0
EEP1	CATVVKENYVK	1	0
EEP1	CATVVKENYVK	1	0
EEP1	HSPVTQCLLEK	1	0
EEP1	HSPVTQCLLEK	1	0
EEP1	HSPVTQCLLEK	1	0
EEP1	VRPSVKPICEK	1	0
EEP1	VRPSVKPICEK	1	0
EEP1	FKDFTLVECR	1	0
EEP1	FKDFTLVECR	1	0
EEP1	FKDFTLVECR	1	0
EEP1	QLACKNVSDR	1	0
EEP1	RLEEAGCQVVR	1	0
EEP1	RLEEAGCQVVR	1	0
EEP1	RLEEAGCQVVR	1	0
EEP1	LLIEEGCDIKK	1	0
EEP1	LLIEEGCDIKK	1	0
EEP1	LLIEEGCDIKK	1	0
EEP1	CSPVILEPMMK	1	0
EEP1	CSPVILEPMMK	1	0
EEP1	CSPVILEPMMK	1	0
EEP1	CSPVILEPMMK	1	0
EEP1	CSPVILEPMMK	1	0
EEP1	CSPVILEPMMK	1	0
EEP1	CSPVILEPMMK	1	0
EEP1	CAVTTSTNLLLK	1	0
EEP1	GFSHCEAGPLVR	1	0
EEP1	LCGATPVFVDVR	1	0
EEP1	LCGATPVFVDVR	1	0
EEP1	NCQENETDEK	0	1
EEP1	NCQENETDEK	0	1
EEP1	ELTQDCDLEGR	1	0
EEP1	ELTQDCDLEGR	1	0
EEP1	GVGACYINPQTR	1	0
EEP1	CSPVILEPMMK	1	0
EEP1	CSPVILEPMMK	1	0
EEP1	VICVTNLKPVK	0	1
EEP1	VGTIAGCYVTDGK	1	0
EEP1	VGTIAGCYVTDGK	1	0
EEP1	VGTIAGCYVTDGK	1	0
EEP1	FCAEDQMITAR	1	0
EEP1	NVVVDPVMVCK	0	1
EEP1	NVVVDPVMVCK	0	1
EEP1	LAQEELHAFCK	1	0
EEP1	KVDVLLCDTAGR	1	0
EEP1	KVDVLLCDTAGR	1	0
EEP1	KVDVLLCDTAGR	1	0
EEP1	KDEGLVICLSGR	1	0
EEP1	KDEGLVICLSGR	1	0
EEP1	KDEGLVICLSGR	1	0
EEP1	KDEGLVICLSGR	1	0
EEP1	QCGLMVGIELVK	1	0
EEP1	QCGLMVGIELVK	1	0
EEP1	INLAIEEYCVK	1	0
EEP1	VCFFTANGITR	0	1
EEP1	VCFFTANGITR	0	1
EEP1	VCFFTANGITR	0	1
EEP1	VCFFTANGITR	0	1
EEP1	VGIGPGKVCITK	1	0
EEP1	VGIGPGKVCITK	1	0
EEP1	VGIGPGKVCITK	1	0
EEP1	VVIAMALACNPK	0	1
EEP1	DTTTGDTLCDEK	1	0
EEP1	DTTTGDTLCDEK	1	0
EEP1	DTTTGDTLCDEK	1	0
EEP1	DTTTGDTLCDEK	1	0
EEP1	DTTTGDTLCDEK	1	0
EEP1	EKTGAGMMDCKK	1	0
EEP1	ALIKECLELAK	0	1
EEP1	ALIKECLELAK	0	1
EEP1	FCAEDQMITAR	1	0
EEP1	IGEFCSDCQSR	2	0
EEP1	IGEFCSDCQSR	2	0
EEP1	LCLDEQDVFR	0	1
EEP1	LCLDEQDVFR	0	1
EEP1	EKLDAACEALDK	1	0
EEP1	ENIASLDACITR	1	0
EEP1	ENIASLDACITR	1	0
EEP1	TFLPPIDCPFR	1	0
EEP1	TAHFCSMCGPK	1	1
EEP1	GPILCLVGPPGVGK	1	0
EEP1	GPILCLVGPPGVGK	1	0
EEP1	LPVIFMCENNK	1	0
EEP1	VVGVCKAYTSR	1	0
EEP1	VVGVCKAYTSR	1	0
EEP1	VVGVCKAYTSR	1	0
EEP1	YCPSIEDKVVR	1	0
EEP1	TEVAMERGEGCK	1	0
EEP1	MCGPTGIGVLYGK	1	0
EEP1	EEICELIYATK	1	0
EEP1	SIIQYTGVSDCK	1	0
EEP1	EKTGAGMMDCKK	1	0
EEP1	CSPVILEPMMK	0	1
EEP1	CSPVILEPMMK	0	1
EEP1	DYTVPFVCGCR	2	0
EEP1	DYTVPFVCGCR	2	0
EEP1	SKSDEYCFTNK	1	0
EEP1	HAVVCGGGFNHR	0	1
EEP1	HSPVTQCLLEK	0	1
EEP1	HSPVTQCLLEK	0	1
EEP1	SGYSYIMCDER	1	0
EEP1	CDDGTLDIFVVK	1	0
EEP1	GGMILCEEQFAK	1	0
EEP1	GGMILCEEQFAK	1	0
EEP1	GGMILCEEQFAK	1	0
EEP1	KDSTGICFIGER	1	0
EEP1	KDSTGICFIGER	1	0
EEP1	ICVIGNGLVVDPK	1	0
EEP1	ICVIGNGLVVDPK	1	0
EEP1	ICVIGNGLVVDPK	1	0
EEP1	ICVIGNGLVVDPK	1	0
EEP1	LLIEEGCDIKK	0	1
EEP1	LLIEEGCDIKK	0	1
EEP1	LLIEEGCDIKK	0	1
EEP1	SGYSYIMCDER	1	0
EEP1	EKTGAGMMDCKK	1	0
EEP1	GGMILCEEQFAK	1	0
EEP1	GGMILCEEQFAK	1	0
EEP1	GGMILCEEQFAK	1	0
EEP1	GGMILCEEQFAK	1	0
EEP1	GAAVGDTLCNLLAK	1	0
EEP1	GAAVGDTLCNLLAK	1	0
EEP1	KVCLIDTDIGLR	1	0
EEP1	ELTQDCDLEGR	0	1
EEP1	CDVIAEGVIEATK	1	0
EEP1	CDVIAEGVIEATK	1	0
EEP1	SPTCTEQDVAAAR	1	0
EEP1	SPTCTEQDVAAAR	1	0
EEP1	SPTCTEQDVAAAR	1	0
EEP1	SPTCTEQDVAAAR	1	0
EEP1	VGTIAGCYVTDGK	0	1
EEP1	GHCSVHQNFTVK	1	0
EEP1	GHCSVHQNFTVK	1	0
EEP1	KVCFFTANGITR	1	0
EEP1	KVCFFTANGITR	1	0
EEP1	KVCFFTANGITR	1	0
EEP1	KVCFFTANGITR	1	0
EEP1	KVCFFTANGITR	1	0
EEP1	KVCFFTANGITR	1	0
EEP1	KVCFFTANGITR	1	0
EEP1	KVCFFTANGITR	1	0
EEP1	KVCFFTANGITR	1	0
EEP1	KVCFFTANGITR	1	0
EEP1	KVDVLLCDTAGR	0	1
EEP1	KVDVLLCDTAGR	0	1
EEP1	SKNLHTVCEEAK	1	0
EEP1	NKGVDNCVLVGIK	1	0
EEP1	NKGVDNCVLVGIK	1	0
EEP1	NKGVDNCVLVGIK	1	0
EEP1	IVEQSLEVCDPK	1	0
EEP1	HAENEYLNLCR	1	0
EEP1	LVLSACR	1	0
EEP1	LVLSACR	1	0
EEP1	GVTICIR	1	0
EEP1	LVLSACR	1	0
EEP1	GVTICIR	1	0
EEP1	VGIGPGKVCITK	0	1
EEP1	LASNENPFGCSAR	1	0
EEP1	LASNENPFGCSAR	1	0
EEP1	EADFINCVIWR	1	0
EEP1	DTTTGDTLCDEK	0	1
EEP1	DTTTGDTLCDEK	0	1
EEP1	EKTGAGMMDCKK	0	1
EEP1	GLGCVWK	1	0
EEP1	CGVEVTR	1	0
EEP1	CGVEVTR	1	0
EEP1	TLYYVQCPVCK	2	0
EEP1	NLVDKAECILEK	1	0
EEP1	NLVDKAECILEK	1	0
EEP1	NLVDKAECILEK	1	0
EEP1	NLVDKAECILEK	1	0
EEP1	VIVCQHKPAEVR	1	0
EEP1	CISEQGQTIYLK	1	0
EEP1	DLGYECQVENSK	1	0
EEP1	DLGYECQVENSK	1	0
EEP1	GVFLCTK	1	0
EEP1	GVFLCTK	1	0
EEP1	LASNENPFGCSPR	1	0
EEP1	LASNENPFGCSPR	1	0
EEP1	ETEQAHLCLGYK	1	0
EEP1	CMQAEENIQVVK	1	0
EEP1	VVYVSCNPATLAR	1	0
EEP1	GGMILCEEQFAK	0	1
EEP1	ICVIGNGLVVDPK	0	1
EEP1	ICVIGNGLVVDPK	0	1
EEP1	KVCFFTANGITR	1	0
EEP1	EINTGTYCFDNK	1	0
EEP1	LELSDVAFCHDR	1	0
EEP1	SNNDWTCPVTIR	1	0
EEP1	SNNDWTCPVTIR	1	0
EEP1	CEPVGCTATILNK	2	0
EEP1	CEPVGCTATILNK	2	0
EEP1	CMQAEENIQVVK	1	0
EEP1	CMQAEENIQVVK	1	0
EEP1	GGMILCEEQFAK	0	1
EEP1	GGMILCEEQFAK	0	1
EEP1	GGMILCEEQFAK	0	1
EEP1	GGMILCEEQFAK	0	1
EEP1	TADGEPVVYCIDK	1	0
EEP1	VAVLGCAVNGPGEAR	1	0
EEP1	VAVLGCAVNGPGEAR	1	0
EEP1	DMVNLCLSLDHR	1	0
EEP1	SPTCTEQDVAAAR	0	1
EEP1	SPTCTEQDVAAAR	0	1
EEP1	SPTCTEQDVAAAR	0	1
EEP1	SPTCTEQDVAAAR	0	1
EEP1	SPTCTEQDVAAAR	0	1
EEP1	RLLIEEGCDIKK	1	0
EEP1	RLLIEEGCDIKK	1	0
EEP1	EKTGAGMMDCKK	1	0
EEP1	LFAISSLCALEEK	1	0
EEP1	GHCSVHQNFTVK	0	1
EEP1	KVCFFTANGITR	0	1
EEP1	KVCFFTANGITR	0	1
EEP1	KVCFFTANGITR	0	1
EEP1	KVCFFTANGITR	0	1
EEP1	KVCFFTANGITR	0	1
EEP1	NKGVDNCVLVGIK	0	1
EEP1	LQAVCSVCGSPASR	2	0
EEP1	RPGDVAVCFADASK	1	0
EEP1	RPGDVAVCFADASK	1	0
EEP1	RPGDVAVCFADASK	1	0
EEP1	RPGDVAVCFADASK	1	0
EEP1	HKLEIDCAAEIAK	1	0
EEP1	FNCPEFTSLCPK	2	0
EEP1	NLVDKAECILEK	0	1
EEP1	ACSYVEGAVIVPIK	1	0
EEP1	VNITLACTECGDR	2	0
EEP1	VNITLACTECGDR	2	0
EEP1	DYTVPFVCGCR	0	2
EEP1	YVNCSNPECNKK	2	0
EEP1	YVNCSNPECNKK	2	0
EEP1	SLEYCDYNYYK	1	0
EEP1	FFVQYGGCSTVQK	1	0
EEP1	FFVQYGGCSTVQK	1	0
EEP1	FFVQYGGCSTVQK	1	0
EEP1	AAMALNCEIATETK	1	0
EEP1	IVCEISGTGYDNK	0	1
EEP1	FNRPIICFIDTK	1	0
EEP1	FNRPIICFIDTK	1	0
EEP1	LCAEYAYEQVER	1	0
EEP1	LCAEYAYEQVER	1	0
EEP1	CEPVGCTATILNK	1	1
EEP1	CEPVGCTATILNK	1	1
EEP1	CGGGGGGRPDMAQAGGK	1	0
EEP1	CFEDENITHVSGK	1	0
EEP1	CFEDENITHVSGK	1	0
EEP1	TDATNINACSLAER	1	0
EEP1	TDATNINACSLAER	1	0
EEP1	KVCFFTANGITR	1	0
EEP1	ICFTITIYDGEGR	1	0
EEP1	ICFTITIYDGEGR	1	0
EEP1	ICFTITIYDGEGR	1	0
EEP1	ICFTITIYDGEGR	1	0
EEP1	ICFTITIYDGEGR	1	0
EEP1	ICFTITIYDGEGR	1	0
EEP1	ASLTCYK	1	0
EEP1	RCEEEGIIFIGPK	1	0
EEP1	RCEEEGIIFIGPK	1	0
EEP1	RCEEEGIIFIGPK	1	0
EEP1	DVEIASELVECER	1	0
EEP1	DVEIASELVECER	1	0
EEP1	YSYLGCNPYGEVK	1	0
EEP1	YSYLGCNPYGEVK	1	0
EEP1	TLSIVVPCYNEEK	1	0
EEP1	TYLQGGEGCLSVDR	1	0
EEP1	TYLQGGEGCLSVDR	1	0
EEP1	AEIIVCEDNFHGR	1	0
EEP1	AEIIVCEDNFHGR	1	0
EEP1	AEIIVCEDNFHGR	1	0
EEP1	RPGDVAVCFADASK	0	1
EEP1	RPGDVAVCFADASK	0	1
EEP1	RPGDVAVCFADASK	0	1
EEP1	GLVCVPITEGYAER	1	0
EEP1	GLVCVPITEGYAER	1	0
EEP1	IVCNLPK	1	0
EEP1	IVCNLPK	1	0
EEP1	LIEEMCKVEPYR	1	0
EEP1	EKHPNADKLNICK	1	0
EEP1	EKHPNADKLNICK	1	0
EEP1	RKVCFFTANGITR	1	0
EEP1	RKVCFFTANGITR	1	0
EEP1	CLNVLETPNAGNIR	1	0
EEP1	VCAITGR	0	1
EEP1	VCAITGR	0	1
EEP1	VLDGLICGKFLGR	1	0
EEP1	DVTPVPHNGCRPPK	1	0
EEP1	DVTPVPHNGCRPPK	1	0
EEP1	DVTPVPHNGCRPPK	1	0
EEP1	DVTPVPHNGCRPPK	1	0
EEP1	DVTPVPHNGCRPPK	1	0
EEP1	DVTPVPHNGCRPPK	1	0
EEP1	KGIIACGDDEELQK	1	0
EEP1	KGIIACGDDEELQK	1	0
EEP1	VNITLACTECGDR	1	1
EEP1	VNITLACTECGDR	1	1
EEP1	SGVLDECGVEILGTK	1	0
EEP1	SGVLDECGVEILGTK	1	0
EEP1	VSKDSIVCIVEAMK	1	0
EEP1	LCQAAVDAFWAAMK	1	0
EEP1	CDANISLRPVGQEK	1	0
EEP1	CDANISLRPVGQEK	1	0
EEP1	CDANISLRPVGQEK	1	0
EEP1	SGCLETVASATGIVR	0	1
EEP1	ALGGGVFPISCVAANR	1	0
EEP1	ALGGGVFPISCVAANR	1	0
EEP1	ALGGGVFPISCVAANR	1	0
EEP1	ALGGGVFPISCVAANR	1	0
EEP1	GISEGCR	0	1
EEP1	GISEGCR	0	1
EEP1	FNRPIICFIDTK	0	1
EEP1	TLKPEKDGLFCER	1	0
EEP1	TLKPEKDGLFCER	1	0
EEP1	TLKPEKDGLFCER	1	0
EEP1	VTGVITSEGIVTCEK	1	0
EEP1	SCPTMLNYETYSK	1	0
EEP1	VAGELLCDYYHQK	1	0
EEP1	SVEECFATDLILAK	1	0
EEP1	NIVTKEEFDTLCK	1	0
EEP1	NIVTKEEFDTLCK	1	0
EEP1	SQLVIAIGCTGGQHR	1	0
EEP1	LCAEYAYEQVER	0	1
EEP1	LCAEYAYEQVER	0	1
EEP1	FVECSAQAGIDVFR	1	0
EEP1	FVECSAQAGIDVFR	1	0
EEP1	SLVAQCEHTVVVTR	1	0
EEP1	SLVAQCEHTVVVTR	1	0
EEP1	APQCAGVIHTDFER	1	0
EEP1	APQCAGVIHTDFER	1	0
EEP1	APQCAGVIHTDFER	1	0
EEP1	APQCAGVIHTDFER	1	0
EEP1	APQCAGVIHTDFER	1	0
EEP1	SECDTTVTLGKHK	1	0
EEP1	SECDTTVTLGKHK	1	0
EEP1	CATLAWK	1	0
EEP1	CATLAWK	1	0
EEP1	ICFTITIYDGEGR	0	1
EEP1	ADQVYLCDIFGSAR	1	0
EEP1	YSYLGCNPYGEVK	0	1
EEP1	GLFETCK	1	0
EEP1	ACSYVEGAVIVPIKK	1	0
EEP1	ACSYVEGAVIVPIKK	1	0
EEP1	TGYTGEDGFEIYCK	1	0
EEP1	TGYTGEDGFEIYCK	1	0
EEP1	TGYTGEDGFEIYCK	1	0
EEP1	EKICVIGNGLVVDPK	1	0
EEP1	IIDENDDLLCISR	0	1
EEP1	VNITLACTECGDR	0	2
EEP1	SLEELLCNLDTLPK	1	0
EEP1	AFPAVACVIQEAIGAK	1	0
EEP1	EISSCSNFEAFQAR	1	0
EEP1	NLTQVATVCNELASK	1	0
EEP1	NAGDIVNIECDMIGK	1	0
EEP1	CDANISLRPVGQEK	0	1
EEP1	CGAGAVSVLTDGQFFK	1	0
EEP1	CGAGAVSVLTDGQFFK	1	0
EEP1	CGAGAVSVLTDGQFFK	1	0
EEP1	KLCAEYAYEQVER	1	0
EEP1	ANLGGVCLNVGCIPSK	2	0
EEP1	ANLGGVCLNVGCIPSK	2	0
EEP1	ANLGGVCLNVGCIPSK	2	0
EEP1	ANLGGVCLNVGCIPSK	2	0
EEP1	TLKPEKDGLFCER	0	1
EEP1	IVDCQLAVVPDLYR	1	0
EEP1	QELDLYVCLRPVR	1	0
EEP1	YCSSGLQSIAYGAER	1	0
EEP1	GILVCGTGIGMSIAANK	1	0
EEP1	ANYHHIPCFAFSAK	1	0
EEP1	ALCTEETPCIIVTR	2	0
EEP1	APQCAGVIHTDFER	0	1
EEP1	LQSECIGDPFALYR	1	0
EEP1	LQSECIGDPFALYR	1	0
EEP1	TIVMVLHDLNLACR	1	0
EEP1	QLSDNICHQSEVSR	1	0
EEP1	MLEVIATCLEDVKR	1	0
EEP1	GILVCGTGIGMSIAANK	1	0
EEP1	EVAQNYECGITIER	1	0
EEP1	LMGACGSCPSSTITLK	2	0
EEP1	LMGACGSCPSSTITLK	2	0
EEP1	SIAGCKEIEYEVMR	1	0
EEP1	SIAGCKEIEYEVMR	1	0
EEP1	LVECTLK	1	0
EEP1	AGMGYCGAQDLEFLR	1	0
EEP1	ESGLDGVVCSTLEVPK	1	0
EEP1	AACEENKVQALAGFGK	1	0
EEP1	DSGAAVICKHPGVVER	1	0
EEP1	DSGAAVICKHPGVVER	1	0
EEP1	DSGAAVICKHPGVVER	1	0
EEP1	FTPGNCYGLIGANGAGK	1	0
EEP1	FTPGNCYGLIGANGAGK	1	0
EEP1	GADEALHPETNDCLR	1	0
EEP1	GADEALHPETNDCLR	1	0
EEP1	GADEALHPETNDCLR	1	0
EEP1	GADEALHPETNDCLR	1	0
EEP1	IKDYESQCDDIRR	1	0
EEP1	IKDYESQCDDIRR	1	0
EEP1	IKDYESQCDDIRR	1	0
EEP1	LMGACGSCPSSTITLK	2	0
EEP1	AMCEAAPGIIHLMDR	1	0
EEP1	SWESLSTIGCIPAGTK	1	0
EEP1	SWESLSTIGCIPAGTK	1	0
EEP1	CNLVSPGSTETEMQR	1	0
EEP1	EGINGTCSGTVEQTEK	1	0
EEP1	LCQAAVDAFWAAMKK	1	0
EEP1	LCQAAVDAFWAAMKK	1	0
EEP1	SENVCHYLNEQGFK	1	0
EEP1	SENVCHYLNEQGFK	1	0
EEP1	KLCGCTCDVKPATSK	3	0
EEP1	CGAGAVSVLTDGQFFK	0	1
EEP1	CGAGAVSVLTDGQFFK	0	1
EEP1	ANLGGVCLNVGCIPSK	1	1
EEP1	ANLGGVCLNVGCIPSK	1	1
EEP1	ANLGGVCLNVGCIPSK	1	1
EEP1	ANLGGVCLNVGCIPSK	1	1
EEP1	GATTHYDYVCNEVAK	1	0
EEP1	GATTHYDYVCNEVAK	1	0
EEP1	GATTHYDYVCNEVAK	1	0
EEP1	VIAVQGVGNVAYHLCK	1	0
EEP1	VIAVQGVGNVAYHLCK	1	0
EEP1	VIAVQGVGNVAYHLCK	1	0
EEP1	VIAVQGVGNVAYHLCK	1	0
EEP1	IDADSIPCNFLVAVK	0	1
EEP1	VNTEGLQQYESFCR	1	0
EEP1	LIACGFGEAPTAVNNAK	1	0
EEP1	LIACGFGEAPTAVNNAK	1	0
EEP1	ECGATYHLEFNPPAK	1	0
EEP1	MTDRGIIEIDEQCR	1	0
EEP1	MTDRGIIEIDEQCR	1	0
EEP1	GEEFGCLMITHYQR	1	0
EEP1	EVCGNEFVTVTPGIR	0	1
EEP1	EVCGNEFVTVTPGIR	0	1
EEP1	FVEAYFEDVTALGCK	1	0
EEP1	EVAQNYECGITIER	0	1
EEP1	LMGACGSCPSSTITLK	1	1
EEP1	MTDRGIIEIDEQCR	1	0
EEP1	TFLFCGEVLPNEVAR	1	0
EEP1	GAIPCLLK	1	0
EEP1	GAIPCLLK	1	0
EEP1	GAIPCLLK	1	0
EEP1	IMHMPELEVAATCVR	1	0
EEP1	IMHMPELEVAATCVR	1	0
EEP1	FFEEICLLDQAFVK	1	0
EEP1	FFEEICLLDQAFVK	1	0
EEP1	FFEEICLLDQAFVK	1	0
EEP1	FFEEICLLDQAFVK	1	0
EEP1	FFEEICLLDQAFVK	1	0
EEP1	TYACFEPALDYVVSK	1	0
EEP1	TYACFEPALDYVVSK	1	0
EEP1	DSGAAVICKHPGVVER	0	1
EEP1	LMKEEIFGPVVAFCK	1	0
EEP1	LMKEEIFGPVVAFCK	1	0
EEP1	LMKEEIFGPVVAFCK	1	0
EEP1	HYAHVDCPGHADYVK	1	0
EEP1	HYAHVDCPGHADYVK	1	0
EEP1	HYAHVDCPGHADYVK	1	0
EEP1	HYAHVDCPGHADYVK	1	0
EEP1	HYAHVDCPGHADYVK	1	0
EEP1	HYAHVDCPGHADYVK	1	0
EEP1	HYAHVDCPGHADYVK	1	0
EEP1	HYAHVDCPGHADYVK	1	0
EEP1	HYAHVDCPGHADYVK	1	0
EEP1	HYAHVDCPGHADYVK	1	0
EEP1	HYAHVDCPGHADYVK	1	0
EEP1	HYAHVDCPGHADYVK	1	0
EEP1	HYAHVDCPGHADYVK	1	0
EEP1	HYAHVDCPGHADYVK	1	0
EEP1	HYAHVDCPGHADYVK	1	0
EEP1	HYAHVDCPGHADYVK	1	0
EEP1	HYAHVDCPGHADYVK	1	0
EEP1	HYAHVDCPGHADYVK	1	0
EEP1	HYAHVDCPGHADYVK	1	0
EEP1	HYAHVDCPGHADYVK	1	0
EEP1	HYAHVDCPGHADYVK	1	0
EEP1	HYAHVDCPGHADYVK	1	0
EEP1	HYAHVDCPGHADYVK	1	0
EEP1	FSEACAEVSTVESKPK	1	0
EEP1	FSEACAEVSTVESKPK	1	0
EEP1	FSEACAEVSTVESKPK	1	0
EEP1	FSEACAEVSTVESKPK	1	0
EEP1	FSEACAEVSTVESKPK	1	0
EEP1	LLGPNCPGVITPDECK	2	0
EEP1	LLGPNCPGVITPDECK	2	0
EEP1	LLGPNCPGVITPDECK	2	0
EEP1	QSCTALIDQLEQPIR	1	0
EEP1	QACGHCSGTGQIIKEK	2	0
EEP1	ECNLIFIGPSPEAISK	1	0
EEP1	ECNLIFIGPSPEAISK	1	0
EEP1	ILICCPTNITSVEQK	2	0
EEP1	ILICCPTNITSVEQK	2	0
EEP1	ILICCPTNITSVEQK	2	0
EEP1	EGINGTCSGTVEQTEK	0	1
EEP1	EGINGTCSGTVEQTEK	0	1
EEP1	EFAANENSQVIVVCAK	1	0
EEP1	EFAANENSQVIVVCAK	1	0
EEP1	YIKGDEITCSILDGK	0	1
EEP1	GMDVVCGGHPLELLER	1	0
EEP1	LTGCYLHLYGKEEAK	1	0
EEP1	LTGCYLHLYGKEEAK	1	0
EEP1	SGKPMFGTCAGMILLAK	1	0
EEP1	LTHLPTGVVVSCQDEK	1	0
EEP1	LTHLPTGVVVSCQDEK	1	0
EEP1	LMKEEIFGPVVAFCK	1	0
EEP1	LMKEEIFGPVVAFCK	1	0
EEP1	LMKEEIFGPVVAFCK	1	0
EEP1	LMKEEIFGPVVAFCK	1	0
EEP1	AGCSMADMADIEQTER	1	0
EEP1	TGSTPEAGDCFTGTVER	1	0
EEP1	TGSTPEAGDCFTGTVER	1	0
EEP1	CDVLVVRGDEEQGEL	0	1
EEP1	IMHMPELEVAATCVR	1	0
EEP1	VGKTESIVAASVCANKR	1	0
EEP1	GIIDACDLGVYIPVMR	1	0
EEP1	SENVCHYLNEQGFK	0	1
EEP1	ANLGGVCLNVGCIPSK	0	2
EEP1	ANLGGVCLNVGCIPSK	0	2
EEP1	GATTHYDYVCNEVAK	0	1
EEP1	GATTHYDYVCNEVAK	0	1
EEP1	ANLGGVCLNVGCIPSK	0	2
EEP1	LQSECIGDPFALYRK	1	0
EEP1	AGCSMADMADIEQTER	1	0
EEP1	LIACGFGEAPTAVNNAK	0	1
EEP1	ECGATYHLEFNPPAK	0	1
EEP1	NAPCIIFIDEIDAVGR	1	0
EEP1	NAPCIIFIDEIDAVGR	1	0
EEP1	DCSIAEINPLVTTGEGK	1	0
EEP1	TVWIDCDVIQADGGTR	1	0
EEP1	MVTEKELELLACLEK	1	0
EEP1	TDSLVQDGANWCNTPK	1	0
EEP1	ACSELGLK	1	0
EEP1	ICCCLGFLNEDQAGR	3	0
EEP1	AAVAAGLTCVVVPNDVTR	1	0
EEP1	CGFLGLLHMEIIQER	1	0
EEP1	AGCSMADMADIEQTER	1	0
EEP1	AGCSMADMADIEQTER	1	0
EEP1	AGCSMADMADIEQTER	1	0
EEP1	IYIIACGTSYHAGLVGK	1	0
EEP1	FFEEICLLDQAFVK	0	1
EEP1	FFEEICLLDQAFVK	0	1
EEP1	SAVCQGYALLTYQLLK	1	0
EEP1	VAVCFEAAIEHFPESK	1	0
EEP1	LMKEEIFGPVVAFCK	0	1
EEP1	HYAHVDCPGHADYVK	0	1
EEP1	HYAHVDCPGHADYVK	0	1
EEP1	HYAHVDCPGHADYVK	0	1
EEP1	HYAHVDCPGHADYVK	0	1
EEP1	HYAHVDCPGHADYVK	0	1
EEP1	HYAHVDCPGHADYVK	0	1
EEP1	HYAHVDCPGHADYVK	0	1
EEP1	HYAHVDCPGHADYVK	0	1
EEP1	FSEACAEVSTVESKPK	0	1
EEP1	FSEACAEVSTVESKPK	0	1
EEP1	FSEACAEVSTVESKPK	0	1
EEP1	QPAAYCGVVGLKPTYGR	1	0
EEP1	MCDYDTIYSVVESKK	1	0
EEP1	LLGPNCPGVITPDECK	1	1
EEP1	VCDLIGPENVYSFGIR	1	0
EEP1	ECNLIFIGPSPEAISK	0	1
EEP1	LLEVGAEEGLKACGLGAR	1	0
EEP1	ITHTPTNTVVTCQSER	1	0
EEP1	ITHTPTNTVVTCQSER	1	0
EEP1	ITHTPTNTVVTCQSER	1	0
EEP1	ITHTPTNTVVTCQSER	1	0
EEP1	ILICCPTNITSVEQK	1	1
EEP1	HGLNGIPSVCESVHIAR	1	0
EEP1	HGLNGIPSVCESVHIAR	1	0
EEP1	ESVENGVACLTSLDTTR	1	0
EEP1	ESVENGVACLTSLDTTR	1	0
EEP1	ESVENGVACLTSLDTTR	1	0
EEP1	ESVENGVACLTSLDTTR	1	0
EEP1	AGCSMADMADIEQTER	0	1
EEP1	TGSTPEAGDCFTGTVER	0	1
EEP1	VIAVQGVGNVAYHLCK	1	0
EEP1	GELQCIGATTLDEYRK	1	0
EEP1	GELQCIGATTLDEYRK	1	0
EEP1	GELQCIGATTLDEYRK	1	0
EEP1	YACDILDELNIPYEK	1	0
EEP1	ICDQISDSILDAILSK	0	1
EEP1	ICDQISDSILDAILSK	0	1
EEP1	SAVCQGYTLLTYELLK	1	0
EEP1	SAVCQGYTLLTYELLK	1	0
EEP1	SAVCQGYTLLTYELLK	1	0
EEP1	GIIDACDLGVYIPVMR	0	1
EEP1	ATTSVEFFPVICGSAFK	1	0
EEP1	ATTSVEFFPVICGSAFK	1	0
EEP1	ATTSVEFFPVICGSAFK	1	0
EEP1	ENALIFCAENSEIEVK	1	0
EEP1	ILELGCGTGYVTEQLSK	1	0
EEP1	VKEGTEIAFCADCIKK	2	0
EEP1	NHGVDSGFYPLGSCTMK	1	0
EEP1	NHGVDSGFYPLGSCTMK	1	0
EEP1	NHGVDSGFYPLGSCTMK	1	0
EEP1	ASGLCDMIKVEVIGDDR	1	0
EEP1	GVTICIR	0	1
EEP1	LVLSACR	0	1
EEP1	LVLSACR	0	1
EEP1	GVTICIR	0	1
EEP1	LVLSACR	0	1
EEP1	YYGGCEHVDVVEDIAR	1	0
EEP1	YYGGCEHVDVVEDIAR	1	0
EEP1	YYGGCEHVDVVEDIAR	1	0
EEP1	YYGGCEHVDVVEDIAR	1	0
EEP1	YYGGCEHVDVVEDIAR	1	0
EEP1	YYGGCEHVDVVEDIAR	1	0
EEP1	LVLSACR	0	1
EEP1	ENIVEINCHGGLVSVNK	1	0
EEP1	KIMHMPELEVAATCVR	1	0
EEP1	NHGVDSGFYPLGSCTMK	1	0
EEP1	GIIACGDDEELQKIQAK	1	0
EEP1	VVILCTGSQGEPMAALSR	1	0
EEP1	VVILCTGSQGEPMAALSR	1	0
EEP1	VVILCTGSQGEPMAALSR	1	0
EEP1	VVEEVQCEKVDGEELK	1	0
EEP1	AQQACVDAGAEEVITSIK	1	0
EEP1	AQQACVDAGAEEVITSIK	1	0
EEP1	CFNGIVQDVYSYEGGGK	1	0
EEP1	CFNGIVQDVYSYEGGGK	1	0
EEP1	GGIICDPR	1	0
EEP1	VHTSNSGIPSAVIGVCAR	0	1
EEP1	HYAHVDCPGHADYVK	1	0
EEP1	SAVCQGYALLTYQLLK	0	1
EEP1	SAVCQGYALLTYQLLK	0	1
EEP1	LCNMDADVEYIVSQLK	1	0
EEP1	LCNMDADVEYIVSQLK	1	0
EEP1	GTPLEGQKELTPVECLK	1	0
EEP1	GTPLEGQKELTPVECLK	1	0
EEP1	CGVEVTR	0	1
EEP1	VVILCTGSQGEPMAALSR	1	0
EEP1	VVILCTGSQGEPMAALSR	1	0
EEP1	KPYVMVCVPSGITAVER	1	0
EEP1	KPYVMVCVPSGITAVER	1	0
EEP1	KPYVMVCVPSGITAVER	1	0
EEP1	KPYVMVCVPSGITAVER	1	0
EEP1	ITHTPTNTVVTCQSER	0	1
EEP1	ITHTPTNTVVTCQSER	0	1
EEP1	ELNVEIPVEDPCDTCK	2	0
EEP1	ESVENGVACLTSLDTTR	0	1
EEP1	VVICSAMGQQGMVLDAIK	1	0
EEP1	VVICSAMGQQGMVLDAIK	1	0
EEP1	VNVNGSGVGLGHPIGCTGAR	1	0
EEP1	VNVNGSGVGLGHPIGCTGAR	1	0
EEP1	KPYVMVCVPSGITAVER	1	0
EEP1	NCLENSEDIQIPGDGHK	1	0
EEP1	SAVCQGYTLLTYELLK	0	1
EEP1	SAVCQGYTLLTYELLK	0	1
EEP1	AIGDQLTCIFVDHGLLR	1	0
EEP1	AIGDQLTCIFVDHGLLR	1	0
EEP1	AIGDQLTCIFVDHGLLR	1	0
EEP1	ATTSVEFFPVICGSAFK	0	1
EEP1	LISVVPSIDTGVCDAQTR	1	0
EEP1	LISVVPSIDTGVCDAQTR	1	0
EEP1	LISVVPSIDTGVCDAQTR	1	0
EEP1	LISVVPSIDTGVCDAQTR	1	0
EEP1	LISVVPSIDTGVCDAQTR	1	0
EEP1	CVDLNDR	1	0
EEP1	EESNIPLLCKDFIIDK	1	0
EEP1	EESNIPLLCKDFIIDK	1	0
EEP1	VVICSAMGQQGMVLDAIK	1	0
EEP1	GVFLCTK	0	1
EEP1	AAMALNCEIATETKFDR	1	0
EEP1	WCAANGLENVVTLSDHR	1	0
EEP1	WCAANGLENVVTLSDHR	1	0
EEP1	WCAANGLENVVTLSDHR	1	0
EEP1	WCAANGLENVVTLSDHR	1	0
EEP1	WCAANGLENVVTLSDHR	1	0
EEP1	WCAANGLENVVTLSDHR	1	0
EEP1	ALEPNTGDAVLDSCAAPGGK	1	0
EEP1	HCSGSGQVSVEQNTPFGR	1	0
EEP1	HCSGSGQVSVEQNTPFGR	1	0
EEP1	HCSGSGQVSVEQNTPFGR	1	0
EEP1	LREVCGNEFVTVTPGIR	1	0
EEP1	YYGGCEHVDVVEDIAR	0	1
EEP1	YYGGCEHVDVVEDIAR	0	1
EEP1	YYGGCEHVDVVEDIAR	0	1
EEP1	DQGIAYDPSEIIVCNGAK	1	0
EEP1	DQGIAYDPSEIIVCNGAK	1	0
EEP1	DQGIAYDPSEIIVCNGAK	1	0
EEP1	VVICSAMGQQGMVLDAIK	1	0
EEP1	VVICSAMGQQGMVLDAIK	1	0
EEP1	ALTFNEDPATACRPFDK	1	0
EEP1	ALTFNEDPATACRPFDK	1	0
EEP1	LDMAVVAHCEENTLINK	1	0
EEP1	LDMAVVAHCEENTLINK	1	0
EEP1	LDMAVVAHCEENTLINK	1	0
EEP1	LDMAVVAHCEENTLINK	1	0
EEP1	IAEATMCYTGDIHDPLR	1	0
EEP1	IAEATMCYTGDIHDPLR	1	0
EEP1	LCNMDADVEYIVSQLK	0	1
EEP1	KVCDLIGPENVYSFGIR	1	0
EEP1	KVCDLIGPENVYSFGIR	1	0
EEP1	KVCDLIGPENVYSFGIR	1	0
EEP1	CSGHLNIPDGEVYSAPVR	1	0
EEP1	CSGHLNIPDGEVYSAPVR	1	0
EEP1	LLIETDCPYLTPHPFR	1	0
EEP1	LLIETDCPYLTPHPFR	1	0
EEP1	DAFLCAAK	1	0
EEP1	VMAEAPTQEVCDAYVHR	1	0
EEP1	VMAEAPTQEVCDAYVHR	1	0
EEP1	VMAEAPTQEVCDAYVHR	1	0
EEP1	VMAEAPTQEVCDAYVHR	1	0
EEP1	IAEATMCYTGDIHDPLR	1	0
EEP1	NPDTDAICSAIAYAELKK	1	0
EEP1	NPDTDAICSAIAYAELKK	1	0
EEP1	NPDTDAICSAIAYAELKK	1	0
EEP1	KLNPMVFCGLYPIDSAR	1	0
EEP1	GVLVVLNDEIHCATNVTK	1	0
EEP1	YACDILDELNIPYEKK	1	0
EEP1	MPVLVAEDPLDCVAIGTGK	1	0
EEP1	LLQNLGYEPIVTEHCAK	1	0
EEP1	LLQNLGYEPIVTEHCAK	1	0
EEP1	RLDAEISLLVCDKPEAR	1	0
EEP1	KATTSVEFFPVICGSAFK	1	0
EEP1	KATTSVEFFPVICGSAFK	1	0
EEP1	KATTSVEFFPVICGSAFK	1	0
EEP1	KATTSVEFFPVICGSAFK	1	0
EEP1	KATTSVEFFPVICGSAFK	1	0
EEP1	KATTSVEFFPVICGSAFK	1	0
EEP1	VMAEAPTQEVCDAYVHR	1	0
EEP1	VMAEAPTQEVCDAYVHR	1	0
EEP1	VMAEAPTQEVCDAYVHR	1	0
EEP1	VMAEAPTQEVCDAYVHR	1	0
EEP1	TGLTSAEMVDFYEELCK	1	0
EEP1	TGLTSAEMVDFYEELCK	1	0
EEP1	VDVQDLNCDFYALSAHK	1	0
EEP1	VDVQDLNCDFYALSAHK	1	0
EEP1	AIGDQLTCIFVDHGLLR	0	1
EEP1	AIGDQLTCIFVDHGLLR	0	1
EEP1	LISVVPSIDTGVCDAQTR	0	1
EEP1	IVWICNPNNPTGTYVEK	1	0
EEP1	RESVENGVACLTSLDTTR	1	0
EEP1	RESVENGVACLTSLDTTR	1	0
EEP1	WCAANGLENVVTLSDHR	0	1
EEP1	WCAANGLENVVTLSDHR	0	1
EEP1	WCAANGLENVVTLSDHR	0	1
EEP1	WCAANGLENVVTLSDHR	0	1
EEP1	WCAANGLENVVTLSDHR	0	1
EEP1	ATLPNCPK	1	0
EEP1	SGACELIQVGAPIIENGER	1	0
EEP1	AVEATDECLGKVVEAILAK	1	0
EEP1	LTNSLKGPILCLVGPPGVGK	1	0
EEP1	ALTFNEDPATACRPFDK	0	1
EEP1	YEHTAVVVAQATGETCER	1	0
EEP1	YEHTAVVVAQATGETCER	1	0
EEP1	VRGTEKGLAMTTDCNSR	1	0
EEP1	GPAEVICR	1	0
EEP1	GPAEVICR	1	0
EEP1	VLCALSGGVDSSVVAVLIHK	1	0
EEP1	VLCALSGGVDSSVVAVLIHK	1	0
EEP1	LDMAVVAHCEENTLINK	0	1
EEP1	LDMAVVAHCEENTLINK	0	1
EEP1	AGVTGIIVADPLIIETCKR	1	0
EEP1	AGVTGIIVADPLIIETCKR	1	0
EEP1	IAEATMCYTGDIHDPLR	0	1
EEP1	KATTSVEFFPVICGSAFK	1	0
EEP1	MFACEHENVTPDILTAGK	1	0
EEP1	MFACEHENVTPDILTAGK	1	0
EEP1	VMAEAPTQEVCDAYVHR	0	1
EEP1	VMAEAPTQEVCDAYVHR	0	1
EEP1	THTFQVVTANPEIVMCAK	1	0
EEP1	THTFQVVTANPEIVMCAK	1	0
EEP1	FLPDKAIDLVDEACATIR	1	0
EEP1	NPDTDAICSAIAYAELKK	0	1
EEP1	MFACEHENVTPDILTAGK	1	0
EEP1	MFACEHENVTPDILTAGK	1	0
EEP1	AIEEVSAFLNIEADKCIK	1	0
EEP1	AIEEVSAFLNIEADKCIK	1	0
EEP1	AIEEVSAFLNIEADKCIK	1	0
EEP1	AIEEVSAFLNIEADKCIK	1	0
EEP1	CVYSSPEVASVGLTEQEAK	1	0
EEP1	MLQTEVQELELLHAPCK	1	0
EEP1	DKLEQAETETVAGCEFTK	1	0
EEP1	EIGVTCPK	1	0
EEP1	KATTSVEFFPVICGSAFK	0	1
EEP1	LGKFFEEICLLDQAFVK	1	0
EEP1	CGIVGFIGEQDAKEILLK	0	1
EEP1	VMAEAPTQEVCDAYVHR	0	1
EEP1	THTFQVVTANPEIVMCAK	1	0
EEP1	KPYVMVCVPSGITAVERR	1	0
EEP1	VDVQDLNCDFYALSAHK	0	1
EEP1	SWESLSTIGCIPAGTKVEK	1	0
EEP1	VRDVIIAMTACTDSNMNR	1	0
EEP1	VCAITGRK	1	0
EEP1	AVEATDECLGKVVEAILAK	0	1
EEP1	AAMALNCEIATETKFDRK	1	0
EEP1	ADCLNMLGVAYEVAAIYGR	1	0
EEP1	ADCLNMLGVAYEVAAIYGR	1	0
EEP1	LISVVPSIDTGVCDAQTRR	1	0
EEP1	LISVVPSIDTGVCDAQTRR	1	0
EEP1	YEHTAVVVAQATGETCER	0	1
EEP1	YEHTAVVVAQATGETCER	0	1
EEP1	FCNPSELTIQTDLQAPEK	1	0
EEP1	FCNPSELTIQTDLQAPEK	1	0
EEP1	VLCALSGGVDSSVVAVLIHK	0	1
EEP1	VLCALSGGVDSSVVAVLIHK	0	1
EEP1	MFACEHENVTPDILTAGK	0	1
EEP1	MFACEHENVTPDILTAGK	0	1
EEP1	ENFLYTHFEEICEIMK	1	0
EEP1	NIVSSNQIICSDLNTANLK	1	0
EEP1	YIAETFLEDVTCYNNVR	1	0
EEP1	ISVYAENTDVDPVGSCVGPK	1	0
EEP1	ISVYAENTDVDPVGSCVGPK	1	0
EEP1	DCDVIVVPYNTTAEEILR	1	0
EEP1	YDYEQVVFCQDKESGLK	1	0
EEP1	YDYEQVVFCQDKESGLK	1	0
EEP1	YDYEQVVFCQDKESGLK	1	0
EEP1	LCVRPTSETLFCEHFSK	2	0
EEP1	HMNPCGVGVGTDIHEAYTR	1	0
EEP1	HMNPCGVGVGTDIHEAYTR	1	0
EEP1	HMNPCGVGVGTDIHEAYTR	1	0
EEP1	VNITLACTECGDRNYISK	2	0
EEP1	KATTSVEFFPVICGSAFK	1	0
EEP1	LGYPCFVKPANLGSSVGINK	1	0
EEP1	DKLEQAETETVAGCEFTK	0	1
EEP1	KADVYVINTCTVTNTGDKK	1	0
EEP1	KADVYVINTCTVTNTGDKK	1	0
EEP1	HMNPCGVGVGTDIHEAYTR	1	0
EEP1	HMNPCGVGVGTDIHEAYTR	1	0
EEP1	DMALQINQVLIDHFASCR	1	0
EEP1	TMEACGIK	1	0
EEP1	TMEACGIK	1	0
EEP1	GINTCSVTACASGANSIGDAFK	1	0
EEP1	GGVEPHEVDEVILGHCIQR	1	0
EEP1	VLCALSGGVDSSVVAVLIHK	1	0
EEP1	GFIIGCPVSYALEVGFAPVR	1	0
EEP1	YYGGCEHVDVVEDIARDR	1	0
EEP1	LISVVPSIDTGVCDAQTRR	0	1
EEP1	LISVVPSIDTGVCDAQTRR	0	1
EEP1	FCNPSELTIQTDLQAPEK	0	1
EEP1	NCFFIGR	1	0
EEP1	NCFFIGR	1	0
EEP1	YSVDECKERDVTYAAPLR	1	0
EEP1	SIIQYTGVSDCKMEEGSLR	1	0
EEP1	SIIQYTGVSDCKMEEGSLR	1	0
EEP1	TVQENLVIVNEAIKESCAR	1	0
EEP1	ISVYAENTDVDPVGSCVGPK	0	1
EEP1	ISVYAENTDVDPVGSCVGPK	0	1
EEP1	DCDVIVVPYNTTAEEILR	0	1
EEP1	DCDVIVVPYNTTAEEILR	0	1
EEP1	VVAGVGVPQLTAVYDCATEAR	1	0
EEP1	VVAGVGVPQLTAVYDCATEAR	1	0
EEP1	VVAGVGVPQLTAVYDCATEAR	1	0
EEP1	VVAGVGVPQLTAVYDCATEAR	1	0
EEP1	EQGYELGNLDCTIIAQKPK	1	0
EEP1	EQGYELGNLDCTIIAQKPK	1	0
EEP1	LLGMFVFQEKEPILICPK	1	0
EEP1	HMNPCGVGVGTDIHEAYTR	0	1
EEP1	HMNPCGVGVGTDIHEAYTR	0	1
EEP1	HMNPCGVGVGTDIHEAYTR	0	1
EEP1	SRPFLFSTALTPADAAACMR	1	0
EEP1	SIIQYTGVSDCKMEEGSLR	1	0
EEP1	HGATNVPGVFAAGDCTNNPYK	1	0
EEP1	IENNKVTGVITSEGIVTCEK	1	0
EEP1	IENNKVTGVITSEGIVTCEK	1	0
EEP1	DMALQINQVLIDHFASCR	0	1
EEP1	DMALQINQVLIDHFASCR	0	1
EEP1	SRPFLFSTALTPADAAACMR	1	0
EEP1	EIEDGACIKDNALYFKGEK	1	0
EEP1	GINTCSVTACASGANSIGDAFK	2	0
EEP1	GINTCSVTACASGANSIGDAFK	2	0
EEP1	GILVCGTGIGMSIAANKVNGIR	1	0
EEP1	METNIPGIYAAGDICTYEGK	1	0
EEP1	QVVSAATACIPFLENDDSNR	1	0
EEP1	QVVSAATACIPFLENDDSNR	1	0
EEP1	QAGISPCSGAIFGMGETIEER	1	0
EEP1	QAGISPCSGAIFGMGETIEER	1	0
EEP1	QMGGFDALAYCLPAGTVSGAPK	1	0
EEP1	CYMTEEELEAEREGQIAR	1	0
EEP1	CYMTEEELEAEREGQIAR	1	0
EEP1	CYMTEEELEAEREGQIAR	1	0
EEP1	GCLMGGGMIDYDKTSELVLR	1	0
EEP1	CDMVDDEELLELVEMEVR	1	0
EEP1	CDMVDDEELLELVEMEVR	1	0
EEP1	QMGGFDALAYCLPAGTVSGAPK	1	0
EEP1	ETNGLPANVIEENFDHCLR	1	0
EEP1	ETNGLPANVIEENFDHCLR	1	0
EEP1	EVLVALGGKENIASLDACITR	1	0
EEP1	CYMTEEELEAEREGQIAR	1	0
EEP1	LLGMFVFQEKEPILICPK	0	1
EEP1	VFIDSEKGVDIEECGAVSER	1	0
EEP1	VFIDSEKGVDIEECGAVSER	1	0
EEP1	IASPPLKYPCFYGIDIQTR	1	0
EEP1	IASPPLKYPCFYGIDIQTR	1	0
EEP1	LTHLPTGVVVSCQDEKSQIK	1	0
EEP1	CDMVDDEELLELVEMEVR	1	0
EEP1	CDMVDDEELLELVEMEVR	1	0
EEP1	CDMVDDEELLELVEMEVR	1	0
EEP1	CDMVDDEELLELVEMEVR	1	0
EEP1	CDMVDDEELLELVEMEVR	1	0
EEP1	CDMVDDEELLELVEMEVR	1	0
EEP1	CDMVDDEELLELVEMEVR	1	0
EEP1	CDMVDDEELLELVEMEVR	1	0
EEP1	CDMVDDEELLELVEMEVR	1	0
EEP1	CDMVDDEELLELVEMEVR	1	0
EEP1	CDMVDDEELLELVEMEVR	1	0
EEP1	TGYTGEDGFEIYCKSEDAAK	1	0
EEP1	TGYTGEDGFEIYCKSEDAAK	1	0
EEP1	HLQTVTYNEICNMAYQGAK	1	0
EEP1	HLQTVTYNEICNMAYQGAK	1	0
EEP1	AAANVGLNPDELAVISGIGCSGR	1	0
EEP1	AAANVGLNPDELAVISGIGCSGR	1	0
EEP1	VNITLACTECGDRNYISKK	2	0
EEP1	LVDVAQDVIVREDDCGTDR	0	1
EEP1	VVAGVGVPQLTAVYDCATEAR	0	1
EEP1	QDYDYILIDCPAGIEQGFK	1	0
EEP1	CEPVYEELPGWEEDITGVK	1	0
EEP1	CEPVYEELPGWEEDITGVK	1	0
EEP1	VLDRFSEACAEVSTVESKPK	1	0
EEP1	VLDRFSEACAEVSTVESKPK	1	0
EEP1	VLDRFSEACAEVSTVESKPK	1	0
EEP1	MVDGVLLVVDAYEGCMPQTR	1	0
EEP1	MVDGVLLVVDAYEGCMPQTR	1	0
EEP1	CDMVDDEELLELVEMEVR	1	0
EEP1	CDMVDDEELLELVEMEVR	1	0
EEP1	KVEANRAEIIVCEDNFHGR	1	0
EEP1	IIGIDLGTTNSCVAVMEGGEPK	1	0
EEP1	CNVLGKPVITATQMLDSMQR	1	0
EEP1	YVCENLGLEAAPISTQTLQR	1	0
EEP1	YVCENLGLEAAPISTQTLQR	1	0
EEP1	YVCENLGLEAAPISTQTLQR	1	0
EEP1	YVCENLGLEAAPISTQTLQR	1	0
EEP1	DSGAAVICK	1	0
EEP1	QVVSAATACIPFLENDDSNR	0	1
EEP1	GAAVGDTLCNLLAKAGYDVSR	1	0
EEP1	IIGIDLGTTNSCVAVMEGGEPK	1	0
EEP1	IIGIDLGTTNSCVAVMEGGEPK	1	0
EEP1	IIGIDLGTTNSCVAVMEGGEPK	1	0
EEP1	IIGIDLGTTNSCVAVMEGGEPK	1	0
EEP1	IIGIDLGTTNSCVAVMEGGEPK	1	0
EEP1	CNVLGKPVITATQMLDSMQR	1	0
EEP1	CNVLGKPVITATQMLDSMQR	1	0
EEP1	CNVLGKPVITATQMLDSMQR	1	0
EEP1	QMGGFDALAYCLPAGTVSGAPK	0	1
EEP1	GFIIGCPVSYALEVGFAPVRK	1	0
EEP1	CYMTEEELEAEREGQIAR	0	1
EEP1	VVVVEDLISTGGSAITCVEALR	1	0
EEP1	DLLQGVADVVVCDGFTGNVALK	1	0
EEP1	CDMVDDEELLELVEMEVR	0	1
EEP1	CDMVDDEELLELVEMEVR	0	1
EEP1	CNVLGKPVITATQMLDSMQR	1	0
EEP1	CNVLGKPVITATQMLDSMQR	1	0
EEP1	CNVLGKPVITATQMLDSMQR	1	0
EEP1	DIIMCDR	1	0
EEP1	VEIGTETLQIVCGAPNVDAGQK	1	0
EEP1	VVAGVGVPQLTAVYDCATEARK	1	0
EEP1	GIIFSGGPNSVYGEGALHCDEK	1	0
EEP1	GIIFSGGPNSVYGEGALHCDEK	1	0
EEP1	LTHLPTGVVVSCQDEKSQIK	0	1
EEP1	CDMVDDEELLELVEMEVR	0	1
EEP1	CDMVDDEELLELVEMEVR	0	1
EEP1	CDMVDDEELLELVEMEVR	0	1
EEP1	QTPAHHTDKFAELVCSNSLR	1	0
EEP1	CEPVYEELPGWEEDITGVK	0	1
EEP1	VLDRFSEACAEVSTVESKPK	0	1
EEP1	VLDRFSEACAEVSTVESKPK	0	1
EEP1	ANPAPPVGTVLGPTGVNIMMVCK	1	0
EEP1	CDMVDDEELLELVEMEVR	0	1
EEP1	IIGIDLGTTNSCVAVMEGGEPK	0	1
EEP1	SLPVGYCK	1	0
EEP1	SLPVGYCK	1	0
EEP1	CNVLGKPVITATQMLDSMQR	0	1
EEP1	YVCENLGLEAAPISTQTLQR	0	1
EEP1	YVCENLGLEAAPISTQTLQR	0	1
EEP1	VAYNCGQGYYGVTPDLTCLGK	2	0
EEP1	VAYNCGQGYYGVTPDLTCLGK	2	0
EEP1	ANPAPPVGTVLGPTGVNIMMVCK	1	0
EEP1	DTEIDGVAIQKDDFMCIADGK	1	0
EEP1	DTEIDGVAIQKDDFMCIADGK	1	0
EEP1	AADECSVPAGGALAVDRHEFAAK	1	0
EEP1	FFEEICLLDQAFVKNPDMK	1	0
EEP1	FFEEICLLDQAFVKNPDMK	1	0
EEP1	FFEEICLLDQAFVKNPDMK	1	0
EEP1	FFEEICLLDQAFVKNPDMK	1	0
EEP1	IIGIDLGTTNSCVAVMEGGEPK	0	1
EEP1	GLFIGIELNEPARPYCEQLK	1	0
EEP1	GLFIGIELNEPARPYCEQLK	1	0
EEP1	SNQGTCYNQRPIVSVGNEVVK	1	0
EEP1	GCTGAIVGYQPFGGFNMSGTDSK	1	0
EEP1	CSVDRFSDGEVQINIEESIR	1	0
EEP1	CSVDRFSDGEVQINIEESIR	1	0
EEP1	CSVDRFSDGEVQINIEESIR	1	0
EEP1	CQAGGDNLNIIPGNGHFSLDVR	1	0
EEP1	KATTSVEFFPVICGSAFKNK	1	0
EEP1	VVVVEDLISTGGSAITCVEALR	0	1
EEP1	VVVVEDLISTGGSAITCVEALR	0	1
EEP1	FFEEICLLDQAFVKNPDMK	1	0
EEP1	FFEEICLLDQAFVKNPDMK	1	0
EEP1	FFEEICLLDQAFVKNPDMK	1	0
EEP1	VVEEYCK	1	0
EEP1	VVEEYCK	1	0
EEP1	GCTGAIVGYQPFGGFNMSGTDSK	1	0
EEP1	GCTGAIVGYQPFGGFNMSGTDSK	1	0
EEP1	VEIGTETLQIVCGAPNVDAGQK	0	1
EEP1	VLDRFSEACAEVSTVESKPK	1	0
EEP1	NHGVLEDSVTVNLNNPTCGDR	0	1
EEP1	NHGVLEDSVTVNLNNPTCGDR	0	1
EEP1	CVGIQDNKLVDHDIIEALAQK	1	0
EEP1	FFEEICLLDQAFVKNPDMK	1	0
EEP1	FITDTDAEVTYLQEWCNER	1	0
EEP1	FEGGTQTNIVCDHVQIFAEAR	1	0
EEP1	FEGGTQTNIVCDHVQIFAEAR	1	0
EEP1	AFIEKDCSIAEINPLVTTGEGK	1	0
EEP1	AFIEKDCSIAEINPLVTTGEGK	1	0
EEP1	AFIEKDCSIAEINPLVTTGEGK	1	0
EEP1	ERPICIAVTQLTSTSEAMMKK	1	0
EEP1	FIMDQIPCWLTYTSTETHR	1	0
EEP1	VPLFGICLGHQLFALASGANTSK	1	0
EEP1	VPLFGICLGHQLFALASGANTSK	1	0
EEP1	HLVEATGIDCLAPALGSVHGPYK	1	0
EEP1	HLVEATGIDCLAPALGSVHGPYK	1	0
EEP1	LCGDVDFDNVLDVAGYITPVPK	1	0
EEP1	FFEEICLLDQAFVKNPDMK	0	1
EEP1	FFEEICLLDQAFVKNPDMK	0	1
EEP1	CLIDIGEEEPVQIICGAANIAK	2	0
EEP1	CLIDIGEEEPVQIICGAANIAK	2	0
EEP1	SLEELLCNLDTLPKEIVTAVR	1	0
EEP1	FKDDVKEVAQNYECGITIER	1	0
EEP1	FKDDVKEVAQNYECGITIER	1	0
EEP1	CWVVSETIGKDAEHETLCER	2	0
EEP1	AFANQQGEREADFINCVIWR	1	0
EEP1	ERPICIAVTQLTSTSEAMMKK	1	0
EEP1	LIEATNCEVDIPSLLQIQTFK	1	0
EEP1	ECLELAK	0	1
EEP1	ECLELAK	0	1
EEP1	ILRDKLEQAETETVAGCEFTK	1	0
EEP1	ECLELAK	0	1
EEP1	GINEMRGEEFGCLMITHYQR	1	0
EEP1	GINEMRGEEFGCLMITHYQR	1	0
EEP1	TYLQGGEGCLSVDREVPGYVPR	1	0
EEP1	VISGDKDLLQLVSDNTLVCIPR	1	0
EEP1	GINEMRGEEFGCLMITHYQR	1	0
EEP1	FEGGTQTNIVCDHVQIFAEAR	0	1
EEP1	LEQAGYETSCHATTGPGDATVAAR	1	0
EEP1	LEQAGYETSCHATTGPGDATVAAR	1	0
EEP1	TCAATGTELHLIRPLGFSTDDK	0	1
EEP1	MCPIETPEGPNIGLINSLSSFAK	1	0
EEP1	SKIIGIDLGTTNSCVAVMEGGEPK	1	0
EEP1	SKIIGIDLGTTNSCVAVMEGGEPK	1	0
EEP1	SKIIGIDLGTTNSCVAVMEGGEPK	1	0
EEP1	ATSNICSNQALNALAASVAMTALGK	1	0
EEP1	EQVICQR	1	0
EEP1	FKDDVKEVAQNYECGITIER	0	1
EEP1	LMSGILANTPFFSCVQGDESIAK	1	0
EEP1	CWVVSETIGKDAEHETLCER	1	1
EEP1	FNAIGSGFQGGLASLCNNFGLDVE	1	0
EEP1	NSVKPNWCPGCGDFSVQAAIQR	2	0
EEP1	MCPIETPEGPNIGLINSLSSFAK	1	0
EEP1	ENKVPFLGICLGMQLASIEFAR	1	0
EEP1	ENKVPFLGICLGMQLASIEFAR	1	0
EEP1	AENIELPLEHSIDCYVVALGEK	1	0
EEP1	EIAPNHKVDLIMCGATGLNAVER	1	0
EEP1	CVGIQDNK	1	0
EEP1	CVGIQDNK	1	0
EEP1	VGTCGAIQK	1	0
EEP1	NVPILGICLGHQAIISAFGGDIVR	1	0
EEP1	LGANYLQIPVNCPYAAVHNQQR	1	0
EEP1	LEQAGYETSCHATTGPGDATVAAR	0	1
EEP1	RGDFVLFDLGVIIDGYCSDITR	1	0
EEP1	RGDFVLFDLGVIIDGYCSDITR	1	0
EEP1	EAGCEVLGIVSIFTYELEAGKEK	1	0
EEP1	MCPIETPEGPNIGLINSLSSFAK	0	1
EEP1	IICVEAAPTALPGFDPALVEYAVK	1	0
EEP1	AGMGYCGAQDLEFLRENAQFIR	1	0
EEP1	AGMGYCGAQDLEFLRENAQFIR	1	0
EEP1	GVVYLCR	0	1
EEP1	ENKVPFLGICLGMQLASIEFAR	0	1
EEP1	AGMGYCGAQDLEFLRENAQFIR	1	0
EEP1	AGMGYCGAQDLEFLRENAQFIR	1	0
EEP1	DANEKELAIKEINTGTYCFDNK	1	0
EEP1	DLSLAYSPGVAEPCKEIYDDKSK	1	0
EEP1	MECVLER	1	0
EEP1	VIELLENEKREEICELIYATK	1	0
EEP1	VIELLENEKREEICELIYATK	1	0
EEP1	YKPNMTCQVTGEVSDGNLSLAEGK	1	0
EEP1	YKPNMTCQVTGEVSDGNLSLAEGK	1	0
EEP1	YKPNMTCQVTGEVSDGNLSLAEGK	1	0
EEP1	YKPNMTCQVTGEVSDGNLSLAEGK	1	0
EEP1	SKIIGIDLGTTNSCVAVMEGGEPK	1	0
EEP1	FVEAINQCAIEIANSVELMSNKK	1	0
EEP1	FVEAINQCAIEIANSVELMSNKK	1	0
EEP1	SVQSQLSTEDIKYGYCTEFMVK	1	0
EEP1	SVQSQLSTEDIKYGYCTEFMVK	1	0
EEP1	CAADHVAETTVSVVNLPNDEMKGR	1	0
EEP1	YKPNMTCQVTGEVSDGNLSLAEGK	1	0
EEP1	YKPNMTCQVTGEVSDGNLSLAEGK	1	0
EEP1	ACAMSGYLLGVNPFDQPGVEAYKK	1	0
EEP1	LPNYTETGLFSVMWSEHCSYK	0	1
EEP1	HTSFVSCEVVPEFNDEVEIEVR	1	0
EEP1	ANYELEAECDFVEVHAVTEDGTK	1	0
EEP1	SVQSQLSTEDIKYGYCTEFMVK	1	0
EEP1	CAADHVAETTVSVVNLPNDEMKGR	1	0
EEP1	VGGAQYTAMCYENGGTVDDLLIYK	1	0
EEP1	TCAFVIAR	1	0
EEP1	DIIMCDR	1	0
EEP1	YKPNMTCQVTGEVSDGNLSLAEGK	0	1
EEP1	YKPNMTCQVTGEVSDGNLSLAEGK	0	1
EEP1	LQVELPGLSLKNPIIPASGCFGFGR	1	0
EEP1	TAGTTPAGFDCSGFIHYVLNQTGHK	1	0
EEP1	NIDKFGEGLAQFMCDAMEVYADR	1	0
EEP1	NIDKFGEGLAQFMCDAMEVYADR	1	0
EEP1	YKPNMTCQVTGEVSDGNLSLAEGK	0	1
EEP1	ACAMSGYLLGVNPFDQPGVEAYKK	0	1
EEP1	ACAMSGYLLGVNPFDQPGVEAYKK	0	1
EEP1	LGKFFEEICLLDQAFVKNPDMK	1	0
EEP1	SLSGVPTQENEICPYSIEEPLAPR	1	0
EEP1	TITVCSEEITEALKENAAVIVQAAK	1	0
EEP1	GVLVGEALMTSSSISSFFEDCKVNI	1	0
EEP1	GVLVGEALMTSSSISSFFEDCKVNI	1	0
EEP1	CEKYDVAIIGGGVIGSSVAHFLAER	1	0
EEP1	VGVLTTEEYQHVYSADVILSCGVR	1	0
EEP1	ACAMSGYLLGVNPFDQPGVEAYKK	0	1
EEP1	GAIPCLLK	0	1
EEP1	GAIPCLLK	0	1
EEP1	GAIPCLLK	0	1
EEP1	GAIPCLLK	0	1
EEP1	FIGDEPFAVLLGDDIVQAEKPCLR	1	0
EEP1	GAIPCLLK	0	1
EEP1	ICVAYKYNGEVIDEVPANLNILAK	1	0
EEP1	NAILDSDRIYIIACGTSYHAGLVGK	1	0
EEP1	DKATSNICSNQALNALAASVAMTALGK	1	0
EEP1	SYNCLKR	1	0
EEP1	ATDDSPYGNGEAFNSKEDCIEHAAK	1	0
EEP1	SYNCLKR	1	0
EEP1	KYKPNMTCQVTGEVSDGNLSLAEGK	1	0
EEP1	QNPEAFSSSYEDIINKECAIEYK	1	0
EEP1	TASASCLLTEAPSPVAEAQLEELNLK	1	0
EEP1	TASASCLLTEAPSPVAEAQLEELNLK	1	0
EEP1	TAGTTPAGFDCSGFIHYVLNQTGHK	0	1
EEP1	TAGTTPAGFDCSGFIHYVLNQTGHK	0	1
EEP1	VLVFGHKNPDTDAICSAIAYAELKK	1	0
EEP1	VGGTVIQTEDEIAACTMAIGANYAGVR	1	0
EEP1	NAILDSDRIYIIACGTSYHAGLVGK	0	1
EEP1	SCLHAEVK	1	0
EEP1	ETDFIFYNNLQSPCGSVLHTGDNR	1	0
EEP1	VGGAQYTAMCYENGGTVDDLLIYKR	1	0
EEP1	LTGCDAIHPGYGFLAENADFAELCR	2	0
EEP1	VTAEVTPHHLVLCEDDIPSADPNFK	1	0
EEP1	KFIGDEPFAVLLGDDIVQAEKPCLR	1	0
EEP1	LMEPTFGGVNLEDIAAPNCFIIEER	1	0
EEP1	LMEPTFGGVNLEDIAAPNCFIIEER	1	0
EEP1	LMEPTFGGVNLEDIAAPNCFIIEER	1	0
EEP1	AGLEIVDICLQPLAAATVAISSDEKNR	1	0
EEP1	ALQAAGLEVTAIRDVTPVPHNGCRPPK	1	0
EEP1	ALQAAGLEVTAIRDVTPVPHNGCRPPK	1	0
EEP1	VTAEVTPHHLVLCEDDIPSADPNFK	0	1
EEP1	AWLEVEILACEAWAELGDIPKEDVK	1	0
EEP1	VGVQVCKR	1	0
EEP1	IVCTIGPASESIEKLEQLIEAGMNVAR	1	0
EEP1	IVCTIGPASESIEKLEQLIEAGMNVAR	1	0
EEP1	IVCTIGPASESIEKLEQLIEAGMNVAR	1	0
EEP1	GEIVTDKHGATNVPGVFAAGDCTNNPYK	1	0
EEP1	EAFGTDNLEGKVIAVQGVGNVAYHLCK	1	0
EEP1	SVIVFGLPAEKDEVGSSAYCDHGIVQR	1	0
EEP1	VACETTVTTGLVLVAGEITTSTYVDIPK	1	0
EEP1	VACETTVTTGLVLVAGEITTSTYVDIPK	1	0
EEP1	VACETTVTTGLVLVAGEITTSTYVDIPK	1	0
EEP1	VACETTVTTGLVLVAGEITTSTYVDIPK	1	0
EEP1	VACETTVTTGLVLVAGEITTSTYVDIPK	1	0
EEP1	IVCTIGPASESIEKLEQLIEAGMNVAR	1	0
EEP1	QLGDSCLR	1	0
EEP1	AWLEVEILACEAWAELGDIPKEDVKK	1	0
EEP1	IVCTIGPASESIEKLEQLIEAGMNVAR	0	1
EEP1	DADTLYAVPLSLQEQNMDQIVCDHLK	1	0
EEP1	IADICQTK	1	0
EEP1	IYNTVLAGQLQAVEACKPGVTLGAIDNAAR	1	0
EEP1	AAEQGKPILGVCNGFQILVESGLLPGALIR	1	0
EEP1	AAEQGKPILGVCNGFQILVESGLLPGALIR	1	0
EEP1	AAEQGKPILGVCNGFQILVESGLLPGALIR	1	0
EEP1	GQTQALSICTLGALGDVQILDGLGVEESKR	1	0
EEP1	TKIVCTIGPASESIEKLEQLIEAGMNVAR	1	0
EEP1	LPFNTSTVAQSVALAALEDQAFLQDCVQK	1	0
EEP1	QITIVDEKGNEHLCEIIFTFDADKFGK	1	0
EEP1	VRGEIVTDKHGATNVPGVFAAGDCTNNPYK	1	0
EEP1	GQTQALSICTLGALGDVQILDGLGVEESKR	0	1
EEP1	MAEIGKDGVLCLLSDSTNSEVPNFTMSER	1	0
EEP1	LTQEEINECFNYEHHMQHVDTIFER	1	0
EEP1	EIPVGSTVADIGSDHAYLPCYTIINNIATK	1	0
EEP1	AAELLGRPIESLSLLSCHLGNGASIAAVEGGK	0	1
EEP1	LSTCGSIIHSGDNLTGEGAGDDETIFVELHK	1	0
EEP1	CKEAIDAGFTSVMIDASHHPFEENVETTK	1	0
EEP1	CKEAIDAGFTSVMIDASHHPFEENVETTK	1	0
EEP1	ALGIEGGCNVQLALDPYSFQYYVIEVNPR	1	0
EEP1	ENNVELTFVGPEIPLMNGIVDCFKEEGLR	1	0
EEP1	ENNVELTFVGPEIPLMNGIVDCFKEEGLR	1	0
EEP1	EEEKYVFADCAINIAPNSQDLAEIGIESAK	1	0
EEP1	NVSVEAELGTVGGQEDDVIAEGVIYADPAECK	1	0
EEP1	NVSVEAELGTVGGQEDDVIAEGVIYADPAECK	1	0
EEP1	MSNLCTEIFQLQETSEINDYGTDDIIRR	1	0
EEP1	IIGIDLGTTNSCVAVMEGGEPKVIPNPEGNR	1	0
EEP1	DKLDIIAQTLLEVETLDAEQINHLCDYGR	1	0
EEP1	EEEKYVFADCAINIAPNSQDLAEIGIESAK	0	1
EEP1	GASCTITNIGSAGGQWFTPVINHPEVAILGIGR	1	0
EEP1	GASCTITNIGSAGGQWFTPVINHPEVAILGIGR	1	0
EEP1	AICNLPLGETNLLKPVVMVNILGEHIEGVLR	1	0
EEP1	VIPGFVSQGGDPTGTGAGGPGYSIPCETDGNPHR	0	1
EEP1	VIPGFVSQGGDPTGTGAGGPGYSIPCETDGNPHR	0	1
EEP1	SAFTCNTR	1	0
EEP1	SAFTCNTR	1	0
EEP1	GASCTITNIGSAGGQWFTPVINHPEVAILGIGR	0	1
EEP1	KLHIPIIGIVDTNCDPDEIDHVIPANDDAIR	1	0
EEP1	FIENCIEAGVDGIIVPDLPYEEQNIIAPLLR	1	0
EEP1	VAVEAISGHASAIDYIGIPAVCFTDPELASVGYTK	1	0
EEP1	VAVEAISGHASAIDYIGIPAVCFTDPELASVGYTK	1	0
EEP1	QAGCALIGGETAEMPGMYSTEEYDLAGFTVGIVDK	1	0
EEP1	MVDTCAAEFESATPYYYSTYADENESIVTDRK	1	0
EEP1	VAVEAISGHASAIDYIGIPAVCFTDPELASVGYTKK	1	0
EEP1	STLFNAITQAGAESANYPFCTIDPNVGIVEVPDER	1	0
EEP1	QAGCALIGGETAEMPGMYSTEEYDLAGFTVGIVDKK	1	0
EEP1	HLVEATGIDCLAPALGSVHGPYKGEPNLGFAEMEQVR	1	0
EEP1	GILGYSEEPLVSIDYNGCTASSTIDALSTMVMEGNMVK	1	0
EEP1	GILGYSEEPLVSIDYNGCTASSTIDALSTMVMEGNMVK	1	0
EEP1	DAYNVVDHYTYAICGDGDLMEGVSAEASSLAAHLQLGR	1	0
EEP1	GCTPIEER	1	0
EEP1	GCTPIEER	1	0
EEP1	GCTPIEER	1	0
EEP1	LQANAHPIQLPIGAEDEFNGIIDLVEECAYMYGNDLGTDIQR	1	0
EEP1	LQANAHPIQLPIGAEDEFNGIIDLVEECAYMYGNDLGTDIQR	1	0
EEP1	LQANAHPIQLPIGAEDEFNGIIDLVEECAYMYGNDLGTDIQR	1	0
EEP1	LQANAHPIQLPIGAEDEFNGIIDLVEECAYMYGNDLGTDIQR	1	0
EEP1	TALAMGCDK	1	0
EEP1	AFTDNCLK	1	0
EEP1	TGAGMMDCK	1	0
EEP1	CLGGEIHGK	1	0
EEP1	GYCSDITR	1	0
EEP1	GYCSDITR	1	0
EEP1	VCAITGRK	0	1
EEP1	VLDGLICGK	1	0
EEP1	CLQWLEK	1	0
EEP1	CLQWLEK	1	0
EEP1	KVLAEECK	1	0
EEP1	NCFFIGR	0	1
EEP1	NCFFIGR	0	1
EEP1	NCFFIGR	0	1
EEP1	NCFFIGR	0	1
EEP1	CGGELYQR	1	0
EEP1	CGGELYQR	1	0
EEP1	CGGELYQR	1	0
EEP1	SYNCLKR	1	0
EEP1	AAGLLCK	1	0
EEP1	AAGLLCK	1	0
EEP1	KLVECTLK	1	0
EEP1	KLVECTLK	1	0
EEP1	LSQDDCVR	1	0
EEP1	LSQDDCVR	1	0
EEP1	LSQDDCVR	1	0
EEP1	ASGLCDMIK	1	0
EEP1	MYQCGLPK	1	0
EEP1	MYQCGLPK	1	0
EEP1	MYQCGLPK	1	0
EEP1	YKGVVCDR	1	0
EEP1	CDETFGIR	1	0
EEP1	CDETFGIR	1	0
EEP1	SYNCLKR	0	1
EEP1	EAFEVCKK	1	0
EEP1	EAFEVCKK	1	0
EEP1	YCPSIEDK	1	0
EEP1	MYQCGLPK	1	0
EEP1	ILCDEPIR	1	0
EEP1	QLGDSCLR	0	1
EEP1	QLGDSCLR	0	1
EEP1	QLGDSCLR	0	1
EEP1	ECDVDKPR	1	0
EEP1	ECDVDKPR	1	0
EEP1	ECDVDKPR	1	0
EEP1	MCMYFLR	1	0
EEP1	LCELMDIK	1	0
EEP1	SPIYCDNR	1	0
EEP1	SPIYCDNR	1	0
EEP1	SPIYCDNR	1	0
EEP1	MSCSQFLR	1	0
EEP1	MSCSQFLR	1	0
EEP1	GCTPIEER	0	1
EEP2	MSCSQFLR	1	0
EEP2	ECESCLSR	2	0
EEP2	LSFVYVCR	1	0
EEP2	CLQWLEK	0	1
EEP2	VPDLIECAK	1	0
EEP2	VPDLIECAK	1	0
EEP2	LIVEEGVCK	1	0
EEP2	LIVEEGVCK	1	0
EEP2	CGGELYQR	0	1
EEP2	CGGELYQR	0	1
EEP2	CGGELYQR	0	1
EEP2	LSQDDCVR	0	1
EEP2	LSQDDCVR	0	1
EEP2	ASGLCDMIK	0	1
EEP2	ASGLCDMIK	0	1
EEP2	ASGLCDMIK	0	1
EEP2	SYNCLKR	1	0
EEP2	YCINSAALR	1	0
EEP2	ASGLCDMIK	0	1
EEP2	VASCDEAAEK	1	0
EEP2	VASCDEAAEK	1	0
EEP2	FNAQLNCGR	1	0
EEP2	ILCDEPIR	0	1
EEP2	NNPGEVCPAK	1	0
EEP2	NNPGEVCPAK	1	0
EEP2	NNPGEVCPAK	1	0
EEP2	ECDVDKPR	0	1
EEP2	ECDVDKPR	0	1
EEP2	EGSLFVCMK	1	0
EEP2	CSVVGEIVPK	1	0
EEP2	IAIVGCNGVGK	1	0
EEP2	IAIVGCNGVGK	1	0
EEP2	ELTPVECLK	1	0
EEP2	ELTPVECLK	1	0
EEP2	GANPCIISMK	1	0
EEP2	GANPCIISMK	1	0
EEP2	TGAGMMDCKK	1	0
EEP2	TGAGMMDCKK	1	0
EEP2	TGAGMMDCKK	1	0
EEP2	CRLPQALIK	1	0
EEP2	CRLPQALIK	1	0
EEP2	CRLPQALIK	1	0
EEP2	LDAACEALDK	1	0
EEP2	GANPCIISMK	1	0
EEP2	EIWYLCR	0	1
EEP2	EIWYLCR	0	1
EEP2	YAAFSSCFR	1	0
EEP2	CFRDEDLR	1	0
EEP2	SVDGMSEACR	1	0
EEP2	SVDGMSEACR	1	0
EEP2	SVDGMSEACR	1	0
EEP2	NGTCMTSEGR	1	0
EEP2	AKGEIVVNCK	1	0
EEP2	AVVDDEGVCR	1	0
EEP2	SVDGMSEACR	1	0
EEP2	SVDGMSEACR	1	0
EEP2	GCNEEEVYK	1	0
EEP2	VCKACGTYK	2	0
EEP2	IIDGQIPCSK	1	0
EEP2	IIDGQIPCSK	1	0
EEP2	IIDGQIPCSK	1	0
EEP2	IIDGQIPCSK	1	0
EEP2	CGRPHSVYR	1	0
EEP2	CGRPHSVYR	1	0
EEP2	CGRPHSVYR	1	0
EEP2	CGRPHSVYR	1	0
EEP2	NCPAFMIQR	1	0
EEP2	NCPAFMIQR	1	0
EEP2	NCPAFMIQR	1	0
EEP2	NCPAFMIQR	1	0
EEP2	GEGAGQIFACK	1	0
EEP2	AFTCHFSNR	1	0
EEP2	LLAVCNFFR	1	0
EEP2	YGLANGCIFK	1	0
EEP2	VASCDEAAEK	0	1
EEP2	CLIGGTDKQR	1	0
EEP2	CLIGGTDKQR	1	0
EEP2	TCNITDKNGK	1	0
EEP2	TCNITDKNGK	1	0
EEP2	IKTMEACGIK	1	0
EEP2	NCPAFMIQR	1	0
EEP2	NNPGEVCPAK	0	1
EEP2	NNPGEVCPAK	0	1
EEP2	EAYQVCQQK	1	0
EEP2	NNPGEVCPAK	0	1
EEP2	NNPGEVCPAK	0	1
EEP2	NNPGEVCPAK	0	1
EEP2	IGFYTCSPSK	1	0
EEP2	ICNNKDLMR	1	0
EEP2	IKTMEACGIK	1	0
EEP2	IGCAIAIDVLK	1	0
EEP2	IGCAIAIDVLK	1	0
EEP2	GVDNCVLVGIK	1	0
EEP2	GVDNCVLVGIK	1	0
EEP2	TATNAGKPEEC	1	0
EEP2	VICSATIEER	1	0
EEP2	SVDGMSEACR	0	1
EEP2	SVDGMSEACR	0	1
EEP2	SVDGMSEACR	0	1
EEP2	NGTCMTSEGR	0	1
EEP2	MDLPMCYVR	1	0
EEP2	MDLPMCYVR	1	0
EEP2	YSVDECKER	1	0
EEP2	YSVDECKER	1	0
EEP2	YSVDECKER	1	0
EEP2	QVDAICQVVR	1	0
EEP2	CTLSNHMTAR	1	0
EEP2	CTLSNHMTAR	1	0
EEP2	ILCSEENEAK	1	0
EEP2	ILCSEENEAK	1	0
EEP2	AVEATDECLGK	1	0
EEP2	AVEATDECLGK	1	0
EEP2	SVDGMSEACR	0	1
EEP2	SVDGMSEACR	0	1
EEP2	SVDGMSEACR	0	1
EEP2	GCNEEEVYK	0	1
EEP2	NGTCMTSEGR	0	1
EEP2	IIDGQIPCSK	0	1
EEP2	MDLPMCYVR	1	0
EEP2	NLHTVCEEAK	1	0
EEP2	EESNIPLLCK	1	0
EEP2	EESNIPLLCK	1	0
EEP2	ICGITDVETAK	1	0
EEP2	ICGITDVETAK	1	0
EEP2	FCQAALKLEK	1	0
EEP2	GYTCHAPIYK	1	0
EEP2	SECDTTVTLGK	1	0
EEP2	SECDTTVTLGK	1	0
EEP2	SECDTTVTLGK	1	0
EEP2	TSASICK	1	0
EEP2	AAIVCEPSLVR	1	0
EEP2	AAIVCEPSLVR	1	0
EEP2	VTTIIGPNGCGK	1	0
EEP2	VGIGPGSICTTR	1	0
EEP2	VGIGPGSICTTR	1	0
EEP2	VGIGPGSICTTR	1	0
EEP2	CAEVQENTLR	1	0
EEP2	GVPSSGMICSAR	1	0
EEP2	GVPSSGMICSAR	1	0
EEP2	GVPSSGMICSAR	1	0
EEP2	GVPSSGMICSAR	1	0
EEP2	TGAGMMDCKK	1	0
EEP2	GLAMTTDCNSR	1	0
EEP2	GLAMTTDCNSR	1	0
EEP2	MVIISCMDTR	1	0
EEP2	EKTGAGMMDCK	1	0
EEP2	ITTIIGPNGCGK	1	0
EEP2	ITTIIGPNGCGK	1	0
EEP2	GIIEIDEQCR	1	0
EEP2	GIIEIDEQCR	1	0
EEP2	GIIEIDEQCR	1	0
EEP2	CIKVEHAMTK	1	0
EEP2	GIIEIDEQCR	1	0
EEP2	HIEEIGCFTK	1	0
EEP2	HIEEIGCFTK	1	0
EEP2	YGCGLAIELLK	1	0
EEP2	YGCGLAIELLK	1	0
EEP2	GVPSSGMICSAR	1	0
EEP2	GVPSSGMICSAR	1	0
EEP2	GVPSSGMICSAR	1	0
EEP2	GVPSSGMICSAR	1	0
EEP2	GVPSSGMICSAR	1	0
EEP2	GVPSSGMICSAR	1	0
EEP2	GVPSSGMICSAR	1	0
EEP2	GVPSSGMICSAR	1	0
EEP2	IGCAIAIDVLK	0	1
EEP2	IGCAIAIDVLK	0	1
EEP2	GLAMTTDCNSR	1	0
EEP2	GLAMTTDCNSR	1	0
EEP2	GLAMTTDCNSR	1	0
EEP2	GLAMTTDCNSR	1	0
EEP2	GLAMTTDCNSR	1	0
EEP2	MVIISCMDTR	1	0
EEP2	MVIISCMDTR	1	0
EEP2	MVIISCMDTR	1	0
EEP2	GVDNCVLVGIK	0	1
EEP2	EKTGAGMMDCK	1	0
EEP2	TATNAGKPEEC	0	1
EEP2	TATNAGKPEEC	0	1
EEP2	TATNAGKPEEC	0	1
EEP2	VICSATIEER	0	1
EEP2	DHFTGEPCER	1	0
EEP2	DHFTGEPCER	1	0
EEP2	VLCEQSALAEK	1	0
EEP2	CALVHDTFSAK	1	0
EEP2	CALVHDTFSAK	1	0
EEP2	CALVHDTFSAK	1	0
EEP2	AGHHCAQPLMK	1	0
EEP2	YSVDECKER	0	1
EEP2	YSVDECKER	0	1
EEP2	VIHQNLESCR	1	0
EEP2	VIHQNLESCR	1	0
EEP2	QVDAICQVVR	0	1
EEP2	ACGLGAR	1	0
EEP2	MVIISCMDTR	1	0
EEP2	DAEHETLCER	1	0
EEP2	NVVVDPVMVCK	1	0
EEP2	AVEATDECLGK	0	1
EEP2	AVEATDECLGK	0	1
EEP2	AVEATDECLGK	0	1
EEP2	AVEATDECLGK	0	1
EEP2	GGVICYHNDVK	1	0
EEP2	ATCTGTADQGGR	0	1
EEP2	ATCTGTADQGGR	0	1
EEP2	LALFCDIDTK	0	1
EEP2	LALFCDIDTK	0	1
EEP2	EIFDVCVEQK	1	0
EEP2	EIFDVCVEQK	1	0
EEP2	EIFDVCVEQK	1	0
EEP2	ICDAAVK	1	0
EEP2	VCAITGR	1	0
EEP2	VCAITGR	1	0
EEP2	RVCELDSYVK	1	0
EEP2	TAVLCGR	1	0
EEP2	VICVTNLKPVK	1	0
EEP2	NEYSCMNVQK	1	0
EEP2	VAVCEQVEDPK	1	0
EEP2	GKVMVICENPK	1	0
EEP2	TLPCEVTQLSK	1	0
EEP2	GISEGCR	1	0
EEP2	GISEGCR	1	0
EEP2	ERLSQDDCVR	1	0
EEP2	ERLSQDDCVR	1	0
EEP2	ERLSQDDCVR	1	0
EEP2	GCVHEGKFSEK	1	0
EEP2	SECDTTVTLGK	0	1
EEP2	SECDTTVTLGK	0	1
EEP2	SECDTTVTLGK	0	1
EEP2	FCTLLDKPER	1	0
EEP2	FCTLLDKPER	1	0
EEP2	FCTLLDKPER	1	0
EEP2	FCTLLDKPER	1	0
EEP2	KAGTYCIVASGR	1	0
EEP2	KAGTYCIVASGR	1	0
EEP2	LAFFAGIDNCR	1	0
EEP2	LAFFAGIDNCR	1	0
EEP2	LAFFAGIDNCR	1	0
EEP2	VCFFTANGITR	1	0
EEP2	VCFFTANGITR	1	0
EEP2	VGIGPGSICTTR	0	1
EEP2	VGIGPGSICTTR	0	1
EEP2	LVDGDHDIDCK	1	0
EEP2	VCFFTANGITR	1	0
EEP2	VCFFTANGITR	1	0
EEP2	CAEVQENTLR	0	1
EEP2	LMCIVAAPEGVK	1	0
EEP2	NEYSCMNVQK	1	0
EEP2	GVPSSGMICSAR	0	1
EEP2	GKVMVICENPK	1	0
EEP2	GLAMTTDCNSR	0	1
EEP2	GLAMTTDCNSR	0	1
EEP2	GLAMTTDCNSR	0	1
EEP2	MVIISCMDTR	0	1
EEP2	LCLDEQDVFR	1	0
EEP2	LCLDEQDVFR	1	0
EEP2	LCLDEQDVFR	1	0
EEP2	TAHFCSMCGPK	2	0
EEP2	TAHFCSMCGPK	2	0
EEP2	TAHFCSMCGPK	2	0
EEP2	TAHFCSMCGPK	2	0
EEP2	GSGVVCLNGAAAR	0	1
EEP2	ELGGALFCDYR	1	0
EEP2	GIIEIDEQCR	0	1
EEP2	LMCIVAAPEGVK	1	0
EEP2	LMCIVAAPEGVK	1	0
EEP2	CSPVILEPMMK	1	0
EEP2	CSPVILEPMMK	1	0
EEP2	GVPSSGMICSAR	0	1
EEP2	GLAMTTDCNSR	0	1
EEP2	GLAMTTDCNSR	0	1
EEP2	HPNADKLNICK	1	0
EEP2	HPNADKLNICK	1	0
EEP2	HPNADKLNICK	1	0
EEP2	HPNADKLNICK	1	0
EEP2	HAVVCGGGFNHR	1	0
EEP2	HAVVCGGGFNHR	1	0
EEP2	HAVVCGGGFNHR	1	0
EEP2	HAVVCGGGFNHR	1	0
EEP2	CATVVKENYVK	1	0
EEP2	CATVVKENYVK	1	0
EEP2	TAHFCSMCGPK	2	0
EEP2	HSPVTQCLLEK	1	0
EEP2	HSPVTQCLLEK	1	0
EEP2	HSPVTQCLLEK	1	0
EEP2	HSPVTQCLLEK	1	0
EEP2	HSPVTQCLLEK	1	0
EEP2	VRPSVKPICEK	1	0
EEP2	YGYCTEFMVK	1	0
EEP2	FKDFTLVECR	1	0
EEP2	FKDFTLVECR	1	0
EEP2	CALVHDTFSAK	0	1
EEP2	RLEEAGCQVVR	1	0
EEP2	RLEEAGCQVVR	1	0
EEP2	RLEEAGCQVVR	1	0
EEP2	AGHHCAQPLMK	0	1
EEP2	AGHHCAQPLMK	0	1
EEP2	LLIEEGCDIKK	1	0
EEP2	LLIEEGCDIKK	1	0
EEP2	LLIEEGCDIKK	1	0
EEP2	LLIEEGCDIKK	1	0
EEP2	LLIEEGCDIKK	1	0
EEP2	CSPVILEPMMK	1	0
EEP2	CSPVILEPMMK	1	0
EEP2	CSPVILEPMMK	1	0
EEP2	CSPVILEPMMK	1	0
EEP2	CSPVILEPMMK	1	0
EEP2	CSPVILEPMMK	1	0
EEP2	CSPVILEPMMK	1	0
EEP2	CAVTTSTNLLLK	1	0
EEP2	CAVTTSTNLLLK	1	0
EEP2	LICEIQDDMGK	1	0
EEP2	GVVVGHVLECEK	1	0
EEP2	LNAVCGR	1	0
EEP2	GFSHCEAGPLVR	1	0
EEP2	LCGATPVFVDVR	1	0
EEP2	LCGATPVFVDVR	1	0
EEP2	NCQENETDEK	0	1
EEP2	NCQENETDEK	0	1
EEP2	NCQENETDEK	0	1
EEP2	ELTQDCDLEGR	1	0
EEP2	GVGACYINPQTR	1	0
EEP2	GVGACYINPQTR	1	0
EEP2	CSPVILEPMMK	1	0
EEP2	CSPVILEPMMK	1	0
EEP2	CSPVILEPMMK	1	0
EEP2	VGTIAGCYVTDGK	1	0
EEP2	VGTIAGCYVTDGK	1	0
EEP2	VGTIAGCYVTDGK	1	0
EEP2	GLEEMCADSWK	1	0
EEP2	SCVQVAK	1	0
EEP2	SCVQVAK	1	0
EEP2	VVPVVQTCSLDK	1	0
EEP2	LAQEELHAFCK	1	0
EEP2	LAQEELHAFCK	1	0
EEP2	FCTLLDKPER	0	1
EEP2	KVDVLLCDTAGR	1	0
EEP2	KVDVLLCDTAGR	1	0
EEP2	KDEGLVICLSGR	1	0
EEP2	KDEGLVICLSGR	1	0
EEP2	KVDVLLCDTAGR	1	0
EEP2	QCGLMVGIELVK	1	0
EEP2	QCGLMVGIELVK	1	0
EEP2	INLAIEEYCVK	1	0
EEP2	INLAIEEYCVK	1	0
EEP2	VCFFTANGITR	0	1
EEP2	VCFFTANGITR	0	1
EEP2	VCFFTANGITR	0	1
EEP2	VGIGPGKVCITK	1	0
EEP2	DTTTGDTLCDEK	1	0
EEP2	DTTTGDTLCDEK	1	0
EEP2	DTTTGDTLCDEK	1	0
EEP2	DTTTGDTLCDEK	1	0
EEP2	DTTTGDTLCDEK	1	0
EEP2	DTTTGDTLCDEK	1	0
EEP2	EKTGAGMMDCKK	1	0
EEP2	EKTGAGMMDCKK	1	0
EEP2	FCAEDQMITAR	1	0
EEP2	IVATGFTGYLCR	1	0
EEP2	IGEFCSDCQSR	2	0
EEP2	IGEFCSDCQSR	2	0
EEP2	LCLDEQDVFR	0	1
EEP2	LCLDEQDVFR	0	1
EEP2	LCLDEQDVFR	0	1
EEP2	EKLDAACEALDK	1	0
EEP2	EKLDAACEALDK	1	0
EEP2	EKLDAACEALDK	1	0
EEP2	ENIASLDACITR	1	0
EEP2	ENIASLDACITR	1	0
EEP2	TFLPPIDCPFR	1	0
EEP2	QCGLMVGIELVK	1	0
EEP2	TAHFCSMCGPK	1	1
EEP2	GPILCLVGPPGVGK	1	0
EEP2	GPILCLVGPPGVGK	1	0
EEP2	VVGVCKAYTSR	1	0
EEP2	MCGPTGIGVLYGK	1	0
EEP2	EEICELIYATK	1	0
EEP2	SIIQYTGVSDCK	1	0
EEP2	EKTGAGMMDCKK	1	0
EEP2	EKTGAGMMDCKK	1	0
EEP2	CSPVILEPMMK	0	1
EEP2	CSPVILEPMMK	0	1
EEP2	CSPVILEPMMK	0	1
EEP2	CSPVILEPMMK	0	1
EEP2	CSPVILEPMMK	0	1
EEP2	DYTVPFVCGCR	2	0
EEP2	DYTVPFVCGCR	2	0
EEP2	AYDQVVHDICR	1	0
EEP2	HPNADKLNICK	0	1
EEP2	SKSDEYCFTNK	1	0
EEP2	SKSDEYCFTNK	1	0
EEP2	HSPVTQCLLEK	0	1
EEP2	HSPVTQCLLEK	0	1
EEP2	HSPVTQCLLEK	0	1
EEP2	HSPVTQCLLEK	0	1
EEP2	SGYSYIMCDER	1	0
EEP2	SGYSYIMCDER	1	0
EEP2	CDDGTLDIFVVK	1	0
EEP2	GGMILCEEQFAK	1	0
EEP2	GGMILCEEQFAK	1	0
EEP2	KDSTGICFIGER	1	0
EEP2	ICVIGNGLVVDPK	1	0
EEP2	ICVIGNGLVVDPK	1	0
EEP2	ICVIGNGLVVDPK	1	0
EEP2	ICVIGNGLVVDPK	1	0
EEP2	LLIEEGCDIKK	0	1
EEP2	LLIEEGCDIKK	0	1
EEP2	LLIEEGCDIKK	0	1
EEP2	DQSVVCVVQEPK	1	0
EEP2	DQSVVCVVQEPK	1	0
EEP2	LIAAGIDVEACKQ	1	0
EEP2	CSPVILEPMMK	0	1
EEP2	LAAHKLPVKCK	1	0
EEP2	CLGLELAAYNIR	1	0
EEP2	SGYSYIMCDER	1	0
EEP2	LVEIEQSYCQK	1	0
EEP2	GGMILCEEQFAK	1	0
EEP2	GGMILCEEQFAK	1	0
EEP2	GGMILCEEQFAK	1	0
EEP2	GGMILCEEQFAK	1	0
EEP2	CDVIAEGVIEATK	1	0
EEP2	CDVIAEGVIEATK	1	0
EEP2	CDVIAEGVIEATK	1	0
EEP2	SPTCTEQDVAAAR	1	0
EEP2	SPTCTEQDVAAAR	1	0
EEP2	SPTCTEQDVAAAR	1	0
EEP2	VGTIAGCYVTDGK	0	1
EEP2	VGTIAGCYVTDGK	0	1
EEP2	VCTHMADLDFGK	1	0
EEP2	ANHICFYPMDK	1	0
EEP2	GHCSVHQNFTVK	1	0
EEP2	GHCSVHQNFTVK	1	0
EEP2	LAQEELHAFCK	0	1
EEP2	KVCFFTANGITR	1	0
EEP2	KVCFFTANGITR	1	0
EEP2	KVCFFTANGITR	1	0
EEP2	KVCFFTANGITR	1	0
EEP2	KVCFFTANGITR	1	0
EEP2	KVCFFTANGITR	1	0
EEP2	KVCFFTANGITR	1	0
EEP2	KVDVLLCDTAGR	0	1
EEP2	NKGVDNCVLVGIK	1	0
EEP2	NKGVDNCVLVGIK	1	0
EEP2	NKGVDNCVLVGIK	1	0
EEP2	IVEQSLEVCDPK	1	0
EEP2	HAENEYLNLCR	1	0
EEP2	INLAIEEYCVK	0	1
EEP2	GVDIEECGAVSER	1	0
EEP2	GVDIEECGAVSER	1	0
EEP2	LASNENPFGCSAR	1	0
EEP2	LASNENPFGCSAR	1	0
EEP2	GEACQQFAENLR	1	0
EEP2	GEACQQFAENLR	1	0
EEP2	EADFINCVIWR	1	0
[truncated: 10,486 more rows]
