# Supplementary material for: Cysteine Proteome Reveals Response to Endogenous Oxidative Stress in Bacillus cereus
Source: Int J Mol Sci. 2021 Jul 14;22(14):7550. doi: 10.3390/ijms22147550 (PMC8305198; doi:10.3390/ijms22147550)
Supplement: Supplementary file 1 [file ijms-22-07550-s001.zip › Table S3.xlsx]

## Sheet: Table S3
Table S3:Cysteine content in differentialy accumulated proteins (DAPs).
Proteins which increased abundance at LEP compared to EEP															Proteins which decreasedabundance at LEP compared to EEP
					NSAF values * Cysteine number															NSAF values * Cysteine number
					EEP			MEP			LEP1									EEP			MEP			LEP1
Uniprot ID	Gene name	Protein name	Cysteine number	COG Classification	EEP1	EEP 2	EEP 3	MEP1	MEP2	MEP 3	LEP1	LEP2	LEP3		Uniprot	Gene name	Protein name	Cysteine number	COG	EEP1	EEP 2	EEP 3	MEP1	MEP2	MEP 3	LEP1	LEP2	LEP3
Q81CK2	BC2757	Tryptophan 2,3-dioxygenase	0	Amino acid transport and metabolism	0	0	0	0	0	0	0	0	0		Q814Q1	BC5371	Polyamine aminopropyltransferase 1 (Putrescine aminopropyltransferase) (PAPT) (Spermidine synthase) (SPDS) (SPDSY) (EC 2.5.1.16)	0	Amino acid transport and metabolism	0	0	0	0	0	0	0	0	0
Q81J79	BC0075	Cysteine synthase (EC 2.5.1.47)	0	Amino acid transport and metabolism	0	0	0	0	0	0	0	0	0		Q814Q2	BC5370	Agmatinase (EC 3.5.3.11) (Agmatine ureohydrolase) (AUH)	1	Amino acid transport and metabolism	0.14076	0.146832	0.306578	0.0658021	0.0533105	0.115824	0.0425118	0.0596696	0.108671
Q81CL9	BC2735	Neutral metalloproteinase (EC 3.4.24.-)	1	Amino acid transport and metabolism	0.116934	0.0846049	0.0650703	0.582023	0.7592	0.698444	0.674281	0.871004	0.977889		Q81GL0	BC1185	Oligopeptide-binding protein oppA	1	Amino acid transport and metabolism	0.0232211	0.022948	0.0300122	0.00697845	0.0188456	0.0163778	0.00721354	0.00421872	0.00921986
Q81GG8	BC1234	Anthranilate phosphoribosyltransferase (EC 2.4.2.18)	1	Amino acid transport and metabolism	0.288757	0.215948	0.219664	0.837286	0.558632	0.626116	0.687303	0.516094	0.498881		Q814K7	BC5422	Uncharacterized protein	1	Amino acid transport and metabolism	0.0132023	0.0217449	0.0221191	0.00462882	0	0.00543173	0	0	0
Q81CN0	BC2723	D-amino acid dehydrogenase small subunit (EC 1.4.99.1)	1	Amino acid transport and metabolism	0.00380266	0.00187896	0.00191129	0	0	0	0	0	0		Q817B0	BC4648	Cysteine desulfhydrase (EC 4.4.1.-)	2	Amino acid transport and metabolism	0.100888	0.099701	0.141983	0.0636698	0	0	0	0	0
Q81BC0	BC3249	Phosphoserine aminotransferase (EC 2.6.1.52) (Phosphohydroxythreonine aminotransferase) (PSAT)	1	Amino acid transport and metabolism	0.0550239	0.0494333	0.0603406	0.0894439	0.0568347	0.0679145	0.114212	0.0636142	0.0625619		Q814V2	BC5316	Serine hydroxymethyltransferase (SHMT) (Serine methylase) (EC 2.1.2.1)	2	Amino acid transport and metabolism	2.92299	2.62159	2.79016	1.47265	1.03261	1.60682	1.06825	0.655987	0.921622
Q814M4	BC5404	Homoserine dehydrogenase (EC 1.1.1.3)	2	Amino acid transport and metabolism	0.00966073	0	0.00971136	0.0406456	0.0439061	0	0.126045	0.0737152	0.0268503		Q81I30	BC0592	Alanine dehydrogenase (EC 1.4.1.1)	2	Amino acid transport and metabolism	0.0721047	0.0712565	0.0563753	0.0168537	0.00910282	0.00988855	0	0.0101886	0
Q81G06	BC1406	Histidinol dehydrogenase (HDH) (EC 1.1.1.23)	2	Amino acid transport and metabolism	0.0179801	0.0355371	0.0180743	0.132383	0.163432	0	0.234588	0.137195	0.0249862		Q81GC1	BC1286	Spermidine/putrescine import ATP-binding protein PotA (EC 7.6.2.11)	2	Amino acid transport and metabolism	0.0657963	0.0528306	0.0785425	0.05623	0.0140171	0.0253783	0.0223555	0	0.017144
Q815W8	BC5006	Proline dehydrogenase (EC 1.5.5.2)	2	Amino acid transport and metabolism	0.0425879	0.0210434	0.0142704	0.104522	0.0483884	0.0963694	0.100326	0.0812406	0.0493189		Q818M3	BC4226	Aminomethyltransferase (EC 2.1.2.10) (Glycine cleavage system T protein)	3	Amino acid transport and metabolism	0.319732	0.250274	0.22594	0.183135	0.13668	0.117219	0.148002	0.108699	0.0615888
Q81C44	BC2939	Prephenate dehydrogenase (EC 1.3.1.12)	2	Amino acid transport and metabolism	0.00306762	0.00303153	0.0154185	0.0129064	0.0104563	0.00757256	0.0200118	0.0156048	0.0085259		Q81FS3	BC1496	L-asparaginase (EC 3.5.1.1)	3	Amino acid transport and metabolism	0.304651	0.393703	0.235575	0.172544	0.159759	0.115699	0.152877	0.11921	0.0325663
Q81AY4	BC3413	Esterase (EC 3.1.1.1)	2	Amino acid transport and metabolism	0	0.0148821	0	0.0316793	0.0513309	0.0371744	0.0327466	0.0383026	0.0209272		Q81J78	BC0076	Aminodeoxychorismate synthase (EC 2.6.1.85)	3	Amino acid transport and metabolism	0.0601126	0.0356433	0.0483421	0.0189684	0	0.0148391	0.0261432	0.00764471	0.00835362
Q81C41	BC2942	Chorismate mutase (EC 5.4.99.5)	2	Amino acid transport and metabolism	0.507674	0.476191	0.579532	0.859804	0.674585	0.43544	0.982325	0.897309	0.92073		Q81FS8	BC1491	Glutamate dehydrogenase	4	Amino acid transport and metabolism	0.415737	0.433054	0.372735	0.200914	0.229797	0.208027	0.244332	0.21434	0.14053
Q81F54	BC1747	Glyoxalase family protein	2	Amino acid transport and metabolism	0.0665051	0.175261	0.0891381	0.139903	0.302253	0.218895	0.120514	0.225538	0.215646		Q817E1	BC4614	Xaa-Pro dipeptidase (EC 3.4.13.9)	4	Amino acid transport and metabolism	0.448808	0.417438	0.45116	0.236034	0.209974	0.260683	0.157873	0.201446	0.256814
Q81J04	BC0185	Arginase (EC 3.5.3.1)	2	Amino acid transport and metabolism	0.0424961	0.0479956	0.0396674	0.0670476	0.0862215	0.0599449	0.0891082	0.0656244	0.0632733		Q819H2	BC4009	Aminotransferase (EC 2.6.1.-)	5	Amino acid transport and metabolism	0.138601	0.197846	0.185769	0.129585	0.0874878	0.114047	0.117207	0.0587543	0.0428017
Q81GG4	BC1238	Tryptophan synthase alpha chain (EC 4.2.1.20)	3	Amino acid transport and metabolism	0.189838	0.220074	0.165143	0.641267	0.958178	0.928234	0.674778	0.886764	1.18715		Q818M4	BC4225	Probable glycine dehydrogenase (decarboxylating) subunit 1 (EC 1.4.4.2) (Glycine cleavage system P-protein subunit 1) (Glycine decarboxylase subunit 1) (Glycine dehydrogenase (aminomethyl-transferring) subunit 1)	5	Amino acid transport and metabolism	2.47729	2.68817	2.73442	1.58384	1.49014	1.61876	1.42595	1.05015	0.945027
Q81GG9	BC1233	Anthranilate synthase component II (EC 4.1.3.27)	3	Amino acid transport and metabolism	0.0170437	0.0240617	0.0220282	0.0589029	0.0912924	0.117204	0.0502982	0.0681215	0.14211		Q81BE9	BC3216	1-aminocyclopropane-1-carboxylate deaminase (EC 3.5.99.7)	5	Amino acid transport and metabolism	0.505141	0.427884	0.435247	0.227708	0.245975	0.356275	0.15692	0.0917719	0.200564
Q81GG7	BC1235	Indole-3-glycerol phosphate synthase (IGPS) (EC 4.1.1.48)	3	Amino acid transport and metabolism	0.569435	0.473413	0.472473	1.42606	1.42749	1.36105	1.35618	1.33339	1.68313		Q818M5	BC4224	Probable glycine dehydrogenase (decarboxylating) subunit 2 (EC 1.4.4.2) (Glycine cleavage system P-protein subunit 2) (Glycine decarboxylase subunit 2) (Glycine dehydrogenase (aminomethyl-transferring) subunit 2)	6	Amino acid transport and metabolism	0.79529	0.668044	0.789464	0.460078	0.417919	0.490803	0.410726	0.353988	0.276296
Q81BC1	BC3248	2-oxoglutarate reductase (EC 1.1.1.399) (EC 1.1.1.95) (D-3-phosphoglycerate dehydrogenase)	4	Amino acid transport and metabolism	0.345837	0.307591	0.347649	0.691143	0.471528	0.384171	0.940035	0.659717	0.528655		Q81DZ2	BC2204	Asparagine synthetase, glutamine-hydrolyzing (EC 6.3.5.4)	6	Amino acid transport and metabolism	0.639155	0.644021	0.970056	0.448186	0.370224	0.556865	0.367903	0.159379	0.348317
Q81CK0	BC2759	Kynureninase (EC 3.7.1.3) (L-kynurenine hydrolase)	4	Amino acid transport and metabolism	0.0139729	0.0138085	0.0140461	0.029394	0.047628	0	0.0455765	0	0		Q819S2	BC3887	Carbamoyl-phosphate synthase small chain (EC 6.3.5.5) (Carbamoyl-phosphate synthetase glutamine chain)	6	Amino acid transport and metabolism	0.582871	0.614415	0.546864	0.286103	0.250187	0.383692	0.197161	0.131779	0.215998
Q81J67	BC0101	Protein-arginine kinase (EC 2.7.14.1)	4	Amino acid transport and metabolism	0.0913187	0.150407	0.152995	0.256137	0.242098	0.112712	0.330957	0.232266	0.126902		Q81BY1	BC3007	Acetylornithine aminotransferase (EC 2.6.1.11)	6	Amino acid transport and metabolism	0.50383	0.298742	0.202588	0.127186	0.0228981	0.0994982	0.0219117	0.0256294	0
Q81GG6	BC1236	N-(5'-phosphoribosyl)anthranilate isomerase (PRAI) (EC 5.3.1.24)	4	Amino acid transport and metabolism	0.083956	0.102115	0.077904	0.339642	0.601696	0.414499	0.315976	0.427078	0.358986		Q81I86	BC0511	Glutamate synthase [NADPH] large chain (EC 1.4.1.13)	11	Amino acid transport and metabolism	0.0767667	0.0758636	0.0964612	0.0403726	0.0218056	0	0.0208663	0	0
Q81EK5	BC1965	Threonine synthase (EC 4.2.3.1)	5	Amino acid transport and metabolism	0.0182162	0.0180019	0.0183116	0.0958011	0.0827889	0	0.198057	0.0463322	0.0759429		Q819S3	BC3886	Carbamoyl-phosphate synthase large chain (EC 6.3.5.5) (Carbamoyl-phosphate synthetase ammonia chain)	11	Amino acid transport and metabolism	4.74384	5.06193	6.81661	2.23465	1.78563	2.58634	1.23407	1.18437	0.849318
Q81GG5	BC1237	Tryptophan synthase beta chain (EC 4.2.1.20)	5	Amino acid transport and metabolism	0.78304	0.568527	0.393572	1.62203	1.27099	1.29193	1.74617	1.10759	1.08816		Q81A99	BC3682	Transketolase (EC 2.2.1.1)	1	Carbohydrate transport and metabolism	0.461494	0.377679	0.425253	0.240177	0.196631	0.272938	0.196001	0.110043	0.190392
Q733J6	BCE_3663	Urease subunit alpha	5	Amino acid transport and metabolism	0	0	0	0	0	0	0	0	0		Q819D0	BC4055	N-acetylgalactosamine-6-phosphate deacetylase	1	Carbohydrate transport and metabolism	0.0356488	0.0201311	0.0460743	0.0107132	0.00578631	0.0314288	0.00553707	0	0.0070771
Q81GH0	BC1232	Anthranilate synthase component 1 (EC 4.1.3.27)	6	Amino acid transport and metabolism	0.627638	0.46273	0.450662	1.48799	1.15458	1.31572	1.4623	0.924884	1.13525		Q816A7	BC4962	Fructose-1,6-bisphosphatase	2	Carbohydrate transport and metabolism	0.374293	0.253639	0.311754	0.168725	0.133657	0.184792	0.174409	0.1088	0.163473
Q813K8	BC2464	S-layer protein / Peptidoglycan endo-beta-N-acetylglucosaminidase	0	Carbohydrate transport and metabolism	0	0	0	0	0	0	0	0	0		Q81FI5	BC1598	LACX protein	2	Carbohydrate transport and metabolism	0.036862	0.0819638	0.0648466	0.0290793	0.0209413	0.0113745	0.0300589	0.0234393	0
Q814U8	BC5320	PTS system glucose-specific EIIA component	0	Carbohydrate transport and metabolism	0	0	0	0	0	0	0	0	0		Q81HB5	BC0901	Deblocking aminopeptidase (EC 3.4.11.-)	2	Carbohydrate transport and metabolism	0.113529	0.112194	0.0684746	0.0716478	0.0257984	0.0280253	0.0493743	0	0
Q818Z9	BC4087	Phosphopentomutase (EC 5.4.2.7) (Phosphodeoxyribomutase)	1	Carbohydrate transport and metabolism	0.00550153	0	0.0193562	0.0231466	0.0218779	0.00679039	0.0687883	0.045477	0.0382263		Q819D5	BC4050	PTS system, glucose-specific IIABC component (EC 2.7.1.69)	3	Carbohydrate transport and metabolism	0.0889737	0.103914	0.140936	0.028359	0.0520777	0.0665563	0.0322458	0.0308593	0.0149871
Q81HW6	BC0665	Probable transaldolase 1 (EC 2.2.1.2)	1	Carbohydrate transport and metabolism	0.0209242	0.0225579	0.011473	0.0240094	0.0475483	0.0328698	0.0392956	0.0532201	0.050225		Q818J2	BC4260	Glucokinase (EC 2.7.1.2) (Glucose kinase)	4	Carbohydrate transport and metabolism	0.216155	0.26488	0.182522	0.172792	0.137534	0.0853743	0.0846061	0.065974	0.0120153
Q81DD2	BC2435	2,3-bisphosphoglycerate-dependent phosphoglycerate mutase (BPG-dependent PGAM) (PGAM) (Phosphoglyceromutase) (dPGM) (EC 5.4.2.11)	1	Carbohydrate transport and metabolism	0.0296	0.0219388	0.0198367	0.0492955	0.0532499	0.0304454	0.05632	0.0752865	0.0377061		Q815H0	BC5185	Cell division protein FtsX	0	Cell cycle control, cell division, chromosome partitioning	0	0	0	0	0	0	0	0	0
Q817B5	BC4642	NAD kinase 2 (EC 2.7.1.23) (ATP-dependent NAD kinase 2)	4	Carbohydrate transport and metabolism	0.246442	0.243543	0.22296	0.38882	0.308008	0.182506	0.509098	0.438771	0.273976		Q819V9	BC3846	Chromosome partition protein Smc	5	Cell cycle control, cell division, chromosome partitioning	0.216141	0.160198	0.199167	0.0568355	0	0.0444628	0.0195834	0	0
Q81G92	BC1316	PhaR protein	1	Cell cycle control, cell division, chromosome partitioning	0.0361074	0.0446033	0.00453708	0.113936	0.210255	0.0334248	0.201198	0.258294	0.0313607		Q814F7	BC5485	tRNA uridine 5-carboxymethylaminomethyl modification enzyme MnmG (Glucose-inhibited division protein A)	6	Cell cycle control, cell division, chromosome partitioning	0.979474	0.933382	0.914278	0.551912	0.536567	0.323823	0.494438	0.33365	0.097224
Q81EI5	BC1991	Putative murein endopeptidase	2	Cell cycle control, cell division, chromosome partitioning	0	0	0	0	0	0	0	0	0		Q81I60	BC0559	Methyl-accepting chemotaxis protein	0	Cell motility	0	0	0	0	0	0	0	0	0
Q81FF3	BC1637	Flagellar hook-associated protein 3	0	Cell motility	0	0	0	0	0	0	0	0	0		Q81FE6	BC1644	Flagellar M-ring protein fliF	0	Cell motility	0	0	0	0	0	0	0	0	0
Q81FD3	BC1659	Flagellin	0	Cell motility	0	0	0	0	0	0	0	0	0		Q81EH1	BC2006	Methyl-accepting chemotaxis protein	1	Cell motility	0.0157124	0.0465827	0.0442253	0.00991601	0.0107115	0.00775736	0.0136668	0.00799278	0.00436698
Q81FF4	BC1636	Flagellar hook-associated protein 1	0	Cell motility	0	0	0	0	0	0	0	0	0		Q81FD8	BC1654	Chemotaxis protein cheV (EC 2.7.3.-)	1	Cell motility	0.0339424	0.064506	0.057742	0.0302089	0.0177994	0.0193358	0.00567757	0.0099613	0
Q81FF2	BC1638	Flagellar hook-associated protein 2	0	Cell motility	0	0	0	0	0	0	0	0	0		Q815U4	BC5034	Methyl-accepting chemotaxis protein	2	Cell motility	0.0741484	0.0586209	0.0745369	0.0389955	0.0252742	0	0.0241856	0	0
Q81FD4	BC1658	Flagellin	0	Cell motility	0	0	0	0	0	0	0	0	0		Q7BYD5	BC1628	Chemotaxis protein CheA (EC 2.7.13.3)	3	Cell motility	0.0472745	0.107452	0.0475223	0.0596694	0.032228	0.0116699	0.0102799	0.0180362	0
Q81FE2	BC1650	Basal-body rod modification protein flgD	0	Cell motility	0	0	0	0	0	0	0	0	0		Q81FD0	BC1662	Flagellar motor switch protein FliM	4	Cell motility	0.0853033	0.105375	0.0857503	0.0785086	0.0363456	0.013161	0.0347801	0	0.0148178
Q81FD5	BC1657	Flagellin	0	Cell motility	0	0	0	0	0	0	0	0	0		Q814K9	BC5420	Glycosyltransferase (EC 2.4.1.-)	0	Cell wall/membrane/envelope biogenesis	0	0	0	0	0	0	0	0	0
Q81FE1	BC1651	Flagellar hook protein FlgE	0	Cell motility	0	0	0	0	0	0	0	0	0		Q81IU0	BC0258	UDP-N-acetylmuramoyl-tripeptide--D-alanyl-D-alanine ligase (EC 6.3.2.10) (D-alanyl-D-alanine-adding enzyme)	0	Cell wall/membrane/envelope biogenesis	0	0	0	0	0	0	0	0	0
Q81FC3	BC1671	Flagellar basal body protein	0	Cell motility	0	0	0	0	0	0	0	0	0		Q814Y9	BC5278	Chain length regulator (Capsular polysaccharide biosynthesis)	0	Cell wall/membrane/envelope biogenesis	0	0	0	0	0	0	0	0	0
Q81BE4	BC3221	Surface protein	0	Cell wall/membrane/envelope biogenesis	0	0	0	0	0	0	0	0	0		Q814J8	BC5432	Bactoprenol glucosyl transferase (EC 2.4.1.-)	1	Cell wall/membrane/envelope biogenesis	0.0604713	0.0746999	0.0607881	0.0318026	0.0257653	0.037319	0.032874	0.0192258	0.0105043
Q817J6	BC4548	Cell surface protein	0	Cell wall/membrane/envelope biogenesis	0	0	0	0	0	0	0	0	0		Q812W5	BC3910	UDP-N-acetylglucosamine--N-acetylmuramyl-(pentapeptide) pyrophosphoryl-undecaprenol N-acetylglucosamine transferase 1 (EC 2.4.1.227) (Undecaprenyl-PP-MurNAc-pentapeptide-UDPGlcNAc GlcNAc transferase 1)	2	Cell wall/membrane/envelope biogenesis	0.130573	0.0814973	0.0483581	0.0578275	0.0390415	0.0169646	0.0298878	0.0262191	0
Q81J99	BC0053	Putative septation protein SpoVG	0	Cell wall/membrane/envelope biogenesis	0	0	0	0	0	0	0	0	0		Q818P1	BC4208	Uncharacterized protein	2	Cell wall/membrane/envelope biogenesis	0.118202	0.123683	0.0489266	0.0292537	0.0079001	0.00858201	0.00755981	0	0
Q81C32	BC2952	Enterotoxin / cell-wall binding protein	0	Cell wall/membrane/envelope biogenesis	0	0	0	0	0	0	0	0	0		Q814L0	BC5419	N-acetylglucosaminyldiphosphoundecaprenol N-acetyl-beta-D-mannosaminyltransferase (EC 2.4.1.187) (N-acetylmannosaminyltransferase) (UDP-N-acetylmannosamine transferase) (UDP-N-acetylmannosamine:N-acetylglucosaminyl pyrophosphorylundecaprenol N-acetylmannosaminyltransferase)	3	Cell wall/membrane/envelope biogenesis	0.117526	0.116144	0.0866376	0.0412057	0.0623156	0.0580238	0.0255563	0.0498206	0.0217762
Q81HJ4	BC0813	Enterotoxin / cell-wall binding protein	0	Cell wall/membrane/envelope biogenesis	0	0	0	0	0	0	0	0	0		Q815A4	BC5263	UDP-glucose 4-epimerase (EC 5.1.3.2)	3	Cell wall/membrane/envelope biogenesis	0.0792035	0.0782717	0.147863	0.0595058	0.0257117	0.0837932	0.0123021	0	0.0628948
Q815W9	BC5005	D-alanyl-D-alanine carboxypeptidase	0	Cell wall/membrane/envelope biogenesis	0	0	0	0	0	0	0	0	0		Q815R9	BC5063	UDP-N-acetylenolpyruvoylglucosamine reductase 2 (EC 1.3.1.98) (UDP-N-acetylmuramate dehydrogenase 2)	3	Cell wall/membrane/envelope biogenesis	0.101508	0.114644	0.0437313	0.0152526	0	0.0357967	0.0157665	0.0184415	0
Q81C49	BC2932	Phosphoglycerol transferase	0	Cell wall/membrane/envelope biogenesis	0	0	0	0	0	0	0	0	0		Q817P1	BC4496	Glutamate racemase (EC 5.1.1.3)	4	Cell wall/membrane/envelope biogenesis	0.0355214	0.0280828	0.042849	0.0149449	0.00807188	0.00876861	0.00772419	0	0
Q81HJ1	BC0816	Periplasmic component of efflux system	0	Cell wall/membrane/envelope biogenesis	0	0	0	0	0	0	0	0	0		Q816X6	BC4684	UDP-N-acetylmuramate--L-alanine ligase (EC 6.3.2.8) (UDP-N-acetylmuramoyl-L-alanine synthetase)	4	Cell wall/membrane/envelope biogenesis	0.412435	0.420731	0.414596	0.36384	0.21163	0.197054	0.303771	0.0845978	0.0184885
Q812W3	BC3916	Serine-type D-Ala-D-Ala carboxypeptidase	0	Cell wall/membrane/envelope biogenesis	0	0	0	0	0	0	0	0	0		Q819Q2	BC3912	UDP-N-acetylmuramoylalanine--D-glutamate ligase (EC 6.3.2.9) (D-glutamic acid-adding enzyme) (UDP-N-acetylmuramoyl-L-alanyl-D-glutamate synthetase)	4	Cell wall/membrane/envelope biogenesis	0.381178	0.390646	0.397368	0.23759	0.176446	0.104551	0.138147	0.0897698	0.0392377
Q815D2	BC5232	Phosphoglycerol transferase	0	Cell wall/membrane/envelope biogenesis	0	0	0	0	0	0	0	0	0		Q81D33	BC2550	D-alanine--D-alanine ligase A (EC 6.3.2.4) (D-Ala-D-Ala ligase A) (D-alanylalanine synthetase A)	4	Cell wall/membrane/envelope biogenesis	0.6311	0.467757	0.555106	0.20744	0.134448	0.340791	0.0643284	0.100324	0.16444
Q815H1	BC5184	Tail-specific protease	0	Cell wall/membrane/envelope biogenesis	0	0	0	0	0	0	0	0	0		Q819Q0	BC3914	UDP-N-acetylmuramoyl-L-alanyl-D-glutamate--2,6-diaminopimelate ligase (EC 6.3.2.13) (Meso-A2pm-adding enzyme) (Meso-diaminopimelate-adding enzyme) (UDP-MurNAc-L-Ala-D-Glu:meso-diaminopimelate ligase) (UDP-MurNAc-tripeptide synthetase) (UDP-N-acetylmuramyl-tripeptide synthetase)	5	Cell wall/membrane/envelope biogenesis	0.248003	0.270883	0.33459	0.17848	0.118644	0.12083	0.0993422	0.0248994	0.0272084
Q81IC2	BC0470	S-layer protein / N-acetylmuramoyl-L-alanine amidase (EC 3.5.1.28)	0	Cell wall/membrane/envelope biogenesis	0	0	0	0	0	0	0	0	0		Q814Z4	BC5273	UDP-4-keto-6-deoxy-sugar C-4-aminotransferase (UDP-bacillosamine synthetase) (EC 2.6.1.-)	5	Cell wall/membrane/envelope biogenesis	0.331935	0.352329	0.395466	0.155172	0.0977784	0.0910442	0.0401	0.0469036	0.0683374
Q813X9	BC0896	S-layer protein / Peptidoglycan endo-beta-N-acetylglucosaminidase (EC 3.2.1.-)	1	Cell wall/membrane/envelope biogenesis	0.120634	0.205207	0.143134	0.19761	0.379737	0.309996	0.210717	0.269104	0.274821		Q81J01	BC0190	Glutamine--fructose-6-phosphate aminotransferase [isomerizing] (EC 2.6.1.16) (D-fructose-6-phosphate amidotransferase) (GFAT) (Glucosamine-6-phosphate synthase) (Hexosephosphate aminotransferase) (L-glutamine--D-fructose-6-phosphate amidotransferase)	6	Cell wall/membrane/envelope biogenesis	2.02945	2.07318	2.45269	1.46306	1.26952	1.54797	1.38838	0.840973	0.823893
Q81C52	BC2929	Peptidoglycan N-acetylglucosamine deacetylase (EC 3.5.1.-)	1	Cell wall/membrane/envelope biogenesis	0.0230329	0.0204858	0.0138922	0.0266492	0.036638	0.0426434	0.0300513	0.0292917	0.0256063		Q814Z8	BC5269	Amylovoran biosynthesis AmsK	6	Cell wall/membrane/envelope biogenesis	0.0433381	0.0428283	0.0435652	0	0	0	0	0	0
Q81A83	BC3699	Antigen	1	Cell wall/membrane/envelope biogenesis	0.0189264	0.0187038	0.0285384	0.0199073	0.0860168	0.0700811	0.0617338	0.0842426	0.0526026		Q818E4	BC4317	Elongation factor 4 (EF-4) (EC 3.6.5.n1) (Ribosomal back-translocase LepA)	6	Cell wall/membrane/envelope biogenesis	0.955295	1.19823	1.51432	0.811571	0.500957	0.725597	0.559275	0.280357	0.204236
Q818I3	BC4270	Serine-type D-Ala-D-Ala carboxypeptidase (EC 3.4.16.4)	1	Cell wall/membrane/envelope biogenesis	0.397779	0.428197	0.392723	0.463221	0.879701	0.71015	0.664179	0.813002	1.02659		Q817X9	BC4396	Molybdopterin biosynthesis MoeB protein	2	Coenzyme transport and metabolism	0.0235259	0.0319675	0.0266053	0.0123725	0.0233888	0.0145187	0.0159867	0.00747964	0.00817324
Q81HV2	BC0679	Cell wall-binding protein	1	Cell wall/membrane/envelope biogenesis	0.102054	0.0815599	0.0651217	0.103609	0.186535	0.175253	0.164992	0.176057	0.318172		Q817V7	BC4422	Quinolinate phosphoribosyltransferase [decarboxylating] (EC 2.4.2.19)	2	Coenzyme transport and metabolism	0.326942	0.268334	0.373219	0.221486	0.182588	0.294102	0.126524	0.112755	0.12321
Q81HC7	BC0888	Autolysin (Cell wall hydrolase)	1	Cell wall/membrane/envelope biogenesis	0.0953763	0.139756	0.115712	0.147019	0.261574	0.249648	0.144821	0.19867	0.237659		Q819Y9	BC3807	Riboflavin biosynthesis protein [Includes: Riboflavin kinase (EC 2.7.1.26) (Flavokinase); FMN adenylyltransferase (EC 2.7.7.2) (FAD pyrophosphorylase) (FAD synthase)]	2	Coenzyme transport and metabolism	0.0314935	0.0809197	0.0569853	0.0463758	0.0214697	0.0310972	0.0273933	0.0160205	0.00875305
Q81FZ5	BC1417	Phosphoglycerol transferase	2	Cell wall/membrane/envelope biogenesis	0.0869471	0.128886	0.0728356	0.121937	0.362228	0.178861	0.173312	0.221147	0.120827		Q81FQ6	BC1513	Demethylmenaquinone methyltransferase (EC 2.1.1.163)	3	Coenzyme transport and metabolism	0.027795	0.027468	0.0651948	0.0194903	0.0210538	0.0228711	0.0100735	0	0
Q81DA4	BC2468	Serine-type D-Ala-D-Ala carboxypeptidase (EC 3.4.16.4)	2	Cell wall/membrane/envelope biogenesis	0.00748435	0.0110945	0.00752357	0.0118083	0.0170074	0.0184755	0.0203436	0.00951809	0.0156011		Q814N9	BC5386	Octanoyl-[GcvH]:protein N-octanoyltransferase (EC 2.3.1.204) (Octanoyl-[GcvH]:E2 amidotransferase)	3	Coenzyme transport and metabolism	0.0532788	0.0737129	0.0749812	0.011208	0.0363212	0.0526085	0	0	0.0296158
Q814D1	Cp0021	N-acetylmuramoyl-L-alanine amidase (EC 3.5.1.28)	3	Cell wall/membrane/envelope biogenesis	0.0640388	0.0452039	0.0367853	0.057735	0.0415776	0.0564581	0.0895201	0.151246	0.0889922		Q815D5	BC5227	Phosphomethylpyrimidine synthase (EC 4.1.99.17) (Hydroxymethylpyrimidine phosphate synthase) (HMP-P synthase) (HMP-phosphate synthase) (HMPP synthase) (Thiamine biosynthesis protein ThiC)	7	Coenzyme transport and metabolism	7.75564	7.03691	7.29477	5.00904	3.60724	3.86262	3.2053	2.30716	2.5211
Q81FY1	BC1431	Cell wall endopeptidase, family M23/M37	0	Cell wall/membrane/envelope biogenesis	0	0	0	0	0	0	0	0	0		Q816A0	BC4973	Lipoyl synthase (EC 2.8.1.8) (Lip-syn) (LS) (Lipoate synthase) (Lipoic acid synthase) (Sulfur insertion protein LipA)	7	Coenzyme transport and metabolism	1.01078	0.839068	1.01608	0.467792	0.367504	0.399226	0.131878	0.102835	0
Q815C5	BC5239	Enterotoxin / cell-wall binding protein	0	Cell wall/membrane/envelope biogenesis	0	0	0	0	0	0	0	0	0		Q817V8	BC4421	Quinolinate synthase A (EC 2.5.1.72)	8	Coenzyme transport and metabolism	3.68091	5.20839	5.04572	2.28781	2.09113	2.58139	1.00053	0.744725	1.16255
Q815G3	BC5196	N-acetylmuramoyl-L-alanine amidase (EC 3.5.1.28)	2	Cell wall/membrane/envelope biogenesis	0.305727	0.248978	0.179275	0.482356	0.855552	0.726749	0.661731	0.968406	1.19196		Q817V6	BC4423	L-aspartate oxidase (EC 1.4.3.16)	9	Coenzyme transport and metabolism	0.157398	0.129622	0.131852	0.0275925	0.0298059	0	0.0570441	0	0
Q815D0	BC5234	N-acetylmuramoyl-L-alanine amidase (EC 3.5.1.28)	1	Cell wall/membrane/envelope biogenesis	0.170351	0.285827	0.17494	0.270703	0.593192	0.481027	0.442387	0.684212	0.589272		Q818X3	BC4114	Biotin synthase (EC 2.8.1.6)	12	Coenzyme transport and metabolism	0.318445	0.330837	0.459651	0.171768	0.139161	0.191485	0.133166	0.10384	0.204245
Q815A2	BC5265	Polyisoprenyl-teichoic acid--peptidoglycan teichoic acid transferase TagU (EC 2.7.8.-)	1	Cell wall/membrane/envelope biogenesis	0.0313563	0.0450727	0.0544447	0.0479729	0.119837	0.105552	0.0929794	0.145007	0.158453		Q818I1	BC4272	Superoxide dismutase [Mn] 1 (EC 1.15.1.1)	0	Defense mechanisms	0	0	0	0	0	0	0	0	0
Q81HQ6	BC0748	ThiS protein	0	Coenzyme transport and metabolism	0	0	0	0	0	0	0	0	0		Q814W2	BC5306	ATP synthase subunit beta (EC 7.1.2.2) (ATP synthase F1 sector subunit beta) (F-ATPase subunit beta)	0	Energy production and conversion	0	0	0	0	0	0	0	0	0
Q818X5	BC4112	6,7-dimethyl-8-ribityllumazine synthase (DMRL synthase) (LS) (Lumazine synthase) (EC 2.5.1.78)	1	Coenzyme transport and metabolism	0.0877952	0.154545	0.0744654	0.121203	0.211975	0.128681	0.214776	0.352401	0.339328		Q815S1	BC5061	NADH dehydrogenase (EC 1.6.99.3)	0	Energy production and conversion	0	0	0	0	0	0	0	0	0
Q81IG9	BC0419	Hydroxyethylthiazole kinase (EC 2.7.1.50) (4-methyl-5-beta-hydroxyethylthiazole kinase) (TH kinase) (Thz kinase)	1	Coenzyme transport and metabolism	0.0154656	0.0240171	0.0466398	0.0441535	0.0426748	0.0790819	0.0504453	0.0449556	0.0828973		Q814W1	BC5307	ATP synthase gamma chain (ATP synthase F1 sector gamma subunit) (F-ATPase gamma subunit)	0	Energy production and conversion	0	0	0	0	0	0	0	0	0
Q81FN5	BC1542	Aspartate 1-decarboxylase (EC 4.1.1.11) (Aspartate alpha-decarboxylase) [Cleaved into: Aspartate 1-decarboxylase beta chain; Aspartate 1-decarboxylase alpha chain]	2	Coenzyme transport and metabolism	0.064376	0.0318093	0.0452993	0.060941	0.0950872	0.063566	0.0979907	0.212859	0.143137		Q814W0	BC5308	ATP synthase subunit alpha (EC 7.1.2.2) (ATP synthase F1 sector subunit alpha) (F-ATPase subunit alpha)	1	Energy production and conversion	0.149971	0.152838	0.167246	0.108449	0.0851987	0.118583	0.0942677	0.0685412	0.0814098
Q81IG8	BC0420	Thiamine-phosphate synthase (TP synthase) (TPS) (EC 2.5.1.3) (Thiamine-phosphate pyrophosphorylase) (TMP pyrophosphorylase) (TMP-PPase)	2	Coenzyme transport and metabolism	0.0321741	0.0699504	0.0646855	0.0473782	0.102358	0.127077	0.118938	0.122751	0.178845		Q81GF2	BC1252	2-oxoglutarate dehydrogenase E1 component (EC 1.2.4.2) (Alpha-ketoglutarate dehydrogenase)	1	Energy production and conversion	0.313608	0.290549	0.334955	0.136068	0.120259	0.145154	0.115079	0.0847504	0.0762666
Q81I05	BC0621	Putative pyridoxal phosphate-dependent acyltransferase (EC 2.3.1.-)	3	Coenzyme transport and metabolism	0.220027	0.232435	0.213553	0.263352	0.258616	0.262209	0.338217	0.289465	0.453373		Q81FY0	BC1432	L-cystine uptake protein TcyP (Transporter of cystine TcyP)	1	Energy production and conversion	0.0297333	0.0235068	0.0239113	0.00625485	0	0.00733981	0	0	0
Q818X7	BC4110	Riboflavin synthase alpha chain (EC 2.5.1.9)	3	Coenzyme transport and metabolism	0.0276643	0	0	0	0	0	0.0601566	0.0703632	0.038444		Q817C0	BC4637	Acetate kinase (EC 2.7.2.1) (Acetokinase)	1	Energy production and conversion	0.498092	0.495879	0.407979	0.287178	0.197028	0.227697	0.124357	0.121996	0.133309
Q81GN7	BC1154	Coproporphyrin III ferrochelatase 2 (EC 4.99.1.9)	4	Coenzyme transport and metabolism	0	0.0339847	0	0.1266	0.0781463	0	0.336511	0.240537	0.167263		Q816F6	BC4903	Gluconate 2-dehydrogenase (EC 1.1.1.215)	2	Energy production and conversion	0.0375518	0.030925	0.04404	0.013166	0	0.00772486	0.0204143	0	0.0173948
Q81GN6	BC1155	Catalase (EC 1.11.1.6)	2	Defense mechanisms	0.174882	0.284325	0.323242	0.539968	0.474319	0.215852	1.07952	0.796347	0.423337		Q81B67	BC3321	NAD(P)H-dependent flavin reductase (EC 1.5.1.-)	2	Energy production and conversion	0.0309645	0.0255002	0.0363146	0.0217129	0.0117273	0.0191094	0.0112222	0.0065631	0.0071717
Q81AM9	BC3533	Vancomycin B-type resistance protein vanW	3	Defense mechanisms	0.118507	0.133843	0.0765822	0.133552	0.230825	0.219405	0.285306	0.441362	0.341132		Q81HT3	BC0698	Quinol oxidase subunit 2 (EC 1.10.3.-) (Cytochrome aa(3) subunit 2) (Quinol oxidase polypeptide II)	2	Energy production and conversion	0.119496	0.0975526	0.0731177	0.0491825	0.0354185	0.051301	0.0564882	0.026429	0
Q81DP7	BC2309	Glutathione peroxidase	1	Defense mechanisms	0	0	0	0.0500381	0.013513	0	0.0969822	0.0907495	0.00826373		Q81F60	BC1741	Malate dehydrogenase (oxaloacetate-decarboxylating) (EC 1.1.1.38)	2	Energy production and conversion	0.142282	0.165062	0.155465	0.0650678	0.0492012	0.0534481	0.0403559	0.0314687	0.0429835
Q814I6	BC5445	Superoxide dismutase [Mn] 2 (EC 1.15.1.1)	2	Defense mechanisms	0.0965464	0.136301	0.0485262	0.333664	0.791379	0.263865	0.547349	0.754227	0.249167		Q816G3	BC4870	L-lactate dehydrogenase 2 (L-LDH 2) (EC 1.1.1.27)	2	Energy production and conversion	0.0936843	0.0529041	0.134536	0.00703853	0	0.00825943	0	0	0
Q81I79	BC0518	Peroxide operon regulator	4	Defense mechanisms	0.0406437	0.104431	0.0326854	0.1881	0.341728	0.13043	0.150247	0.268777	0.0903696		Q818T3	BC4159	2-oxoisovalerate dehydrogenase alpha subunit (EC 1.2.4.4)	3	Energy production and conversion	0.330933	0.302815	0.295704	0.360975	0.264597	0.226923	0.199894	0.109111	0.119229
Q81E75	BC2114	Glutathione peroxidase	3	Defense mechanisms	0.0290933	0.0479185	0.0194972	0.0408015	0.088149	0.0718183	0.063264	0.0616649	0.0404299		Q81A21	BC3774	Pyruvate synthase alpha chain (EC 1.2.7.1)	3	Energy production and conversion	0.594012	0.55907	0.587646	0.436365	0.246398	0.384043	0.3383	0.215835	0.170336
Q81IL0	BC0376	Alkyl hydroperoxide reductase subunit F	5	Defense mechanisms	1.06606	1.30822	1.05987	2.30423	1.99658	1.22905	3.74473	2.44332	1.20471		Q818T2	BC4160	Dihydrolipoyl dehydrogenase (EC 1.8.1.4)	3	Energy production and conversion	0.233075	0.285931	0.234296	0.270515	0.173503	0.158719	0.192244	0.0817679	0.0335064
Q81EN1	BC1937	Luciferase-like monooxygenase	0	Energy production and conversion	0	0	0	0	0	0	0	0	0		Q816E0	BC4925	NADH dehydrogenase (EC 1.6.99.3)	4	Energy production and conversion	0.0930361	0.183883	0.210428	0.0489288	0.0264269	0	0.0252886	0	0
Q817F9	BC4592	Malate dehydrogenase	0	Energy production and conversion	0	0	0	0	0	0	0	0	0		Q81IA3	BC0491	Formate acetyltransferase (EC 2.3.1.54) (Pyruvate formate-lyase)	4	Energy production and conversion	0.119857	0.0829132	0.277116	0	0	0	0	0	0
Q817L7	BC4523	Electron transfer flavoprotein beta-subunit	1	Energy production and conversion	0.0241416	0.0214718	0.0218413	0.0787173	0.0877749	0.0715135	0.107617	0.141227	0.0838714		Q81GZ2	BC1035	Glycerol kinase (EC 2.7.1.30) (ATP:glycerol 3-phosphotransferase) (Glycerokinase) (GK)	5	Energy production and conversion	0.152827	0.151029	0.0576105	0.0200934	0.0217053	0	0	0	0
Q817M9	BC4509	Sodium export permease protein	1	Energy production and conversion	0.013928	0.0412923	0.0280019	0.0146498	0.015825	0.0171909	0.0454299	0	0		Q819M9	BC3947	Pyruvate carboxylase (EC 6.4.1.1)	7	Energy production and conversion	1.60876	1.53639	2.12001	1.3082	0.890897	0.95111	0.911316	0.722086	0.394523
Q81G35	BC1376	Flavodoxin	2	Energy production and conversion	0.0108468	0.00267979	0.0054518	0.0598967	0.0462153	0	0.0943459	0.11725	0.0263783		Q819S4	BC3885	Dihydroorotate dehydrogenase B (NAD(+)), electron transfer subunit (Dihydroorotate oxidase B, electron transfer subunit)	7	Energy production and conversion	0.117466	0.251516	0.413286	0.0823692	0.0667326	0.16915	0.0425721	0.0497952	0.0816191
Q81AM1	BC3541	Flavodoxin	2	Energy production and conversion	0	0	0	0.0145823	0	0	0.0301471	0.0396699	0.009633		Q81IC5	BC0466	Fumarate hydratase class I (EC 4.2.1.2)	10	Energy production and conversion	0.341561	0.385764	0.343351	0.0513233	0.0277202	0.0903386	0	0	0.0339039
Q81EF6	BC2023	NADPH dehydrogenase (EC 1.6.99.1)	2	Energy production and conversion	0.00929496	0.0183712	0.0186873	0.0684367	0.0528047	0	0.151591	0.0709242	0		Q81J10	BC0168	Uncharacterized	1	Function unknown	0	0	0	0	0	0	0	0	0
Q817L8	BC4521	Thioredoxin	2	Energy production and conversion	0.187175	0.106873	0.10035	0.223125	0.193764	0.200222	0.244209	0.528969	0.219648		Q81GN1	BC1160	S1 RNA binding domain	1	Function unknown	0.0543672	0.0776066	0.0910868	0.0317693	0.0480449	0.029824	0.0262717	0.0230468	0.025184
Q817F8	BC4593	Isocitrate dehydrogenase [NADP] (EC 1.1.1.42)	2	Energy production and conversion	0.380363	0.264514	0.297388	0.503799	0.373479	0.446289	0.673939	0.465805	0.574255		Q813V1	BC1196	Hypothetical Cytosolic Protein	1	Function unknown	0.0322043	0.0716072	0.0404663	0.0254049	0.0182953	0.0298117	0.0087536	0	0.0111883
Q818Z0	BC4096	D-threo-aldose 1-dehydrogenase (EC 1.1.1.122)	2	Energy production and conversion	0.00708965	0.0140125	0.0106902	0.0149141	0.0161105	0.0131259	0.0192707	0.0135242	0.0197044		Q81IG6	BC0422	Uncharacterized	1	Function unknown	0	0	0	0	0	0	0	0	0
Q817F7	BC4594	Citrate synthase	3	Energy production and conversion	0.0292384	0.0577888	0.0808269	0.107638	0.0913568	0.216529	0.143054	0.0836626	0.264104		WP_011109790.1	NA	Uncharacterized	2	Function unknown	0.0486882	0.0561347	0.0815723	0.034141	0.0553196	0.0701103	0.0264684	0.0206395	0.0112767
Q81AK8	BC3555	Aldehyde dehydrogenase (EC 1.2.1.3)	4	Energy production and conversion	0	0	0	0	0	0	0.0596659	0.0199398	0.0108944		Q81JA7	BC0044	Uncharacerizd	3	Function unknown	0	0	0	0	0	0	0	0	0
Q81AD9	BC3635	UPF0337 protein	0	Function unknown	0	0	0	0	0	0	0	0	0		Q81A18	BC3777	IG hypothetical 15594	3	Function unknown	0.0844066	0.0973159	0.113132	0.0295936	0.0319676	0.0347269	0.022943	0.0268356	0.00977471
Q81EA6	BC2077	ESAT-6-like protein	0	Function unknown	0	0	0	0	0	0	0	0	0		Q817S6	BC4455	IG hypothetical 17788	4	Function unknown	0.116666	0.18447	0.187645	0.147255	0.0530226	0.115199	0.076108	0.0296737	0.0648507
Q81G65	BC1345	Uncharacterized protein	0	Function unknown	0	0	0	0	0	0	0	0	0		Q818F2	BC4309	Ribosomal RNA small subunit methyltransferase E (EC 2.1.1.193)	7	Function unknown	0.243992	0.160748	0.245271	0.213864	0	0.150577	0	0	0.0565111
Q81HD5	BC0880	UPF0342 protein	0	Function unknown	0	0	0	0	0	0	0	0	0		Q812W6	BC3901	Purine nucleoside phosphorylase	8	Function unknown	0.208957	0.206499	0.336084	0.175829	0.094967	0.206329	0.0908764	0	0.116152
Q814C9	BC0025	Nucleoid-associated protein	0	Function unknown	0	0	0	0	0	0	0	0	0		Q81BL2	BC3141	UPF0753 protein BC_3141	9	Function unknown	1.28148	1.13976	0.386458	0	0.291203	0.158169	0.13933	0	0
Q81DQ7	BC2299	Uncharacterized protein	0	Function unknown	0	0	0	0	0	0	0	0	0		Q81IH1	BC0417	Uncharacterized	11	Function unknown	0	0	0	0	0	0	0	0	0
Q819T5	BC3870	Putative regulatory protein	0	Function unknown	0	0	0	0	0	0	0	0	0		Q818C8	BC4333	Putative lipase	0	General function prediction only	0	0	0	0	0	0	0	0	0
Q819E5	BC4039	Acireductone dioxygenase	0	Function unknown	0	0	0	0	0	0	0	0	0		Q81FR5	BC1504	GTPase Der (GTP-binding protein EngA)	0	General function prediction only	0	0	0	0	0	0	0	0	0
Q813N3	BC2084	Hypothetical Cytosolic Protein	0	Function unknown	0	0	0	0	0	0	0	0	0		Q815A3	BC5264	EPSX protein	0	General function prediction only	0	0	0	0	0	0	0	0	0
Q814E2	Cp0010	Hypothetical cytosolic protein	0	function unknown	0	0	0	0	0	0	0	0	0		Q817U6	BC4434	GTPase Obg (EC 3.6.5.-) (GTP-binding protein Obg)	0	General function prediction only	0	0	0	0	0	0	0	0	0
Q813D9	BC3230	Hypothetical Membrane Spanning Protein	0	Function unknown	0	0	0	0	0	0	0	0	0		Q818G1	BC4297	GTPase Era	0	General function prediction only	0	0	0	0	0	0	0	0	0
Q81AN5	BC3527	Uncharacterized protein	0	Function unknown	0	0	0	0	0	0	0	0	0		P59717	BC4696	tRNA (guanine-N(7)-)-methyltransferase (EC 2.1.1.33) (tRNA (guanine(46)-N(7))-methyltransferase) (tRNA(m7G46)-methyltransferase)	0	General function prediction only	0	0	0	0	0	0	0	0	0
Q814D4	NA	Uncharacterized protein	0	Function unknown	0	0	0	0	0	0	0	0	0		Q817M7	BC4511	Acid phosphatase (EC 3.1.3.2)	1	General function prediction only	0.10492	0.0518428	0.0802487	0.0887657	0.0466474	0.0422282	0.0446381	0.0261059	0.0253571
Q812V5	BC3938	Hypothetical Cytosolic Protein	0	Function unknown	0	0	0	0	0	0	0	0	0		Q816Y4	BC4675	Sex pheromone staph-cAM373	1	General function prediction only	0.0901502	0.0572719	0.0712035	0.0406381	0.0146327	0.0317914	0.0280048	0.0245672	0.0268453
Q81FA2	BC1692	Uncharacterized protein	0	Function unknown	0	0	0	0	0	0	0	0	0		Q81B36	BC3355	Magnesium and cobalt efflux protein corC	1	General function prediction only	0.136022	0.094095	0.0546938	0.0715354	0.0463644	0	0.0295782	0	0
Q813N7	BC2078	Hypothetical Membrane Spanning Protein	1	Function unknown	0.0835747	0.0825915	0.0966145	0.101092	0.213655	0.237254	0.240799	0.281654	0.307772		Q814R5	BC5357	Collagen adhesion protein	1	General function prediction only	0.0485017	0.17375	0.146268	0.0191307	0.123992	0.0823135	0.026367	0.0308406	0.00842511
Q814R2	BC5360	Uncharacterized protein	1	Function unknown	0.0025339	0	0	0.0266522	0.0115161	0.0250202	0.0247951	0.0193347	0.0316914		Q816J8	BC4831	ABC transporter ATP-binding protein	2	General function prediction only	0.0449584	0.0444296	0.0527264	0.0236442	0.0340545	0.0462425	0.00814692	0	0.0104128
A0A4U3ALM4	NA	Uncharacterized protein	1	Function unknown	0	0	0	0	0	0	0	0	0		Q81J91	BC0061	MazG protein	2	General function prediction only	0.587308	0.406279	0.531347	0.432422	0.46711	0.28996	0.383134	0.0746899	0.0816159
Q815Q3	BC5082	Uncharacterized protein	1	Function unknown	0.00563271	0.00556645	0	0.0118493	0.00639989	0.00695231	0.00612422	0.0071633	0		Q817E6	BC4608	Phosphoesterase, DHH family protein	2	General function prediction only	0.105401	0.0892811	0.105954	0.0871072	0.0427703	0.065047	0.040928	0.0191489	0.0313869
Q812L2	BC4966	Hypothetical Cytosolic Protein	2	Function unknown	0	0.00698094	0.00710106	0.0148603	0.0160523	0.0174379	0.0307218	0.0269507	0.00981662		Q81J64	BC0104	DNA integrity scanning protein DisA (Cyclic di-AMP synthase) (c-di-AMP synthase) (Diadenylate cyclase) (EC 2.7.7.85)	2	General function prediction only	0.0506446	0.0285993	0.0290914	0.0304396	0.00822035	0.0089299	0.00786627	0	0
Q81AU5	BC3461	Probable N-acetyl-alpha-D-glucosaminyl L-malate deacetylase 2 (GlcNAc-Mal deacetylase 2) (EC 3.5.1.-)	2	Function unknown	0.00625369	0.0309006	0.0565781	0.0394667	0.0781599	0.0463126	0.0407963	0.0556711	0.0782146		Q818J3	BC4258	Hydroxyacylglutathione hydrolase (EC 3.1.2.6)	2	General function prediction only	0.0118459	0.0234131	0.035724	0.00415327	0.0134593	0.0243685	0.00429319	0.00502161	0.00548727
WP_011109777.1	NA	Uncharacterized protein	2	Function unknown	0.0141602	0.0139936	0	0.0446821	0.0321776	0.0174776	0.0923748	0.0720319	0		Q814F6	BC5486	tRNA modification GTPase MnmE (EC 3.6.-.-)	2	General function prediction only	0.228962	0.226269	0.134923	0.14948	0.0717648	0.0487245	0.111595	0.0200813	0.0219435
Q812N8	BC4676	Hypothetical Cytosolic Protein	2	Function unknown	0	0.0238456	0.0121279	0.0317249	0.0479778	0.0521191	0.0524699	0.0997301	0.0419147		Q81E41	BC2151	ABC transporter ATP-binding protein uup	2	General function prediction only	0.119594	0.103414	0.0951745	0.0681371	0.0226471	0.0123009	0.0541789	0.0253485	0
Q814E3	BCp0009	Uncharacterized protein	2	Function unknown	0	0	0	0	0	0	0	0	0		Q819D3	BC4052	Hydrolase (HAD superfamily)	3	General function prediction only	0.0545504	0.0539087	0.0456969	0.0286887	0	0.0448867	0.0197701	0.0231245	0
Q81B81	BC3305	Uncharacterized protein	3	Function unknown	0	0	0.00344089	0.00360035	0.00388917	0.0063373	0.00744328	0.0108827	0.00713512		Q65LR2	BL01074	Coproporphyrinogen III oxidase (EC 1.3.3.15)	3	General function prediction only	0.310427	0.191734	0.23404	0.122443	0	0	0.0421893	0	0
Q81BX0	BC3020	Uncharacterized protein	3	Function unknown	0.0182163	0.0270031	0.0274677	0.047901	0.0310461	0.0224839	0.0594177	0.0231663	0.0632863		Q814Z0	BC5277	Non-specific protein-tyrosine kinase (EC 2.7.10.2)	3	General function prediction only	0.15043	0.123883	0.100812	0.0527419	0.0427296	0.0154726	0.0272593	0.0159422	0
Q81DP4	BC2312	Uncharacterized protein	4	Function unknown	0.01958	0.0677238	0.0688891	0.35011	0.411566	0.0120835	0.457704	0.572712	0.272096		Q81DJ5	BC2369	Acetyltransferase (EC 2.3.1.-)	3	General function prediction only	0.00983754	0.0237644	0.0219758	0.00229942	0.00620968	0.00809481	0.00356532	0.00278016	0.00303797
Q814D3	BCp0019	Uncharacterized protein	5	Function unknown	0	0	0	0	0	0	0	0	0		Q81FC2	BC1672	Alanine--tRNA ligase (EC 6.1.1.7)	4	General function prediction only	0.0361838	0.0536372	0.10912	0.0570886	0.0616681	0.0446607	0.0196706	0	0.0251416
Q81GP2	NA	Uncharacterized protein	7	Function unknown	0.378817	0.4011	0.394402	0.426909	0.430412	0.500961	0.566324	0.47315	0.60163		Q81DM7	BC2330	Zn-dependent hydrolase	4	General function prediction only	0.0394908	0.0156105	0.0635163	0.0166149	0.00897389	0.0389939	0.00858734	0	0.0109758
Q812X6	BC3813	Hypothetical Cytosolic Protein	1	Function unknown	0.00587117	0.00386807	0.00983656	0.0185263	0.00222361	0.0193243	0.0148948	0.0149331	0.0163179		Q814J7	BC5433	ABC transporter ATP-binding protein uup	5	General function prediction only	0.249423	0.199538	0.25073	0.124928	0.10796	0.073299	0.14205	0.0604188	0.0165054
Q819E2	BC4043	Penicillin-binding protein	1	General function prediction only	0	0	0	0.0193902	0.0209456	0.0227536	0.0400868	0.0703323	0.0256181		Q818C9	BC4332	GTP-binding protein	6	General function prediction only	0.143744	0.142053	0.125231	0.110875	0.0435526	0.047312	0.0520958	0.0243739	0.0133171
Q81DA0	BC2473	Beta-lactamase (EC 3.5.2.6)	1	General function prediction only	0	0	0	0	0.0142381	0.0154671	0.0090832	0.0106243	0.0174143		Q819U3	BC3862	Probable dual-specificity RNA methyltransferase RlmN (EC 2.1.1.192) (23S rRNA (adenine(2503)-C(2))-methyltransferase) (23S rRNA m2A2503 methyltransferase) (Ribosomal RNA large subunit methyltransferase N) (tRNA (adenine(37)-C(2))-methyltransferase) (tRNA m2A37 methyltransferase)	6	General function prediction only	0.48298	0.326573	0.357745	0.267374	0.202176	0.219627	0.0552763	0.0323274	0.141301
Q817J1	BC4555	Cell division protein ZapA (Z ring-associated protein ZapA)	0	General function prediction only	0	0	0	0	0	0	0	0	0		Q81FL0	BC1572	Putative GTPases (Dynamin-related)	8	General function prediction only	0.353389	0.325949	0.284192	0.0743406	0.107072	0.0290785	0.076845	0.029961	0
Q812Q3	BC4542	Heme-degrading monooxygenase	0	General function prediction only	0	0	0	0	0	0	0	0	0		Q81F03	BC1804	tRNA uridine(34) hydroxylase (EC 1.14.-.-) (tRNA hydroxylation protein O)	11	General function prediction only	1.41618	1.34768	1.58177	0.882707	0.953517	0.776866	0.285139	0.133407	0.218667
Q81BM0	BC3133	Putative hydrolase	0	General function prediction only	0	0	0	0	0	0	0	0	0		Q81DX6	BC2220	Alcohol dehydrogenase (EC 1.1.1.1)	13	General function prediction only	0.880699	1.4143	1.49397	0.405274	0.312703	0.203817	0.418927	0.350004	0
Q812T1	BC4300	Endoribonuclease YbeY	0	General function prediction only	0	0	0	0	0	0	0	0	0		Q81A77	BC3707	Aluminum resistance protein	5	Inorganic ion transport and metabolism	0.121269	0.0932105	0.0948143	0.070863	0.0459285	0.0831548	0.0586002	0.0342714	0.0187247
Q81EL7	BC1952	Nitroreductase family protein	0	General function prediction only	0	0	0	0	0	0	0	0	0		Q812R5	BC4405	Multifunctional fusion protein [Includes: Protein translocase subunit SecD; Protein-export membrane protein SecF]	0	Intracellular trafficking, secretion, and vesicular transport	0	0	0	0	0	0	0	0	0
Q81B12	BC3384	Enhancin (EC 3.4.24.-)	0	General function prediction only	0	0	0	0	0	0	0	0	0		Q81IW7	BC0228	1-acyl-sn-glycerol-3-phosphate acyltransferase (EC 2.3.1.51)	1	Lipid transport and metabolism	0.111111	0.109804	0.0558464	0.0389563	0	0	0	0	0
Q81DW7	BC2229	Azoreductase	1	General function prediction only	0	0.00229675	0	0.0146672	0.0237657	0.00573713	0.0252689	0.0325119	0		Q819Y3	BC3819	1-deoxy-D-xylulose 5-phosphate reductoisomerase 2 (DXP reductoisomerase 2) (EC 1.1.1.267) (1-deoxyxylulose-5-phosphate reductoisomerase 2) (2-C-methyl-D-erythritol 4-phosphate synthase 2)	2	Lipid transport and metabolism	0.165207	0.209911	0.332146	0.124121	0.12067	0.145651	0.102642	0.0600285	0.065595
Q81I63	BC0556	Microbial collagenase (EC 3.4.24.3)	1	General function prediction only	0.122621	0.181768	0.1284	0.281239	0.65017	0.527616	0.298121	0.469989	0.577473		Q819V4	BC3851	Phosphate acyltransferase (EC 2.3.1.274) (Acyl-ACP phosphotransacylase) (Acyl-[acyl-carrier-protein]--phosphate acyltransferase) (Phosphate-acyl-ACP acyltransferase)	3	Lipid transport and metabolism	0.196428	0.164253	0.212646	0.158929	0.120175	0.0932484	0.0985699	0.0768627	0.0209976
Q81A08	BC3787	Zinc protease (EC 3.4.-.-)	1	General function prediction only	0.0379695	0.0225137	0.0305347	0.0798744	0.0517691	0.0374918	0.156874	0.048287	0.0422117		Q81GM0	BC1173	3-oxoacyl-[acyl-carrier-protein] synthase 3 protein 1 (EC 2.3.1.180) (3-oxoacyl-[acyl-carrier-protein] synthase III protein 1) (Beta-ketoacyl-ACP synthase III 1) (KAS III 1)	3	Lipid transport and metabolism	0.323288	0.319485	0.257744	0.10553	0.0759972	0.0687975	0.0484824	0	0.0309835
Q81IX7	BC0217	2,5-diketo-D-gluconic acid reductase (EC 1.1.1.-)	1	General function prediction only	0.0415287	0.0674231	0.0834926	0.0904819	0.0977402	0.131806	0.119332	0.120716	0.156644		Q817F1	BC4602	Acetyl-coenzyme A carboxylase carboxyl transferase subunit beta (ACCase subunit beta) (Acetyl-CoA carboxylase carboxyltransferase subunit beta) (EC 2.1.3.15)	4	Lipid transport and metabolism	0.268712	0.328034	0.349568	0.232761	0.197554	0.234116	0.154673	0.160814	0.153761
Q81ED6	BC2046	CBS domain containing protein	2	General function prediction only	0.0153923	0.0405633	0.00515765	0.0377767	0.0757845	0.0253311	0.0613632	0.0782995	0.0213901		Q81GL9	BC1174	3-oxoacyl-[acyl-carrier-protein] synthase 2 (EC 2.3.1.179)	4	Lipid transport and metabolism	0.810109	0.565114	0.367258	0.459462	0.324863	0.284284	0.241788	0.24241	0.121407
Q81BJ6	BC3161	Microbial collagenase (EC 3.4.24.3)	2	General function prediction only	0.0891468	0.196925	0.0948854	0.187534	0.494527	0.355984	0.256568	0.406801	0.335215		Q814Z5	BC5272	Carbamoyl-phosphate synthase small chain (EC 6.3.5.5) (Carboxylate-amine ligase)	5	Lipid transport and metabolism	0.789074	0.89119	1.69973	0.474267	0.256156	0.278267	0.245122	0	0
Q815T3	BC5046	Cytokinin riboside 5'-monophosphate phosphoribohydrolase (EC 3.2.2.n1)	3	General function prediction only	0.0129348	0.127826	0.00650129	0.0816308	0.205751	0.0718428	0.11954	0.180945	0.0539249		Q818R3	BC4183	Biotin carboxylase (EC 6.3.4.14) (EC 6.4.1.2)	7	Lipid transport and metabolism	0.344221	0.434012	0.298297	0.262182	0.134864	0.131854	0.322636	0.0754753	0.0494846
Q81BT0	BC3066	5-oxoprolinase subunit A (5-OPase subunit A) (EC 3.5.2.9) (5-oxoprolinase (ATP-hydrolyzing) subunit A)	4	General function prediction only	0	0	0	0.051445	0.0833577	0.0301843	0.0664726	0.0777508	0.0169922		Q81FS2	BC1497	Cytidylate kinase (CK) (EC 2.7.4.25) (Cytidine monophosphate kinase) (CMP kinase)	0	Nucleotide transport and metabolism	0	0	0	0	0	0	0	0	0
Q81F90	BC1705	Low-affinity zinc transport protein	5	General function prediction only	0.0178989	0.114974	0.0629744	0.583622	0.325388	0.486027	0.78816	0.421108	0.721328		Q81IP9	BC0333	Bifunctional purine biosynthesis protein PurH [Includes: Phosphoribosylaminoimidazolecarboxamide formyltransferase (EC 2.1.2.3) (AICAR transformylase); IMP cyclohydrolase (EC 3.5.4.10) (ATIC) (IMP synthase) (Inosinicase)]	1	Nucleotide transport and metabolism	0.25253	0.280754	0.273685	0.124508	0.127771	0.14854	0.113687	0.0777785	0.0767661
Q81GH6	BC1224	Acetyltransferase (EC 2.3.1.-)	1	General function prediction only	0.00398629	0.0157576	0.0200359	0.018868	0.0249107	0.0369013	0.0216707	0.0380212	0.0498563		Q817Z5	BC4375	Uridine kinase (EC 2.7.1.48) (Cytidine monophosphokinase) (Uridine monophosphokinase)	1	Nucleotide transport and metabolism	0.0162689	0.0160775	0.0163542	0.011408	0.00616159	0.00334672	0.00294809	0.00689657	0
Q81E17	BC2179	Acetyltransferase (EC 2.3.1.-)	1	General function prediction only	0.00895222	0.0309642	0.00449957	0.0188323	0.0406861	0.0165742	0.0292002	0.0341545	0.0186608		Q81IQ6	BC0326	Phosphoribosylaminoimidazole-succinocarboxamide synthase (EC 6.3.2.6) (SAICAR synthetase)	2	Nucleotide transport and metabolism	0.215112	0.206593	0.201011	0.114723	0.103272	0.130884	0.085647	0.0693544	0.101048
Q81GV9	BC1076	Methicillin resistance mecR1 protein	4	General function prediction only	0	0	0	0	0.00437253	0.0237498	0.0167368	0.00978822	0.0267397		Q81IQ0	BC0332	Phosphoribosylglycinamide formyltransferase (EC 2.1.2.2) (5'-phosphoribosylglycinamide transformylase) (GAR transformylase) (GART)	2	Nucleotide transport and metabolism	0.0869771	0.14735	0.174866	0.0653462	0.0917647	0.0996855	0.0405286	0.0395041	0.0431674
Q81GH5	BC1225	Putative phosphoesterase BC_1225 (EC 3.1.-.-)	0	General function prediction only	0	0	0	0	0	0	0	0	0		Q81IQ7	BC0325	Adenylosuccinate lyase (ASL) (EC 4.3.2.2) (Adenylosuccinase)	3	Nucleotide transport and metabolism	1.0388	0.808676	0.911253	0.675169	0.534471	0.459645	0.495466	0.355196	0.251946
Q812K6	BC5044	Ferroxidase	0	Inorganic ion transport and metabolism	0	0	0	0	0	0	0	0	0		Q81IP8	BC0334	Phosphoribosylamine--glycine ligase (EC 6.3.4.13) (GARS) (Glycinamide ribonucleotide synthetase) (Phosphoribosylglycinamide synthetase)	3	Nucleotide transport and metabolism	0.506203	0.398635	0.345863	0.257899	0.260614	0.180604	0.197791	0.170997	0.0769399
Q81HS3	BC0709	Ferrous iron transport protein A	0	Inorganic ion transport and metabolism	0	0	0	0	0	0	0	0	0		Q819S6	BC3883	Orotidine 5'-phosphate decarboxylase (EC 4.1.1.23) (OMP decarboxylase) (OMPDCase) (OMPdecase)	3	Nucleotide transport and metabolism	0.504301	0.583802	0.506943	0.22733	0.229195	0.248978	0.109661	0.0916193	0.20023
Q81EF8	BC2021	High-affinity zinc uptake system protein znuA	1	Inorganic ion transport and metabolism	0.0177178	0.0284527	0.00445266	0.0908506	0.115753	0.0328029	0.110767	0.126744	0.0677098		Q819S0	BC3889	Aspartate carbamoyltransferase (EC 2.1.3.2) (Aspartate transcarbamylase) (ATCase)	3	Nucleotide transport and metabolism	0.221544	0.0995174	0.222705	0.0423684	0.0343253	0.0621469	0	0	0.0139942
Q818A5	BC4363	Ferrichrome-binding protein	1	Inorganic ion transport and metabolism	0.00757797	0.00249627	0.00253923	0.0345397	0.0459205	0	0.0686601	0.0642476	0.00351027		Q81E05	BC2191	Thymidylate synthase (TS) (TSase) (EC 2.1.1.45)	4	Nucleotide transport and metabolism	0.0595997	0.0706783	0.119824	0.0501508	0.0406304	0.029425	0.0129601	0.030318	0.0165647
Q815Y9	BC4985	Lipoprotein	1	Inorganic ion transport and metabolism	0.0363072	0.0338867	0.0263592	0.0827423	0.114589	0.0248961	0.105267	0.117998	0.0336364		Q819S7	BC3882	Orotate phosphoribosyltransferase (OPRT) (OPRTase) (EC 2.4.2.10)	4	Nucleotide transport and metabolism	0.266256	0.30849	0.212275	0.173827	0.177339	0.135986	0.049912	0.0700565	0.0382764
Q818H5	BC4279	High-affinity zinc uptake system ATP-binding protein znuC	2	Inorganic ion transport and metabolism	0.0077601	0.0153376	0.00780077	0.0408113	0.0352681	0	0.0421862	0.0394751	0		Q814I1	BC5452	GMP reductase (EC 1.7.1.7) (Guanosine 5'-monophosphate oxidoreductase) (Guanosine monophosphate reductase)	4	Nucleotide transport and metabolism	1.44324	1.05324	1.2834	0.385347	0.302734	0.35627	0.253482	0.211778	0.107994
Q81BS5	BC3071	Copper homeostasis protein CutC	2	Inorganic ion transport and metabolism	0.0160725	0.0291196	0.0323135	0.0366285	0.0547848	0.0694326	0.0495125	0.0510998	0.0818963		Q814H1	BC5468	Adenylosuccinate synthetase (AMPSase) (AdSS) (EC 6.3.4.4) (IMP--aspartate ligase)	5	Nucleotide transport and metabolism	1.70062	1.4614	1.38036	0.966591	0.828103	0.795282	0.780948	0.550756	0.572471
Q816T9	BC4728	Molybdopterin biosynthesis MoeB protein	2	Inorganic ion transport and metabolism	0.119085	0.235368	0.0448909	0.250513	0.253696	0.257221	0.258953	0.321819	0.20686		Q81IQ4	BC0328	Phosphoribosylformylglycinamidine synthase subunit PurQ (FGAM synthase) (EC 6.3.5.3) (Formylglycinamide ribonucleotide amidotransferase subunit I) (FGAR amidotransferase I) (FGAR-AT I) (Glutaminase PurQ) (EC 3.5.1.2) (Phosphoribosylformylglycinamidine synthase subunit I)	5	Nucleotide transport and metabolism	0.522493	0.458975	0.452282	0.198456	0.230867	0.250794	0.157802	0.14766	0.161353
Q81BS6	BC3070	Signal peptidase I	0	Intracellular trafficking, secretion, and vesicular transport	0	0	0	0	0	0	0	0	0		Q814T2	BC5338	CTP synthase (EC 6.3.4.2) (Cytidine 5'-triphosphate synthase) (Cytidine triphosphate synthetase) (CTP synthetase) (CTPS) (UTP--ammonia ligase)	5	Nucleotide transport and metabolism	0.376765	0.340868	0.448086	0.206518	0.162791	0.203042	0.14424	0.121473	0.0737431
Q81G91	BC1317	Acetoacetyl-CoA reductase (EC 1.1.1.36)	2	Lipid transport and metabolism	0.0818909	0.0625349	0.08232	0.176185	0.198777	0.165397	0.263063	0.288761	0.310365		Q81IQ2	BC0330	Amidophosphoribosyltransferase (ATase) (EC 2.4.2.14) (Glutamine phosphoribosylpyrophosphate amidotransferase) (GPATase)	5	Nucleotide transport and metabolism	0.59768	0.905662	0.747677	0.293372	0.301815	0.39344	0.18773	0.0844543	0.203029
Q81AU6	BC3460	Short chain dehydrogenase	2	Lipid transport and metabolism	0.0151113	0.00746678	0.0265834	0.0198681	0.0128771	0.0279773	0.0287524	0.0336307	0.052499		Q819S5	BC3884	Dihydroorotate dehydrogenase B (NAD(+)), catalytic subunit (DHOD B) (DHODase B) (DHOdehase B) (EC 1.3.1.14) (Dihydroorotate oxidase B) (Orotate reductase (NADH))	5	Nucleotide transport and metabolism	0.110032	0.113269	0.14287	0.0337559	0.0416729	0.0565874	0.00996946	0.0174914	0.044598
Q817L6	BC4524	3-hydroxybutyryl-CoA dehydratase (EC 4.2.1.55)	3	Lipid transport and metabolism	0.0151919	0	0	0	0	0.037502	0.0165176	0.0579602	0.0422233		Q814U0	BC5330	Thymidine kinase (EC 2.7.1.21)	6	Nucleotide transport and metabolism	0.0530108	0.104774	0.093255	0	0.0301154	0.0817872	0	0	0.0368335
Q81G90	BC1318	PHB synthase subunit PhaC (Poly(3-hydroxyalkanoate) polymerase subunit PhaC)	3	Lipid transport and metabolism	0.00280008	0	0.0140738	0.0117808	0.0222702	0.0241924	0.0273997	0.0284876	0.0311293		Q81IQ8	BC0324	N5-carboxyaminoimidazole ribonucleotide synthase (N5-CAIR synthase) (EC 6.3.4.18) (5-(carboxyamino)imidazole ribonucleotide synthetase)	6	Nucleotide transport and metabolism	1.45786	0.939591	1.3062	0.700034	0.288072	0.70411	0.310122	0.161218	0.396377
Q81DQ4	BC2302	2,3-dihydro-2,3-dihydroxybenzoate dehydrogenase (EC 1.3.1.28)	3	Lipid transport and metabolism	0.074215	0.220026	0.149208	0.577652	0.522803	0	0.903739	0.86831	0.226894		Q81FL1	BC1570	Xanthine permease	6	Nucleotide transport and metabolism	0.1413	0.139638	0.236735	0.0247705	0	0.0872016	0	0	0
Q81GI3	BC1216	Enoyl-[acyl-carrier-protein] reductase [NADH] FabI (ENR) (EC 1.3.1.9) (NADH-dependent enoyl-ACP reductase)	3	Lipid transport and metabolism	0.0356659	0.0352463	0.0268896	0.0562714	0.0303927	0.0440214	0.0581671	0.0566968	0.0619543		Q819S1	BC3888	Dihydroorotase (DHOase) (EC 3.5.2.3)	9	Nucleotide transport and metabolism	1.45878	1.26763	1.46643	0.502643	0.428656	0.403569	0.164077	0.0639717	0.104856
Q815X2	BC5002	Acyl-CoA dehydrogenase (EC 1.3.99.-)	3	Lipid transport and metabolism	0.251741	0.237963	0.187045	0.32235	0.310901	0.175623	0.595018	0.361906	0.243364		Q81IQ3	BC0329	Phosphoribosylformylglycinamidine synthase subunit PurL (FGAM synthase) (EC 6.3.5.3) (Formylglycinamide ribonucleotide amidotransferase subunit II) (FGAR amidotransferase II) (FGAR-AT II) (Glutamine amidotransferase PurL) (Phosphoribosylformylglycinamidine synthase subunit II)	10	Nucleotide transport and metabolism	3.79125	3.67884	4.25949	1.87658	1.3839	1.77861	1.38024	0.894479	0.61983
Q81AK7	BC3556	3-oxoacyl-[acyl-carrier-protein] reductase (EC 1.1.1.100)	5	Lipid transport and metabolism	0.0368861	0.0364522	0.148318	0.155191	0.12573	0.136583	0.200524	0.140728	0.153777		Q81J82	BC0072	ATP-dependent zinc metalloprotease FtsH (EC 3.4.24.-)	3	Posttranslational modification, protein turnover, chaperones	0.0707307	0.0635442	0.0646376	0.0202899	0.0146117	0.00793646	0.00699115	0	0
Q81BN1	BC3121	5'-nucleotidase	0	Nucleotide transport and metabolism	0	0	0	0	0	0	0	0	0		Q81J80	BC0074	33 kDa chaperonin (Heat shock protein 33 homolog) (HSP33)	4	Posttranslational modification, protein turnover, chaperones	0.245876	0.285863	0.261704	0.197767	0.0985994	0.142814	0.157254	0.0919673	0.0803964
Q819A1	BC4085	Pyrimidine-nucleoside phosphorylase (EC 2.4.2.2)	1	Nucleotide transport and metabolism	0.0345591	0.0105085	0.0160339	0.0531271	0.0362456	0.0131247	0.121395	0.0676153	0.0332484		Q817Z4	BC4376	Protease (EC 3.4.-.-)	8	Posttranslational modification, protein turnover, chaperones	0.606856	0.633035	0.610036	0.141846	0.153225	0.16645	0.109968	0.0428755	0
Q819A0	BC4086	Inosine phosphorylase (EC 2.4.2.1) (Inosine-guanosine phosphorylase)	1	Nucleotide transport and metabolism	0.0128613	0.01271	0.0206858	0.0162333	0.014613	0.00634972	0.027967	0.0392546	0.0178728		Q817W3	BC4415	Holliday junction ATP-dependent DNA helicase RuvA (EC 3.6.4.12)	0	Replication, recombination and repair	0	0	0	0	0	0	0	0	0
Q81BP7	BC3104	Hemolysin BL lytic component L2	0	Pathogenesis	0	0	0	0	0	0	0	0	0		Q81JD5	BC0001	Chromosomal replication initiator protein DnaA	0	Replication, recombination and repair	0	0	0	0	0	0	0	0	0
Q7BYC7	BC3101	Hemolysin BL binding component	0	Pathogenesis	0	0	0	0	0	0	0	0	0		Q81AH2	BC3596	DNA topoisomerase 4 subunit A (EC 5.6.2.2) (Topoisomerase IV subunit A)	0	Replication, recombination and repair	0	0	0	0	0	0	0	0	0
Q81BP9	BC3102	Hemolysin BL binding component	0	Pathogenesis	0	0	0	0	0	0	0	0	0		Q817B9	BC4638	Adenine-specific methyltransferase (EC 2.1.1.72)	1	Replication, recombination and repair	0.0267541	0.0231344	0.0235325	0.0140703	0.0075995	0.0165109	0.00363608	0.004253	0.00464739
Q81HW1	BC0670	Phosphatidylcholine cholinephosphohydrolase (EC 3.1.4.3) (Phospholipase C)	0	Pathogenesis	0	0	0	0	0	0	0	0	0		Q81AH1	BC3597	DNA topoisomerase 4 subunit B (EC 5.6.2.2) (Topoisomerase IV subunit B)	1	Replication, recombination and repair	0.0576205	0.0455541	0.0656454	0.0323235	0.0261874	0.0189652	0.0208828	0.00488519	0.00533819
Q81EZ7	BC1810	Non-hemolytic enterotoxin lytic component L1	0	Pathogenesis	0	0	0	0	0	0	0	0	0		Q816N8	BC4785	Phosphohydrolase (MutT/nudix family protein)	2	Replication, recombination and repair	0.0153444	0.0151639	0.025708	0.00537987	0.00581143	0.00631306	0	0.00650465	0
Q7BYC6	BC3103	Hemolysin BL lytic component L1	0	Pathogenesis	0	0	0	0	0	0	0	0	0		Q81IP3	BC0340	ATP-dependent DNA helicase (EC 3.6.4.12)	2	Replication, recombination and repair	0.18866	0.22854	0.281414	0.140826	0.0691469	0.082627	0.0992527	0.030958	0.0253716
Q814S1	BC5351	Bacillolysin (EC 3.4.24.28)	1	Pathogenesis	0.296634	0.293144	0.243044	0.863361	1.29736	1.15355	1.12439	1.59939	1.68559		Q817X2	BC4403	Single-stranded-DNA-specific exonuclease RecJ	3	Replication, recombination and repair	0.0544456	0.0430441	0.0985156	0.0229069	0.0123722	0	0	0	0
Q81EZ8	BC1809	Non-hemolytic enterotoxin lytic component L2	1	Pathogenesis	0.222286	0.158949	0.1308	0.456206	0.644749	0.718247	0.56982	0.760729	0.843829		Q818H3	BC4282	Probable endonuclease 4 (EC 3.1.21.2) (Endodeoxyribonuclease IV) (Endonuclease IV)	3	Replication, recombination and repair	0.152514	0.22608	0.172478	0.0401046	0.0433217	0.0705917	0	0	0
Q81EL6	BC1953	Enterotoxin	1	Pathogenesis	0.319819	0.486829	0.270937	0.408284	0.71064	0.700353	0.514579	0.780648	0.799275		Q81FL8	BC1563	Methyltransferase (EC 2.1.1.-)	5	Replication, recombination and repair	0.295783	0.321533	0.371666	0.217778	0.134427	0.164284	0.112557	0.0376156	0.123311
Q81A32	BC3761	1-phosphatidylinositol phosphodiesterase (EC 4.6.1.13) (Phosphatidylinositol diacylglycerol-lyase) (Phosphatidylinositol-specific phospholipase C)	1	Pathogenesis	0.0287868	0.0406403	0.0578754	0.177347	0.242971	0.329929	0.21462	0.303333	0.342891		Q81IP2	BC0341	DNA ligase (EC 6.5.1.2) (Polydeoxyribonucleotide synthase [NAD(+)])	6	Replication, recombination and repair	0.767559	0.727569	0.929047	0.70848	0.409354	0.522025	0.681254	0.219131	0.217683
Q81HW5	BC0666	Immune inhibitor A (EC 3.4.24.-)	2	Pathogenesis	0.130744	0.121822	0.0826124	0.640448	1.0441	1.06045	0.791992	1.00238	1.37565		Q81DR0	BC2296	Exonuclease SbcC (EC 3.1.11.-)	6	Replication, recombination and repair	0.155772	0.102626	0.208785	0.0637175	0.00983269	0.0213628	0.0940915	0.0220112	0
Q81HW0	BC0671	Sphingomyelin phosphodiesterase (EC 3.1.4.12)	2	Pathogenesis	0.0404714	0.0299965	0.0271223	0.131254	0.23375	0.224788	0.139343	0.23161	0.23434		Q815I4	BC5167	UvrABC system protein A (UvrA protein) (Excinuclease ABC subunit A)	12	Replication, recombination and repair	1.27431	1.06048	1.0113	0.91708	0.609629	0.579468	0.729212	0.0852935	0.0932028
Q81I21	BC0602	Neutral metalloproteinase	0	Pathogenesis	0	0	0	0	0	0	0	0	0		Q819X3	BC3831	DNA topoisomerase 1 (EC 5.6.2.1) (DNA topoisomerase I)	13	Replication, recombination and repair	2.21297	2.18693	2.34815	1.29314	0.977812	0.606979	1.20303	0.46905	0.683394
Q813Q6	BC1811	Non-expressed Enterotoxin C	3	Pathogenesis	0.150372	0.0928771	0.0755801	0.44484	0.523238	0.661202	0.5007	0.681268	0.63996		Q819Y5	BC3816	DNA polymerase III PolC-type (PolIII) (EC 2.7.7.7)	15	Replication, recombination and repair	0.323181	0.292764	0.514384	0.0849824	0.0611997	0.0332411	0.0585636	0	0.037426
Q815P0	BC5101	Thiol-activated cytolysin	3	Pathogenesis	0.420734	0.530484	0.398632	0.447625	1.04399	1.30124	0.60993	0.934819	1.42473		Q81FU0	BC1478	Histidine kinase (EC 2.7.13.3)	0	Signal transduction mechanisms	0	0	0	0	0	0	0	0	0
Q81A09	BC3786	Zinc protease (EC 3.4.-.-)	4	Posttranslational modification, protein turnover, chaperones	0.0417945	0.110141	0.0490158	0.087921	0.102888	0.0687812	0.196913	0.115161	0.0677602		Q81HX5	BC0655	Universal stress protein family	3	Signal transduction mechanisms	0.0112162	0.0221685	0.0225499	0	0.00637191	0	0.00609745	0.00713198	0
Q81AG8	BC3600	Protease HhoA	0	Posttranslational modification, protein turnover, chaperones	0	0	0	0	0	0	0	0	0		Q819M0	BC3956	GTP-binding protein TypA/BipA	5	Signal transduction mechanisms	2.51683	2.73321	2.78024	1.68726	1.1627	1.2972	1.38326	0.738629	0.576517
Q818E8	BC4313	Protein GrpE	0	Posttranslational modification, protein turnover, chaperones	0	0	0	0	0	0	0	0	0		Q81J54	BC0116	Transcription termination/antitermination protein NusG	0	Transcription	0	0	0	0	0	0	0	0	0
Q814B1	BC0294	10 kDa chaperonin (GroES protein)	0	Posttranslational modification, protein turnover, chaperones	0	0	0	0	0	0	0	0	0		Q81J18	BC0158	DNA-directed RNA polymerase subunit alpha (RNAP subunit alpha) (EC 2.7.7.6) (RNA polymerase subunit alpha) (Transcriptase subunit alpha)	1	Transcription	0.195992	0.149876	0.204055	0.142341	0.0927858	0.138233	0.0862522	0.0712139	0.110242
Q814B0	BC0295	60 kDa chaperonin (GroEL protein)	0	Posttranslational modification, protein turnover, chaperones	0	0	0	0	0	0	0	0	0		Q819V8	BC3847	Ribonuclease 3 (EC 3.1.26.3) (Ribonuclease III) (RNase III)	1	Transcription	0.0245114	0.0415253	0.0351998	0.0184155	0.0238714	0.0259319	0.0152287	0.00445314	0.00973217
Q81A31	BC3762	Microbial collagenase (EC 3.4.24.3)	1	Posttranslational modification, protein turnover, chaperones	0.0132327	0.0276072	0.0147801	0.0525811	0.0968925	0.0689608	0.0591483	0.067314	0.0776425		Q815L4	BC5129	Ribonuclease R (RNase R) (EC 3.1.13.1)	2	Transcription	0.113648	0.134773	0.114243	0.103599	0.0516507	0.0467575	0.115327	0	0.0210576
Q81J66	BC0102	Negative regulator of genetic competence clpC/mecB	1	Posttranslational modification, protein turnover, chaperones	0.26159	0.275326	0.265098	0.407127	0.379376	0.249373	0.571144	0.50036	0.398986		Q81FC1	BC1673	Transcriptional regulator	3	Transcription	0.0332079	0.0984516	0.0556365	0.0232859	0.0251539	0.0136625	0.0120352	0	0
Q816B6	BC4952	NifU protein	2	Posttranslational modification, protein turnover, chaperones	0.0280427	0.00554256	0.00563792	0.029496	0.0127448	0.0138449	0.0731752	0.0855906	0.0233819		Q81J48	BC0122	DNA-directed RNA polymerase subunit beta (RNAP subunit beta) (EC 2.7.7.6) (RNA polymerase subunit beta) (Transcriptase subunit beta)	5	Transcription	2.00593	1.93106	2.65961	1.46419	1.19851	1.14189	1.07168	0.637751	0.552706
Q81IK9	BC0377	Alkyl hydroperoxide reductase C (EC 1.11.1.26) (Peroxiredoxin) (Thioredoxin peroxidase)	3	Posttranslational modification, protein turnover, chaperones	0.582999	0.676132	0.852442	0.902081	0.864957	1.08234	1.10534	1.59926	1.33912		Q817X4	BC4401	(p)ppGpp synthase (EC 2.7.6.5) (ATP:GTP 3'-pyrophosphotransferase) (GTP pyrophosphokinase) (ppGpp synthase I)	5	Transcription	0.182058	0.239889	0.386359	0.170216	0.160887	0.099871	0.175951	0.0771765	0
Q81G95	BC1313	PhaP protein	0	Replication, recombination and repair	0	0	0	0	0	0	0	0	0		Q81J47	BC0123	DNA-directed RNA polymerase subunit beta' (RNAP subunit beta') (EC 2.7.7.6) (RNA polymerase subunit beta') (Transcriptase subunit beta')	11	Transcription	26.3184	26.7654	31.1703	18.3207	14.7884	14.8836	11.6541	6.32886	6.38376
Q81FQ9	BC1510	DNA-binding protein HU	0	Replication, recombination and repair	0	0	0	0	0	0	0	0	0		Q81J41	BC0132	50S ribosomal protein L4	0	Translation, ribosomal structure and biogenesis	0	0	0	0	0	0	0	0	0
Q81A62	BC3728	DNA-binding protein HU	0	Replication, recombination and repair	0	0	0	0	0	0	0	0	0		Q81IT9	BC0259	DEAD-box ATP-dependent RNA helicase CshA (EC 3.6.4.13)	0	Translation, ribosomal structure and biogenesis	0	0	0	0	0	0	0	0	0
Q81EI3	BC1993	Phosphohydrolase (MutT/nudix family protein)	3	Replication, recombination and repair	0	0.0110349	0	0.0117449	0.0126871	0.0275644	0.0121406	0	0		Q814U1	BC5328	Release factor glutamine methyltransferase (RF MTase) (EC 2.1.1.297) (N5-glutamine methyltransferase PrmC) (Protein-(glutamine-N5) MTase PrmC) (Protein-glutamine N-methyltransferase PrmC)	1	Translation, ribosomal structure and biogenesis	0.125964	0.134575	0.143735	0.0895214	0.0696259	0.0798378	0.0888358	0.0389656	0.033117
Q81CJ2	BC2772	Methyltransferase (EC 2.1.1.-)	1	Secondary metabolites biosynthesis, transport and catabolism	0.00581632	0.00862185	0.0087702	0.0305887	0.0429553	0.0107684	0.0252954	0.0480792	0.0282895		Q81J49	BC0121	16S rRNA m(2)G 1207 methyltransferase (EC 2.1.1.171)	1	Translation, ribosomal structure and biogenesis	0.011382	0.0168721	0.014302	0.00598591	0.00646609	0.00702422	0.00309378	0.0036187	0.00395426
Q816E7	BC4915	ComA operon protein 2	4	Secondary metabolites biosynthesis, transport and catabolism	0.169844	0.242444	0.246616	0.178646	0.214419	0.34939	0.307774	0.647989	0.550727		Q81FU6	BC1472	Pseudouridine synthase (EC 5.4.99.-)	1	Translation, ribosomal structure and biogenesis	0.0299881	0.0205167	0.0231886	0.0145579	0.00524192	0.0256247	0.0100323	0.0029336	0.00961691
Q814T4	BC5336	Sporulation initiation phosphotransferase F	0	Signal transduction mechanisms	0	0	0	0	0	0	0	0	0		Q819W5	BC3840	Ribosome maturation factor RimM	1	Translation, ribosomal structure and biogenesis	0.0258524	0.0418062	0.0259879	0.0271922	0.0213625	0.00870243	0.0102212	0.0149442	0.003266
Q81IT4	BC0266	mRNA interferase (EC 3.1.-.-)	0	Signal transduction mechanisms	0	0	0	0	0	0	0	0	0		Q81J53	BC0117	50S ribosomal protein L11-1	1	Translation, ribosomal structure and biogenesis	0.31996	0.370713	0.170061	0.0696294	0.0793936	0.0726287	0.0399862	0.0888641	0.0511077
Q81H23	BC1003	Serine-protein kinase RsbW (EC 2.7.11.1) (Anti-sigma-B factor) (Sigma-B negative effector RsbW)	1	Signal transduction mechanisms	0	0.00601204	0	0.00639889	0.0069122	0.00750884	0.00661446	0.00773672	0.00845416		Q81E85	BC2103	DEAD-box ATP-dependent RNA helicase CshC (EC 3.6.4.13)	1	Translation, ribosomal structure and biogenesis	0.0689291	0.0473866	0.048202	0.0472835	0.0170255	0.0110971	0.022809	0.00381128	0
Q81ID8	BC0450	Protein tyrosine phosphatase (EC 3.1.3.48)	3	Signal transduction mechanisms	0.0136626	0.0135019	0	0.0287414	0.031047	0.0505903	0.0148548	0.0521257	0		Q817H5	BC4576	Threonine--tRNA ligase (EC 6.1.1.3) (Threonyl-tRNA synthetase) (ThrRS)	2	Translation, ribosomal structure and biogenesis	0.337361	0.360064	0.501911	0.269682	0.252984	0.249837	0.242087	0.188774	0.178151
Q81EK1	BC1969	Transcriptional regulator, LytR family	0	Transcription	0	0	0	0	0	0	0	0	0		Q812X7	BC3811	Translation initiation factor IF-2	2	Translation, ribosomal structure and biogenesis	0.491989	0.535268	0.598926	0.384554	0.317962	0.339837	0.363157	0.269788	0.200719
Q81FI2	BC1603	Cold shock protein	0	Transcription	0	0	0	0	0	0	0	0	0		Q814C4	BC0129	Elongation factor Tu (EF-Tu)	2	Translation, ribosomal structure and biogenesis	2.21576	1.75295	1.97177	1.48687	1.00771	1.19183	1.17164	0.90079	0.887572
P62171	BC5191	Cold shock-like protein CspC	0	Transcription	0	0	0	0	0	0	0	0	0		Q817A2	BC4657	Tyrosine--tRNA ligase 1 (EC 6.1.1.1) (Tyrosyl-tRNA synthetase 1) (TyrRS 1)	2	Translation, ribosomal structure and biogenesis	0.129531	0.115207	0.156252	0.0908295	0.0784925	0.101255	0.0845005	0.0494187	0.0540014
Q818W5	BC4124	Transcriptional regulator, MarR family	0	Transcription	0	0	0	0	0	0	0	0	0		A0A164ZW07	NA	30S ribosomal protein S1	2	Translation, ribosomal structure and biogenesis	0	0	0	0	0	0	0	0	0
Q81DK5	BC2358	Cold shock-like protein CspE	0	Transcription	0	0	0	0	0	0	0	0	0		Q812J3	BC5188	Peptide chain release factor 2 (RF-2)	2	Translation, ribosomal structure and biogenesis	0.201154	0.151457	0.211837	0.161203	0.119717	0.130051	0.124975	0.060908	0.0532449
Q81GQ6	BC1131	Major cold shock protein CspA	0	Transcription	0	0	0	0	0	0	0	0	0		Q819U0	BC3865	Peptide deformylase 1 (PDF 1) (EC 3.5.1.88) (Polypeptide deformylase 1)	2	Translation, ribosomal structure and biogenesis	0.02322	0.0382447	0.0778056	0.0162822	0	0.0286598	0.0168308	0	0.010756
Q81EA9	BC2074	Acetyltransferase (EC 2.3.1.-)	0	Transcription	0	0	0	0	0	0	0	0	0		Q819U1	BC3864	Methionyl-tRNA formyltransferase (EC 2.1.2.9)	2	Translation, ribosomal structure and biogenesis	0.143331	0.171465	0.166832	0.142825	0.0428561	0.0651774	0.0984243	0.0287809	0
Q81I18	BC0607	Transcriptional regulator, LytR family	0	Transcription	0	0	0	0	0	0	0	0	0		Q818H2	BC4283	DEAD-box ATP-dependent RNA helicase CshB (EC 3.6.4.13)	2	Translation, ribosomal structure and biogenesis	0.136301	0.113651	0.0813527	0.134404	0.0629139	0.0578299	0.0602039	0.0270841	0.00591912
Q81FX3	BC1439	Two-component response regulator yvqC	0	Transcription	0	0	0	0	0	0	0	0	0		Q816T0	BC4737	Leucine--tRNA ligase (EC 6.1.1.4) (Leucyl-tRNA synthetase) (LeuRS)	3	Translation, ribosomal structure and biogenesis	0.585716	0.567476	1.03903	0.519432	0.417563	0.496131	0.412063	0.292107	0.223436
Q817Z6	BC4374	Transcription elongation factor GreA (Transcript cleavage factor GreA)	0	Transcription	0	0	0	0	0	0	0	0	0		Q819Z1	BC3805	Polyribonucleotide nucleotidyltransferase (EC 2.7.7.8) (Polynucleotide phosphorylase) (PNPase)	3	Translation, ribosomal structure and biogenesis	0.984624	1.14996	1.21473	0.623745	0.597504	0.731939	0.705585	0.327274	0.404269
Q81J56	BC0114	RNA polymerase sigma-H factor	1	Transcription	0.00257772	0.00509479	0.00777367	0.00813392	0.0468608	0.0286345	0.0224212	0.0360598	0.0179108		Q817W5	BC4412	S-adenosylmethionine:tRNA ribosyltransferase-isomerase (EC 2.4.99.17) (Queuosine biosynthesis protein QueA)	3	Translation, ribosomal structure and biogenesis	0.0624786	0.0997396	0.062806	0.0556063	0.0491457	0.0296599	0.0313525	0.03056	0.0200363
Q81DL3	BC2349	Ribosomal-protein-alanine acetyltransferase (EC 2.3.1.128)	1	Transcription	0	0.00496275	0.00757222	0.0105642	0.0199703	0.0216941	0.0109201	0.015966	0.0209359		Q813L9	BC2321	Pseudouridine synthase (EC 5.4.99.-)	3	Translation, ribosomal structure and biogenesis	0.075121	0.0954479	0.0755146	0.0338632	0.0243864	0.0397371	0.011668	0.0136477	0.0298265
Q818J4	BC4256	Transcriptional regulator, ArsR family	1	Transcription	0.00168572	0.00499767	0.00338911	0.00177308	0	0.00416128	0.00549845	0.00643136	0.00702774		Q814C5	BC0128	Elongation factor G (EF-G)	4	Translation, ribosomal structure and biogenesis	4.91024	4.72873	6.45542	2.99158	2.56086	3.02477	2.56724	2.1725	2.12537
Q81HK5	BC0801	Transcriptional regulator, LytR family	2	Transcription	0.180314	0.110602	0.112505	0.235438	0.240196	0.36837	0.223089	0.253033	0.527072		Q819Y4	BC3817	Proline--tRNA ligase 1 (EC 6.1.1.15) (Prolyl-tRNA synthetase 1) (ProRS 1)	4	Translation, ribosomal structure and biogenesis	0.645194	0.573844	0.691813	0.407179	0.317664	0.371628	0.315672	0.191453	0.17932
Q81I12	BC0613	Transcriptional regulator, ArsR family	2	Transcription	0.0328524	0.0231899	0.0141534	0.0296185	0.0266621	0.0521342	0.0408218	0.0596849	0.0521756		Q819X4	BC3830	Methylenetetrahydrofolate--tRNA-(uracil-5-)-methyltransferase TrmFO (EC 2.1.1.74) (Folate-dependent tRNA (uracil-5-)-methyltransferase) (Folate-dependent tRNA(M-5-U54)-methyltransferase)	4	Translation, ribosomal structure and biogenesis	0.260529	0.180225	0.22261	0.123314	0.118405	0.112548	0.0849789	0.0662647	0.0543071
Q818S1	BC4174	Arginine repressor	3	Transcription	0.0909077	0.279497	0.0812303	0.159365	0.286915	0.249344	0.208663	0.282603	0.252662		Q814G4	BC5477	Ribosome-binding ATPase YchF	5	Translation, ribosomal structure and biogenesis	0.494065	0.531083	0.514081	0.401149	0.315148	0.267461	0.301573	0.242509	0.192725
Q81J24	BC0149	50S ribosomal protein L30	0	Translation, ribosomal structure and biogenesis	0	0	0	0	0	0	0	0	0		Q817X8	BC4397	Aspartate--tRNA(Asp/Asn) ligase (EC 6.1.1.23) (Aspartyl-tRNA synthetase) (AspRS) (Non-discriminating aspartyl-tRNA synthetase) (ND-AspRS)	5	Translation, ribosomal structure and biogenesis	0.544724	0.5114	0.684473	0.334223	0.361034	0.35858	0.375096	0.288643	0.13878
Q812J2	BC5190	Ribosome hibernation promoting factor (HPF)	0	Translation, ribosomal structure and biogenesis	0	0	0	0	0	0	0	0	0		Q817I7	BC4560	Phenylalanine--tRNA ligase beta subunit (EC 6.1.1.20) (Phenylalanyl-tRNA synthetase beta subunit) (PheRS)	5	Translation, ribosomal structure and biogenesis	0.253617	0.2266	0.328287	0.200984	0.142106	0.13722	0.196423	0.10162	0.0675916
Q81J34	BC0139	50S ribosomal protein L29	0	Translation, ribosomal structure and biogenesis	0	0	0	0	0	0	0	0	0		Q819U2	BC3863	16S rRNA m5C967 methyltransferase (EC 2.1.1.176) (rRNA (cytosine-C(5)-)-methyltransferase RsmB)	5	Translation, ribosomal structure and biogenesis	0.274363	0.239237	0.162236	0.18673	0.146697	0.0597599	0.157926	0.0615735	0
Q81B50	BC3340	Tryptophan--tRNA ligase (EC 6.1.1.2)	1	Translation, ribosomal structure and biogenesis	0	0.00588754	0.00299442	0.00626638	0.0101536	0.0257367	0.0161937	0.0075765	0.0289768		Q812X9	BC3808	tRNA pseudouridine synthase B (EC 5.4.99.25) (tRNA pseudouridine(55) synthase) (Psi55 synthase) (tRNA pseudouridylate synthase) (tRNA-uridine isomerase)	5	Translation, ribosomal structure and biogenesis	0.208218	0.137179	0.348849	0.146006	0.0788593	0.171332	0.0377312	0	0.0482255
Q819M4	BC3952	GTPase	1	Translation, ribosomal structure and biogenesis	0	0.0117929	0	0.0251033	0	0	0.0389236	0.0303518	0.0165832		Q812Y0	BC3772	tRNA-2-methylthio-N(6)-dimethylallyladenosine synthase (EC 2.8.4.3) ((Dimethylallyl)adenosine tRNA methylthiotransferase MiaB) (tRNA-i(6)A37 methylthiotransferase)	7	Translation, ribosomal structure and biogenesis	0.384062	0.426987	0.514767	0.201983	0.218186	0.316025	0.0869949	0.040702	0.155667
Q81AQ4	BC3506	Ribosomal-protein-alanine acetyltransferase (EC 2.3.1.128)	1	Translation, ribosomal structure and biogenesis	0	0.00458087	0.00465969	0.00487563	0.00790012	0.00858203	0.00503988	0.00589498	0.0193249		Q818F3	BC4308	Fe-S oxidoreductase (EC 1.8.-.-)	7	Translation, ribosomal structure and biogenesis	0.639127	0.807055	0.963714	0.522861	0.242059	0.306778	0.115816	0	0
Q812H1	BC5078	50S ribosomal protein L11-2/L11-3	1	Translation, ribosomal structure and biogenesis	0.0418318	0.0435945	0.0527548	0.0687995	0.0544426	0.0638357	0.0653287	0.129612	0.0982959		Q814A6	BC0364	Uncharacterized RNA methyltransferase BC_0364 (EC 2.1.1.-)	9	Translation, ribosomal structure and biogenesis	0.146058	0.108255	0.220235	0	0	0	0	0	0
Q816X7	BC4683	Ribosomal-protein-serine acetyltransferase (EC 2.3.1.-)	2	Translation, ribosomal structure and biogenesis	0	0.00496867	0	0	0.0399883	0.0062057	0.0163996	0.0447583	0.00698696		Q819R4	BC3895	Isoleucine--tRNA ligase 1 (EC 6.1.1.5) (Isoleucyl-tRNA synthetase 1) (IleRS 1)	9	Translation, ribosomal structure and biogenesis	0.0545792	0.0674214	0.150879	0.0287039	0.0155032	0	0.0445063	0	0
															Q819R4	BC3895	Isoleucine--tRNA ligase 1 (EC 6.1.1.5) (Isoleucyl-tRNA synthetase 1) (IleRS 1)	9	Translation, ribosomal structure and biogenesis	0.0545792	0.0674214	0.150879	0.0287039	0.0155032	0	0.0445063	0	0
															Q81IE9	BC0439	Proline--tRNA ligase 2 (EC 6.1.1.15) (Prolyl-tRNA synthetase 2) (ProRS 2)	11	Translation, ribosomal structure and biogenesis	2.15482	1.67777	2.42867	1.511	0.890294	0.725356	1.6329	0.664328	0.181483
NA = non attributed
