# Supplementary material for: Cysteine Proteome Reveals Response to Endogenous Oxidative Stress in Bacillus cereus
Source: Int J Mol Sci. 2021 Jul 14;22(14):7550. doi: 10.3390/ijms22147550 (PMC8305198; doi:10.3390/ijms22147550)
Supplement: Supplementary file 1 [file ijms-22-07550-s001.zip › Table S2.xlsx]

## Sheet: Table S2
Table S2: Differentially accumulated proteins (DAPs) . From column E to J: log2 values of NASF for each protein with the p-value
				p.value			Log2 FC
ID	Uniprot accession number	Gene	Protein names	EEP vs LEP	EEP vs MEP	MEP vs LEP	EEP/LEP	EEP/MEP	MEP/LEP
WP_000108679.1	Q818F3	BC4308	Fe-S oxidoreductase	3.46175e-05	0.0317548	0.00101262	3	1.06	1.94
WP_000166373.1	Q816A0	BC4973	Lipoyl synthase	2.23626e-05	0.0256232	0.000695874	2.98	1.05	1.93
WP_000217966.1	Q817Z4	BC4376	protease	9.59825e-06	0.000248166	0.0235789	2.63	1.77	0.853
WP_000478972.1	Q819V9	BC3846	chromosome partition protein smc	8.63216e-06	0.000249186	0.0197702	2.75	1.83	0.916
WP_000486209.1	Q81I60	BC0559	Methyl-accepting chemotaxis protein	0.0215807	8.03493e-05	0.00429363	1.04	2.44	-1.4
WP_001108367.1	Q819S1	BC3888	Dihydroorotase	2.44689e-06	0.0013643	0.000414013	3.25	1.49	1.76
WP_000025341.1	Q817V8	BC4421	Quinolinate synthase A	8.69871e-05	0.0205055	0.00499754	1.94	0.842	1.1
WP_000034575.1	Q817C0	BC4637	Acetate kinase	0.000271179	0.0160046	0.0269157	1.6	0.845	0.756
WP_000075943.1	Q81FD8	BC1654	chemotaxis protein cheV	0.000119775	0.0346035	0.00452976	2.57	1.03	1.54
WP_000084366.1	Q817B9	BC4638	adenine-specific methyltransferase	0.000586351	0.0449083	0.0240115	1.75	0.808	0.938
WP_000250407.1	Q81G91	BC1317	acetoacetyl-CoA reductase	2.47919e-05	0.000879987	0.0228556	-2.16	-1.37	-0.789
WP_000424691.1	Q814Q1	BC5371	Spermidine synthase 1	0.000125053	0.00464703	0.0356381	1.77	1.06	0.709
WP_000514124.1	Q81B81	BC3305	Uncharacterized protein	0.000406264	0.0338942	0.0206962	-1.87	-0.885	-0.989
WP_000525847.1	Q81EK1	BC1969	LytR family transcriptional regulator	0.000249781	0.00994262	0.0392471	-2.55	-1.46	-1.09
WP_000609547.1	Q814Z4	BC5273	UDP-bacillosamine synthetase	4.2498e-05	0.00138	0.0301671	2.37	1.51	0.867
WP_000662501.1	Q81BS6	BC3070	Signal peptidase I	0.00029369	0.0103047	0.0461087	-2.59	-1.51	-1.09
WP_000852326.1	Q814E2	NA	Hypothetical cytosolic protein	0.000183742	0.00974887	0.0273275	-3.21	-1.78	-1.44
WP_000879025.1	Q81IQ2	BC0330	amidophosphoribosyltransferase	0.000353096	0.0209021	0.0283831	1.99	1.03	0.961
WP_001100547.1	Q81GM0	BC1173	3-oxoacyl-[acyl-carrier-protein] synthase 3 protein 1	3.54873e-05	0.001991	0.0156529	2.84	1.67	1.17
WP_001126101.1	Q819S3	BC3886	Carbamoyl-phosphate synthase large chain	6.83703e-05	0.0038792	0.0192844	2.07	1.18	0.882
WP_011109845.1	Q81HJ4	BC0813	enterotoxin	0.000168646	0.00489592	0.0494471	-2.18	-1.35	-0.837
WP_011109924.1	Q815W9	BC1277	D-alanyl-D-alanine carboxypeptidase	0.000223184	0.0281107	0.0120651	-2.18	-0.992	-1.18
WP_011110216.1	Q81BM0	BC3133	putative hydrolase	0.000125111	0.00386551	0.0431493	-3.72	-2.29	-1.42
WP_011110287.1	Q81AM9	BC3533	vancomycin B-type resistance protein vanW	0.000440479	0.0326523	0.0236502	-1.93	-0.927	-0.998
WP_011110340.1	Q819S0	BC3889	Aspartate carbamoyltransferase	4.96335e-05	0.00148394	0.0346356	2.64	1.69	0.95
WP_011110356.1	Q819E2	BC4043	penicillin-binding protein	0.000281141	0.0342773	0.0131398	-1.99	-0.891	-1.09
WP_000066288.1	Q81A32	BC3761	1-phosphatidylinositol phosphodiesterase	1.47504e-05	4.07804e-05	0.399476	-2.97	-2.63	-0.334
WP_000162968.1	Q81EZ7	BC1810	enterotoxin	4.42027e-05	0.000171564	0.314767	-2.5	-2.12	-0.384
WP_000221050.1	Q81EA9	BC2074	acetyltransferase	0.00116415	0.000205258	0.260276	-1.4	-1.77	0.371
WP_000273909.1	Q81J82	BC0939	type II restriction endonuclease subunit R	1.68597e-05	0.000249233	0.0564448	2.72	1.96	0.761
WP_000393128.1	Q814Y9	BC5278	chain length regulator (capsular polysaccharide biosynthesis)	6.82599e-05	0.000169505	0.501126	2.41	2.16	0.258
WP_000413523.1	Q81IC5	BC0466	fumarate hydratase	0.000117049	0.00013994	0.895146	2.48	2.43	0.0549
WP_000520865.1	Q81EI5	BC1991	peptidase	1.85071e-06	1.72641e-05	0.0526458	-3.55	-2.76	-0.789
WP_000525494.1	Q813D9	BC3230	F0F1 ATP synthase subunit alpha	3.66368e-05	7.49317e-05	0.573877	-2.37	-2.18	-0.196
WP_000536703.1	Q81GG7	BC1235	indole-3-glycerol phosphate synthase	0.000101372	0.000215451	0.584858	-1.77	-1.61	-0.161
WP_000537825.1	Q81GG4	BC1238	tryptophan synthase subunit alpha	2.98502e-05	6.50644e-05	0.535246	-2.47	-2.25	-0.22
WP_000676803.1	Q81HW0	BC0671	sphingomyelin phosphodiesterase	2.59375e-05	4.30767e-05	0.677961	-2.8	-2.64	-0.163
WP_000715345.1	Q816G3	BC4870	L-lactate dehydrogenase 2	0.00296903	0.000145448	0.0686672	2.29	3.48	-1.2
WP_000751828.1	Q81EZ8	BC1809	non-hemolytic enterotoxin lytic component L2	6.05998e-05	0.000245989	0.311918	-2.35	-1.97	-0.378
WP_000757677.1	Q81F90	BC1705	zinc transporter	4.86789e-05	0.000191705	0.313608	-3.68	-3.11	-0.575
WP_000791446.1	Q81CL9	BC2735	bacillolysin	1.36398e-06	4.23754e-06	0.25653	-3.5	-3.09	-0.412
WP_001029028.1	Q817L7	BC4523	electron transfer flavoprotein subunit beta	1.55826e-05	0.00014243	0.0993766	-2.46	-1.89	-0.575
WP_001109507.1	Q814S1	BC5351	bacillolysin	1.15446e-05	7.51419e-05	0.141199	-2.64	-2.11	-0.523
WP_001171994.1	Q813Q6	BC1811	enterotoxin C	1.78796e-05	4.53341e-05	0.445016	-2.76	-2.47	-0.286
WP_001219742.1	Q81I30	BC0592	alanine dehydrogenase	0.00062409	0.000279596	0.589464	1.87	2.08	-0.213
WP_001239697.1	Q81FF4	BC1636	flagellar hook protein FlgK	1.66553e-05	4.17318e-05	0.447831	-2.39	-2.15	-0.245
WP_001252988.1	Q81HW5	BC0666	peptidase M6	3.19231e-06	7.61759e-06	0.40715	-3.46	-3.14	-0.322
WP_001266408.1	Q81FF3	BC1637	flagellar hook-associated protein FlgL	1.40181e-05	5.44258e-05	0.272	-4.63	-3.94	-0.683
WP_002026236.1	Q819Y5	BC3816	DNA polymerase III polC-type	0.000139418	9.50758e-05	0.776173	2.23	2.34	-0.109
WP_011109917.1	Q81GG6	BC1236	N-(5'-phosphoribosyl)anthranilate isomerase	5.27455e-05	3.12578e-05	0.673482	-2.27	-2.42	0.146
WP_011110328.1	Q81A31	BC3762	collagenase	0.000221034	0.000275401	0.877256	-2.15	-2.09	-0.0603
WP_000012360.1	Q81FD0	BC1662	flagellar motor switch protein FliM	0.0222887	0.0410875	0.727868	1.36	1.18	0.18
WP_000038974.1	Q818I3	BC4270	penicillin-binding protein	0.00452424	0.036484	0.246151	-1.26	-0.838	-0.427
WP_000054684.1	Q812T1	BC4300	Probable rRNA maturation factor	0.0249066	0.0352194	0.843508	-1.24	-1.15	-0.0954
WP_000055555.1	Q81IQ3	BC0329	phosphoribosylformylglycinamidine synthase subunit PurL	0.000386182	0.0108554	0.060637	1.82	1.08	0.734
WP_000057314.1	Q819E5	BC4039	Acireductone dioxygenase	0.0208004	0.0432038	0.677876	-1.29	-1.09	-0.202
WP_000083510.1	Q819S6	BC3883	Orotidine 5'-phosphate decarboxylase	0.000501532	0.0138055	0.0647802	1.73	1.02	0.708
WP_000090370.1	Q814C5	BC0128	elongation factor G	0.00747139	0.0253737	0.488908	0.963	0.756	0.207
WP_000094042.1	Q814I6	BC5445	Superoxide dismutase [Mn] 2	0.00106762	0.00246287	0.60568	-2.64	-2.33	-0.309
WP_000100238.1	Q814H1	BC5468	Adenylosuccinate synthetase	0.0069656	0.0473923	0.28633	0.999	0.667	0.332
WP_000105019.1	Q814A6	BC0364	RNA methyltransferase	0.0392323	0.00197462	0.104366	0.891	1.56	-0.671
WP_000111898.1	Q818P1	BC4208	hypothetical protein	0.00575797	0.00176614	0.483175	2	2.41	-0.415
WP_000127403.1	Q81FI5	BC1598	LACX protein	0.0390432	0.0101995	0.449994	0.986	1.31	-0.326
WP_000141204.1	Q816T9	BC4728	molybdopterin biosynthesis MoeB protein	0.0164804	0.0292265	0.744712	-1.43	-1.27	-0.167
WP_000170460.1	Q814T2	BC5338	CTP synthase	0.000991309	0.0242929	0.0799388	1.52	0.878	0.645
WP_000175826.1	Q814J8	BC5432	bactoprenol glucosyl transferase	0.00507856	0.0263051	0.354537	1.18	0.862	0.321
WP_000182111.1	Q81FL0	BC1572	putative GTPase (dynamin-related)	0.000826029	0.000993355	0.905561	2.1	2.05	0.0541
WP_000195472.1	Q81IA3	BC0491	formate acetyltransferase	0.00246178	0.00219385	0.943989	2.55	2.6	-0.0458
WP_000196775.1	Q81IQ8	BC0324	phosphoribosylaminoimidazole carboxylase ATPase subunit	0.0023019	0.0391526	0.122137	1.81	1.06	0.752
WP_000197160.1	Q81GF2	BC1252	2-oxoglutarate dehydrogenase E1 component	0.000454913	0.0041252	0.18529	1.49	1.08	0.414
WP_000206330.1	Q81G90	BC1318	poly(R)-hydroxyalkanoic acid synthase, class III, PhaC subunit	0.000726987	0.00784666	0.166921	-2.44	-1.68	-0.756
WP_000207320.1	Q81BT0	BC3066	UPF0271 protein BC3066	0.00465291	0.00769915	0.768732	-1.75	-1.61	-0.146
WP_000213003.1	Q819X4	BC3830	Methylenetetrahydrofolate--tRNA-(uracil-5-)-methyltransferase TrmFO	0.00158417	0.0350653	0.0925115	1.28	0.728	0.556
WP_000216086.1	Q817F7	BC4594	citrate synthase	0.00797311	0.0229873	0.547763	-1.69	-1.37	-0.317
WP_000219440.1	Q81E75	BC2114	glutathione peroxidase	0.0283584	0.0250575	0.943788	-1.02	-1.05	0.0289
WP_000250917.1	Q81ID8	BC0450	phosphotyrosine protein phosphatase	0.01443	0.0329573	0.639596	-1.39	-1.16	-0.227
WP_000252982.1	Q81HS3	BC0709	ferrous iron transport protein A	0.00733396	0.0490586	0.290518	-2.14	-1.43	-0.713
WP_000256628.1	NA	BC0168	chromosome partitioning protein ParA	0.0117886	0.0436355	0.461251	1.03	0.773	0.256
WP_000276298.1	Q81CK0	BC2759	Kynureninase	0.0131632	0.0203726	0.803379	-1.04	-0.952	-0.0883
WP_000276385.1	Q816N8	BC4785	phosphohydrolase (MutT/nudix family protein)	0.0104425	0.00434087	0.611198	1.06	1.24	-0.177
WP_000276434.1	Q81EK5	BC1965	threonine synthase	0.00145854	0.0105713	0.253578	-2.11	-1.52	-0.588
WP_000277778.1	Q81IW7	BC0228	1-acyl-sn-glycerol-3-phosphate acyltransferase	0.00602723	0.00834995	0.849743	1.38	1.31	0.0774
WP_000277999.1	Q81HX5	BC0655	universal stress protein	0.0430915	0.00415432	0.19724	1.02	1.63	-0.61
WP_000279455.1	Q819U0	BC3865	Peptide deformylase 1	0.0284419	0.0489675	0.756415	1.17	1.02	0.145
WP_000290748.1	Q814L0	BC5419	N-acetylglucosaminyldiphosphoundecaprenol N-acetyl-beta-D-mannosaminyltransferase	0.00469439	0.0495745	0.194739	1.33	0.822	0.511
WP_000357819.1	Q81FC1	BC1673	transcriptional regulator	0.00309073	0.0146492	0.373564	1.6	1.21	0.384
WP_000387193.1	Q81J56	BC0114	DNA-directed RNA polymerase sigma-70 factor	0.00289064	0.00614333	0.656319	-2.31	-2.04	-0.27
WP_000392163.1	Q81J64	BC0104	dna integrity scanning protein disa	0.0141742	0.0391172	0.565859	1.36	1.09	0.272
WP_000392711.1	Q818E8	BC4313	Protein grpE	0.000837453	0.00147831	0.718908	-1.64	-1.51	-0.129
WP_000395038.1	Q81AK7	BC3556	3-ketoacyl-(acyl-carrier-protein) reductase	0.00687283	0.036093	0.352891	-1.46	-1.04	-0.418
WP_000398594.1	Q814T4	BC5336	sporulation initiation phosphotransferase F	0.000365317	0.00181496	0.311513	-2.26	-1.8	-0.456
WP_000413931.1	Q81FE6	BC1644	flagellar MS-ring protein	0.0405419	0.044313	0.95931	1.26	1.23	0.0281
WP_000436783.1	Q815W8	BC5006	Prolyne dehydrogenase	0.00310691	0.00408497	0.870202	-1.78	-1.7	-0.0768
WP_000439090.1	Q816A7	BC4962	fructose 1,6-bisphosphatase II	0.0353641	0.034077	0.983101	0.781	0.788	-0.00697
WP_000454041.1	Q81J99	BC0053	stage V sporulation protein G	0.00713689	0.0363193	0.361868	-2.75	-1.97	-0.778
WP_000473177.1	Q819D5	BC4050	PTS system, glucose-specific IIABC component	0.00167999	0.0270543	0.125647	1.78	1.08	0.698
WP_000497128.1	Q817U6	BC4434	GTPase obg	0.0017446	0.0151261	0.220255	1.28	0.886	0.395
WP_000512624.1	Q81DL3	BC2349	ribosomal-protein-alanine acetyltransferase	0.0033079	0.00425692	0.880558	-1.51	-1.45	-0.0608
WP_000517290.1	Q81EH1	BC2006	methyl-accepting chemotaxis protein	0.00848712	0.00583407	0.82755	1.42	1.52	-0.0972
WP_000528670.1	Q81DJ5	BC2369	acetyltransferase	0.00223987	0.00768883	0.469796	1.94	1.58	0.356
WP_000537078.1	Q817Z5	BC4375	Uridine kinase	0.0116335	0.0290444	0.604047	1.34	1.11	0.233
WP_000542646.1	Q81AG8	BC3600	protease HhoA	0.000428239	0.00580601	0.125733	-1.78	-1.2	-0.575
WP_000543296.1	Q81GH6	BC1224	acetyltransferase	0.00825031	0.0440781	0.348821	-1.79	-1.25	-0.534
WP_000551452.1	Q81C52	BC2929	peptidoglycan N-acetylglucosamine deacetylase	0.0305967	0.0150363	0.686725	-0.832	-0.97	0.137
WP_000576723.1	Q815P0	BC5101	Thiol-activated cytolysin	0.0192565	0.048258	0.602325	-1.31	-1.06	-0.253
WP_000588310.1	Q81FE1	BC1651	flagellar hook protein FlgE	0.00363723	0.00869917	0.611328	-1.65	-1.42	-0.229
WP_000591980.1	Q81BP9	BC3102	hemolysin BL binding component precursor	0.00615445	0.0246916	0.432225	-1.27	-0.972	-0.301
WP_000594152.1	Q81DD2	BC2435	2,3-bisphosphoglycerate-dependent phosphoglycerate mutase	0.0038394	0.0298222	0.252718	-1.43	-0.969	-0.464
WP_000604155.1	Q81IX7	BC0217	glyoxal reductase	0.00320391	0.0271406	0.23298	-1.32	-0.888	-0.436
WP_000623610.1	Q81HB5	BC0874	deblocking aminopeptidase	0.0166687	0.0358384	0.664067	1.24	1.04	0.193
WP_000636314.1	Q81GG9	BC1233	anthranilate synthase component II	0.000705343	0.000707526	0.998389	-2.1	-2.1	-0.000902
WP_000638992.1	Q817B0	BC4648	cysteine desulfhydrase	0.00910843	0.0270836	0.537193	1.32	1.06	0.261
WP_000649120.1	Q81DX6	BC2220	alcohol dehydrogenase	0.00205712	0.00105175	0.676282	1.66	1.84	-0.173
WP_000666774.1	Q81IQ4	BC0328	Phosphoribosylformylglycinamidine synthase 1	0.00105116	0.0085917	0.222501	1.29	0.922	0.368
WP_000667670.1	Q81HW6	BC0665	Probable transaldolase 1	0.00196696	0.026776	0.148574	-1.63	-1.01	-0.612
WP_000671185.1	Q812J2	BC5190	sigma (54) modulation protein / SSU ribosomal protein S30P	0.000805629	0.0158569	0.0961744	-1.73	-1.06	-0.669
WP_000711563.1	Q81J04	BC0185	arginase	0.00983465	0.024615	0.602474	-0.973	-0.809	-0.164
WP_000713819.1	Q813N7	BC2078	hypothetical protein	0.000541563	0.0154678	0.063264	-1.89	-1.1	-0.787
WP_000714434.1	Q7BYC6	BC3103	hemolysin BL lytic component L1	0.00104758	0.00380403	0.434871	-1.81	-1.49	-0.322
WP_000726077.1	Q81FY1	BC1431	cell wall endopeptidase	0.00225968	0.0112147	0.355374	-1.66	-1.26	-0.394
WP_000727039.1	Q815A2	BC5265	Transcriptional regulator lytR	0.00180231	0.028842	0.127104	-1.82	-1.1	-0.717
WP_000730997.1	Q81HW1	BC0670	phospholipase C	0.000203734	0.000840259	0.347866	-2.68	-2.21	-0.463
WP_000737757.1	Q81DA4	BC2468	cell elongation specific D,D-transpeptidase	0.0207127	0.0393828	0.714895	-0.934	-0.806	-0.128
WP_000738025.1	Q816Y4	BC4675	sex pheromone staph-cAM373 precursor	0.0245645	0.0107598	0.639114	1.01	1.2	-0.185
WP_000738220.1	Q814R2	BC5360	hypothetical protein	0.000438615	0.0015441	0.422733	-2.83	-2.37	-0.46
WP_000738321.1	NA	BC0348	ABC transporter substrate-binding protein	0.00725881	0.0460872	0.30326	-2.1	-1.42	-0.677
WP_000745439.1	Q81IP9	BC0333	bifunctional phosphoribosylaminoimidazolecarboxamide formyltransferase/inosine monophosphate cyclohydrolase	0.00105867	0.0144375	0.140302	1.34	0.868	0.47
WP_000747555.1	Q814Z5	BC5272	carbamoyl-phosphate synthase small subunit	0.00174591	0.00629192	0.448576	1.78	1.45	0.332
WP_000755498.1	Q81EL6	BC1953	peptidase P60	0.00974642	0.0427029	0.406978	-1.23	-0.895	-0.334
WP_000758930.1	Q81IC2	BC0470	S-layer protein	0.00791025	0.0120603	0.808203	-1.29	-1.2	-0.0973
WP_000760011.1	Q81GZ2	BC1035	glycerol kinase	0.00320555	0.000413073	0.211439	1.51	2.03	-0.521
WP_000760278.1	Q815D0	BC5234	N-acetylmuramoyl-L-alanine amidase	0.00172797	0.0142163	0.23032	-1.71	-1.2	-0.516
WP_000761079.1	NA	BC0422	methyl-accepting chemotaxis protein	0.000170027	0.00255198	0.0971797	2.46	1.68	0.771
WP_000763267.1	Q81J49	BC0121	16S RNA G1207 methylase RsmC	0.00254475	0.0174959	0.274671	1.23	0.878	0.357
WP_000774005.1	Q817P1	BC4496	glutamate racemase	0.00254022	0.00309034	0.905754	1.44	1.4	0.0438
WP_000780355.1	Q81DW7	BC2229	NADH-ubiquinone oxidoreductase	0.00328944	0.00879471	0.566573	-2.7	-2.28	-0.416
WP_000783169.1	Q81E41	BC2151	multidrug ABC transporter ATP-binding protein	0.023034	0.0347985	0.814266	1.92	1.75	0.172
WP_000802845.1	Q816F6	BC4903	D-glycerate dehydrogenase	0.04092	0.00530423	0.256614	0.981	1.48	-0.503
WP_000808769.1	Q81C49	BC2932	phosphoglycerol transferase	0.0025206	0.00195465	0.876551	-1.66	-1.73	0.066
WP_000809213.1	Q81FL1	BC1570	xanthine permease	0.00979562	0.00841877	0.930315	1.86	1.91	-0.0524
WP_000814482.1	Q815D5	BC5227	phosphomethylpyrimidine synthase	0.00212437	0.0392123	0.112488	1.2	0.695	0.51
WP_000815854.1	Q818X3	BC4114	biotin synthase	0.010276	0.0162457	0.793351	1.07	0.981	0.0914
WP_000821134.1	Q81FY0	BC1432	proton glutamate symport protein	0.00441746	0.0054718	0.899649	1.54	1.49	0.0545
WP_000847509.1	Q813X9	BC0896	glucosaminidase	0.0251303	0.0176214	0.839871	-0.963	-1.04	0.0758
WP_000850151.1	Q81BP7	BC3104	hemolysin BL lytic component L2	0.0009298	0.0060479	0.268327	-2.44	-1.82	-0.616
WP_000853516.1	NA	BC0374	amidohydrolase	0.0232115	0.0361533	0.800808	-1.32	-1.2	-0.128
WP_000855217.1	Q81AY4	BC3413	esterase	0.0013396	0.00116674	0.930542	-1.39	-1.42	0.0282
WP_000860115.1	Q819Q2	BC3912	UDP-N-acetylmuramoylalanine--D-glutamate ligase	0.00153635	0.0297441	0.104848	1.85	1.08	0.763
WP_000887931.1	Q81BY1	BC3007	acetylornithine aminotransferase	0.000912885	0.00741023	0.220962	2.67	1.92	0.749
WP_000895121.1	Q81BS5	BC3071	copper homeostasis protein	0.00376053	0.0146356	0.436486	-1.46	-1.15	-0.315
WP_000912460.1	Q818H3	BC4282	endonuclease	0.000243702	0.00122645	0.296016	1.97	1.58	0.39
WP_000913782.1	Q81BN1	BC3121	bifunctional metallophosphatase/5'-nucleotidase	0.00459556	0.00811785	0.740064	-1.53	-1.38	-0.143
WP_000914762.1	Q819M0	BC3956	GTP-binding protein	0.00329499	0.045518	0.15095	1.39	0.825	0.562
WP_000929221.1	Q81FF2	BC1638	flagellar cap protein FliD	0.000133219	0.00033535	0.516203	-2.27	-2.02	-0.254
WP_000932762.1	Q81I86	BC0511	glutamate synthase	0.0114848	0.00938148	0.907356	1.2	1.25	-0.0463
WP_000939077.1	Q81FZ5	BC1417	phosphoglycerol transferase	0.0403219	0.0281098	0.836901	-1.06	-1.15	0.0947
WP_000941223.1	Q817X2	BC4403	recombination protein RecJ	0.00977972	0.00634397	0.802153	1.23	1.32	-0.0989
WP_000964677.1	Q81FU0	BC1478	sensor histidine kinase	0.00135712	0.000796904	0.734851	1.48	1.6	-0.117
WP_000970506.1	Q812L2	BC4966	hypothetical protein	0.000665844	0.0113051	0.107986	-1.62	-1.03	-0.589
WP_000976151.1	Q7BYC7	BC3101	hemolysin BL-binding protein precursor	0.00300653	0.00376269	0.893146	-1.66	-1.6	-0.0585
WP_000987340.1	Q81A83	BC3699	lysozyme	0.00702067	0.0419014	0.318803	-1.66	-1.15	-0.515
WP_000994025.1	Q817E1	BC4614	Xaa-Pro dipeptidase	0.021939	0.0337939	0.80577	0.829	0.751	0.0771
WP_001013934.1	Q81FC3	BC1671	flagellar basal body rod protein FlgG	0.0246366	0.0257006	0.980784	-1.22	-1.21	-0.0114
WP_001034173.1	Q815A3	BC5264	hydrolase	0.00912236	0.0013059	0.259487	1.23	1.69	-0.457
WP_001039012.1	Q81BJ6	BC3161	collagenase	0.00436991	0.00740755	0.757606	-1.69	-1.55	-0.146
WP_001049502.1	Q81HQ6	BC0748	thiamine biosynthesis protein ThiS	0.00373361	0.0206599	0.33334	-1.78	-1.3	-0.481
WP_001056115.1	Q81IG9	BC0419	hydroxyethylthiazole kinase	0.0126423	0.0311495	0.609378	-1.36	-1.12	-0.236
WP_001057102.1	Q815R9	BC5063	UDP-N-acetylenolpyruvoylglucosamine reductase 2	0.00300867	0.00427552	0.833936	1.73	1.64	0.0956
WP_001057959.1	Q814Z8	BC5269	glycosyl transferase family 1	0.0201484	0.0449484	0.648652	0.887	0.736	0.151
WP_001081049.1	Q819S5	BC3884	dihydroorotate dehydrogenase	0.0012197	0.021908	0.110087	2.17	1.32	0.85
WP_001085871.1	Q81J53	BC0117	50S ribosomal protein L11	0.000899746	0.0021052	0.596318	1.95	1.72	0.229
WP_001089853.1	Q81GG8	BC1234	anthranilate phosphoribosyltransferase	0.000855114	0.000482817	0.707959	-1.47	-1.59	0.121
WP_001105014.1	Q81GG5	BC1237	tryptophan synthase subunit beta	0.00253528	0.00257559	0.992362	-1.44	-1.44	-0.00354
WP_001105776.1	Q81HV2	BC0679	cell wall-binding protein	0.00221744	0.0277058	0.161984	-1.61	-1.02	-0.596
WP_001107259.1	Q81F54	BC1747	glyoxalase	0.0469162	0.0381226	0.905255	-1.01	-1.07	0.0544
WP_001126148.1	Q81EF8	BC2021	adhesin	0.00104159	0.0045121	0.37869	-3	-2.4	-0.605
WP_001127258.1	Q81J41	BC0132	50S ribosomal protein L4	0.0429901	0.0469176	0.959943	0.983	0.961	0.0218
WP_001138531.1	Q817V6	BC4423	L-aspartate oxidase	0.00102372	0.00105471	0.984819	1.77	1.76	0.00753
WP_001143477.1	Q81FE2	BC1650	flagellar basal body rod modification protein FlgD	0.00255766	0.00177871	0.824153	-2.01	-2.13	0.115
WP_001147466.1	Q81AH2	BC3596	DNA topoisomerase IV subunit A	0.00232583	0.00964547	0.408827	1.88	1.48	0.4
WP_001149649.1	Q81IP3	BC0340	ATP-dependent DNA helicase PcrA	0.00172328	0.0361213	0.0981545	2.01	1.14	0.862
WP_001160952.1	Q812V5	BC3938	hypothetical protein	0.00630299	0.0300126	0.380195	-1.55	-1.14	-0.412
WP_001161731.1	Q81FI2	BC1603	cold-shock protein	0.000522186	0.015878	0.0591346	-2.31	-1.33	-0.98
WP_001165082.1	Q81G65	BC1345	hypothetical protein	0.000244108	0.00477805	0.0797312	-2.79	-1.81	-0.978
WP_001170544.1	Q81IQ6	NA	phosphoribosylaminoimidazole-succinocarboxamide synthase	0.0055199	0.0367295	0.29059	1.02	0.697	0.322
WP_001189724.1	Q81J78	BC0076	para-aminobenzoate synthase	0.0156977	0.00520204	0.527431	1.29	1.59	-0.291
WP_001207193.1	Q814Z0	BC5277	tyrosine-protein kinase	0.00323064	0.00475544	0.818316	1.71	1.61	0.105
WP_001209831.1	Q814Q2	BC5370	agmatinase	0.0314955	0.0346576	0.95644	1.17	1.15	0.0263
WP_001221095.1	Q81A18	BC3777	hypothetical protein	0.000245487	0.00157973	0.236275	1.8	1.39	0.407
WP_001222171.1	Q813L9	BC2321	23S rRNA pseudouridine synthase F	0.0021135	0.0166882	0.241833	1.59	1.11	0.481
WP_001222373.1	Q81FD4	BC1658	flagellin	0.000294512	0.00108225	0.396537	-2.26	-1.89	-0.369
WP_001222376.1	Q81FD5	BC1657	flagellin	0.0236353	0.00998786	0.62453	-1.93	-2.3	0.366
WP_001225758.1	Q815T3	BC5046	lysine decarboxylase	0.0298388	0.0392375	0.875767	-2.2	-2.06	-0.139
WP_001247465.1	Q81DR0	BC2296	exonuclease SbcC	0.0395795	0.00453049	0.229826	1.49	2.3	-0.806
WP_001986914.1	Q814I1	BC5452	guanosine monophosphate reductase	4.58512e-05	0.00084994	0.0574338	2.47	1.7	0.775
WP_001986965.1	Q816E0	BC4925	NADH dehydrogenase	0.0467996	0.00264702	0.118685	1.08	1.9	-0.815
WP_002002038.1	Q81I79	BC0518	Fur family transcriptional regulator	0.0105365	0.00502361	0.668188	-1.75	-1.99	0.245
WP_002025323.1	Q81HK5	BC0801	LytR family transcriptional regulator	0.00507941	0.0166052	0.498705	-1.48	-1.19	-0.29
WP_002041261.1	Q81CJ2	BC2772	methyltransferase	0.00155348	0.00949707	0.293858	-2.14	-1.59	-0.55
WP_002195615.1	Q81C32	BC2952	enterotoxin	0.000117153	0.000504114	0.316873	-2.23	-1.85	-0.385
WP_002195637.1	Q81BE4	BC3221	cell wall anchor	0.0304421	0.0106381	0.551909	-1.85	-2.31	0.453
WP_002195885.1	Q815U4	BC5034	methyl-accepting chemotaxis protein	0.0143647	0.0302834	0.67209	1.54	1.31	0.226
WP_003257809.1	Q812N8	BC4676	hypothetical protein	0.0005002	0.0049122	0.17413	-2.17	-1.54	-0.628
WP_003263075.1	Q81FQ9	BC1510	transcriptional regulator	0.00202772	0.0205286	0.194359	-1.58	-1.05	-0.531
WP_011109769.1	Q81JA7	BC0044	hydrolase TatD	0.0453507	0.0365089	0.901117	1.03	1.09	-0.0575
WP_011109777.1	Q814B8	BC0191	membrane protein	0.0020592	0.0285998	0.146345	-2.65	-1.64	-1.01
WP_011109814.1	Q81I63	BC0556	collagenase	0.0013181	0.00147289	0.9445	-1.85	-1.82	-0.03
WP_011109858.1	Q81HC7	BC0888	N-acetylmuramoyl-L-alanine amidase, partial	0.0237438	0.0190749	0.900763	-0.967	-1.01	0.0464
WP_011109859.1	Q65LR2	BC0889	coproporphyrinogen III oxidase	0.0178712	0.00517558	0.480018	1.4	1.76	-0.362
WP_011109891.1	Q81GV9	BC1076	methicillin resistance mecR1 protein	0.00100546	0.0189432	0.103023	-2.5	-1.52	-0.977
WP_011109908.1	Q81GN1	BC1160	hypothetical protein	0.00632944	0.0268086	0.415424	1.13	0.849	0.278
WP_011109916.1	Q81GH0	BC1232	anthranilate synthase component I	0.00103773	0.000747049	0.83242	-1.43	-1.5	0.068
WP_011109960.1	Q81FS8	BC1491	glutamate dehydrogenase	0.0336737	0.0301487	0.949689	0.763	0.783	-0.0201
WP_011109986.1	Q81FD3	BC1659	flagellin	0.00557289	0.0335369	0.315449	-2.81	-1.96	-0.842
WP_011109998.1	Q81F60	BC1741	NAD-dependent malic enzyme	0.000208162	0.00116641	0.263657	1.64	1.29	0.341
WP_011110063.1	Q819R4	NA	isoleucine--tRNA ligase	0.0116734	0.00769409	0.810242	1.52	1.64	-0.121
WP_011110105.1	Q813K8	BC2464	glucosaminidase	0.00336386	0.00117814	0.523113	-1.75	-2.05	0.303
WP_011110115.1	Q81D33	BC2550	D-alanine--D-alanine ligase A	0.00100466	0.0214397	0.0914668	2.01	1.19	0.819
WP_011110159.1	Q81CK2	BC2757	tryptophan 2,3-dioxygenase	0.0452935	0.0177225	0.594937	-1.01	-1.25	0.242
WP_011110217.1	Q81BL2	BC3141	hypothetical protein	0.0376142	0.0188634	0.69507	1.39	1.62	-0.233
WP_011110334.1	Q819X3	BC3831	DNA topoisomerase I	0.0102468	0.016965	0.773214	1.23	1.11	0.115
WP_011110339.1	Q819S2	NA	carbamoyl phosphate synthase small subunit	0.00128824	0.0303915	0.0853492	1.4	0.795	0.602
WP_011110387.1	Q818C9	BC4332	GTPase	0.00217728	0.0481297	0.0948189	1.78	0.976	0.8
WP_011110485.1	Q815G3	BC5196	N-acetylmuramoyl-L-alanine amidase	0.000218775	0.00188602	0.176112	-2.18	-1.62	-0.563
WP_011110489.1	Q815D2	BC5232	phosphoglycerol transferase	0.032416	0.0176574	0.729963	-0.987	-1.13	0.141
WP_011110494.1	Q814V2	BC5316	serine hydroxymethyltransferase	0.00120773	0.0170901	0.137442	1.4	0.898	0.507
WP_011110511.1	Q814K7	BC5422	hypothetical protein	0.00515617	0.00111327	0.360495	1.39	1.77	-0.374
WP_000246231.1	Q81F03	BC1804	sulfurtransferase	2.63793e-05	0.0970496	0.000273282	2.34	0.587	1.76
WP_000711440.1	Q819S7	BC3882	orotate phosphoribosyltransferase	0.000168694	0.132893	0.0018551	1.92	0.539	1.38
WP_001119070.1	Q812R5	BC4405	preprotein translocase subunit SecD	0.000271401	0.417597	0.00093113	2.23	0.344	1.89
WP_000032648.1	NA	NA	hypothetical protein	0.00983305	0.365647	0.0495171	-1.83	-0.545	-1.29
WP_000045572.1	Q815I4	BC5167	ABC-ATPase UvrA	0.00810712	0.373944	0.0396207	1.91	0.539	1.37
WP_000088589.1	Q81IQ0	BC0332	phosphoribosylglycinamide formyltransferase	0.0035067	0.18532	0.0387526	1.31	0.489	0.818
WP_000157696.1	Q814W1	BC5307	ATP synthase subunit gamma	0.00540809	0.516539	0.016841	1.28	0.242	1.03
WP_000194021.1	Q818H2	BC4283	DEAD/DEAH box family ATP-dependent RNA helicase	0.0150505	0.615652	0.0365075	1.77	0.312	1.46
WP_000215889.1	Q814D1	NA	N-acetylmuramoyl-L-alanine amidase	0.00352999	0.568293	0.00941978	-1.36	-0.211	-1.15
WP_000230895.1	Q818X5	BC4112	6,7-dimethyl-8-ribityllumazine synthase	0.00135213	0.117825	0.0228436	-1.79	-0.698	-1.1
WP_000391701.1	Q818J2	BC4260	glucokinase	0.00561805	0.254866	0.0437505	1.85	0.637	1.22
WP_000431159.1	Q816B6	BC4952	hypothetical protein	0.00338218	0.275756	0.0235272	-2.39	-0.72	-1.67
WP_000450149.1	NA	NA	hypothetical protein	0.0327651	0.977017	0.0344603	-1.95	-0.0232	-1.92
WP_000450540.1	Q819U3	BC3862	23S rRNA (adenine(2503)-C(2))-methyltransferase RlmN	0.00114631	0.214492	0.00985523	2.02	0.593	1.42
WP_000461779.1	Q81FA2	BC1692	hypothetical protein	0.00373911	0.401575	0.0162696	-1.19	-0.277	-0.911
WP_000490184.1	Q81FN5	BC1542	aspartate 1-decarboxylase	0.00125156	0.103775	0.0239946	-1.86	-0.746	-1.11
WP_000567939.1	Q81J47	BC0123	DNA-directed RNA polymerase subunit beta'	0.000701062	0.0669315	0.0196802	1.58	0.673	0.909
WP_000587818.1	Q812Q3	BC4542	heme-degrading monooxygenase	0.00148191	0.105352	0.0284481	-3.91	-1.61	-2.31
WP_000656382.1	Q813N3	BC2084	hypothetical protein	0.0129247	0.535063	0.0387517	-1.09	-0.231	-0.856
WP_000659109.1	Q814M4	BC5404	homoserine dehydrogenase	0.00202968	0.106443	0.0395801	-2.49	-1.07	-1.42
WP_000727378.1	Q81GN7	BC1154	ferrochelatase	0.000418577	0.131251	0.00540721	-3.1	-0.983	-2.12
WP_000765314.1	Q818C8	BC4333	hypothetical protein	0.0269	0.966123	0.0289811	0.936	0.0157	0.921
WP_000766313.1	Q819Q0	BC3914	UDP-N-acetylmuramoyl-L-alanyl-D-glutamate--2 6-diaminopimelate ligase	0.000463878	0.0809412	0.0100397	2.35	0.893	1.46
WP_000844385.1	Q81CN0	BC2723	oxidoreductase	0.0216082	0.242416	0.00269896	-1.17	0.536	-1.71
WP_000852548.1	Q818T3	BC4159	2-oxoisovalerate dehydrogenase subunit alpha	0.0281432	0.9657	0.0303478	0.848	0.0146	0.833
WP_000894377.1	Q818J4	BC4256	ArsR family transcriptional regulator	0.0151577	0.794054	0.00960884	-1.09	0.1	-1.2
WP_000917311.1	Q814B1	NA	molecular chaperone GroES	0.0108356	0.462937	0.0399008	-1.49	-0.363	-1.12
WP_001005381.1	Q812Y0	BC3772	tRNA-2-methylthio-N(6)-dimethylallyladenosine synthase	0.000984858	0.130379	0.0144123	1.99	0.713	1.28
WP_001046079.1	Q818Z9	BC4087	phosphopentomutase	0.0014959	0.103032	0.0294245	-3	-1.24	-1.76
WP_001062193.1	Q81AH1	BC3597	DNA topoisomerase IV subunit B	0.000846125	0.0510249	0.0321438	2.04	0.961	1.08
WP_001080230.1	Q818G1	BC4297	GTPase Era	0.00515519	0.434755	0.0204131	1.3	0.297	1.01
WP_001092231.1	Q817V7	BC4422	nicotinate-nucleotide pyrophosphorylase	0.00448649	0.286375	0.0301891	1.12	0.345	0.773
WP_001140612.1	Q816E7	BC4915	esterase	0.00651002	0.541524	0.0190116	-1.36	-0.252	-1.11
WP_001146875.1	Q819V8	BC3847	ribonuclease 3	0.00625194	0.324559	0.0364164	1.34	0.403	0.94
WP_001208440.1	Q812X9	NA	tRNA pseudouridine synthase B	0.00253325	0.23488	0.020961	1.89	0.595	1.29
WP_001224971.1	Q817M9	BC4509	sodium export permease	0.0315497	0.224916	0.00355629	-0.97	0.502	-1.47
WP_002000445.1	Q81AM1	BC3541	flavodoxin	0.000947978	0.108059	0.0168614	-3.11	-1.18	-1.92
WP_002026216.1	Q819M4	BC3952	hypothetical protein	0.00407435	0.380281	0.0191155	-1.46	-0.362	-1.1
WP_011109775.1	Q81J34	BC0139	50S ribosomal protein L29	0.0247096	0.776806	0.040642	-1.44	-0.159	-1.28
WP_011109790.1	Q81IS7	BC0290	multidrug ABC transporter ATP-binding protein	0.0114528	0.754585	0.0198159	1.12	0.116	1
WP_011110362.1	Q819A0	BC4086	purine nucleoside phosphorylase	0.033327	0.589133	0.0128379	-1.07	0.242	-1.31
WP_011110384.1	Q818F2	BC4309	16S rRNA methyltransferase	0.00429248	0.343337	0.0230199	1.38	0.372	1
WP_000009461.1	Q816T0	BC4737	leucine--tRNA ligase	0.0243745	0.265986	0.171763	0.942	0.419	0.523
WP_000014237.1	Q81J91	BC0061	MazG family protein	0.0255982	0.636914	0.0586015	1.24	0.23	1.01
WP_000024999.1	Q81EI3	BC1993	NUDIX domain-containing protein	0.0358842	0.147464	0.413064	-0.939	-0.608	-0.331
WP_000027518.1	Q814W0	NA	ATP synthase subunit alpha	0.0398047	0.142516	0.458229	0.682	0.459	0.223
WP_000031450.1	Q81IP2	BC0341	DNA ligase	0.0431478	0.336291	0.220774	1.03	0.449	0.58
WP_000036343.1	Q812X7	BC3811	translation initiation factor IF-2	0.0415717	0.142854	0.471955	0.734	0.499	0.235
WP_000041153.1	Q81G35	BC1376	flavodoxin	0.0040663	0.0772913	0.112219	-3.54	-1.88	-1.66
WP_000043202.1	Q815S1	BC5061	NADH dehydrogenase	0.0427516	0.163381	0.432961	0.671	0.435	0.236
WP_000047293.1	Q81IH1	BC0417	DNA topoisomerase III	0.0249094	0.0829988	0.493114	1.62	1.18	0.437
WP_000050842.1	Q81J67	BC0101	protein-arginine kinase	0.0448882	0.171437	0.431622	-0.969	-0.623	-0.346
WP_000054174.1	Q818I1	BC4272	Superoxide dismutase [Mn] 1	0.0196191	0.487109	0.0669504	1.19	0.308	0.879
WP_000060307.1	NA	NA	hypothetical protein	0.0143145	0.383171	0.0676448	-1.93	-0.596	-1.34
WP_000071943.1	Q814N9	BC5386	octanoyl-[GcvH]--protein N-octanoyltransferase	0.0170687	0.110607	0.293885	1.58	0.968	0.613
WP_000076736.1	Q819Z1	BC3805	polyribonucleotide nucleotidyltransferase	0.0130306	0.0898001	0.281619	1.02	0.635	0.384
WP_000080281.1	Q81AK8	BC3555	aldehyde dehydrogenase	0.0149009	0.142639	0.207865	-1.35	-0.729	-0.617
WP_000081428.1	Q81I12	BC0613	ArsR family transcriptional regulator	0.00682996	0.112324	0.12846	-1.36	-0.696	-0.662
WP_000095905.1	Q81I05	BC0621	2-amino-3-ketobutyrate CoA ligase	0.0101814	0.236674	0.0862686	-0.922	-0.367	-0.555
WP_000102591.1	Q817Z6	BC4374	transcription elongation factor GreA	0.0375989	0.271692	0.245567	-0.791	-0.384	-0.407
WP_000147553.1	Q81J48	BC0122	DNA-directed RNA polymerase subunit beta	0.00292356	0.0856721	0.0726877	1.32	0.645	0.679
WP_000153230.1	Q817F9	BC4592	malate dehydrogenase	0.00797234	0.176912	0.0935464	-0.939	-0.412	-0.526
WP_000160421.1	Q81AD9	BC3635	hypothetical protein	0.00790132	0.213879	0.0753807	-3.44	-1.38	-2.06
WP_000164087.1	Q819M9	BC3947	pyruvate carboxylase	0.0106468	0.136401	0.160576	1.17	0.604	0.565
WP_000164614.1	Q81HD5	BC0880	hypothetical protein	0.03198	0.117878	0.453157	-2.23	-1.53	-0.697
WP_000176366.1	Q81DK5	BC2358	cold-shock protein CspE	0.0392695	0.350294	0.194221	-1.5	-0.618	-0.878
WP_000184055.1	Q81DP7	BC2309	antibiotic transporter	0.00735512	0.125055	0.123891	-2.63	-1.32	-1.32
WP_000185713.1	Q81B67	BC3321	NAD(P)H-dependent oxidoreductase	0.0038754	0.0704661	0.117069	1.22	0.659	0.558
WP_000191121.1	Q813V1	BC1196	CYTH domain-containing protein	0.00567019	0.0792697	0.150808	1.31	0.728	0.58
WP_000205380.1	Q81FC2	BC1672	alanyl-tRNA editing protein	0.0430123	0.885226	0.0552695	0.948	0.0606	0.888
WP_000206898.1	Q817F8	BC4593	isocitrate dehydrogenase	0.00473397	0.0675099	0.147926	-1.11	-0.631	-0.483
WP_000215932.1	Q817S6	BC4455	hypothetical protein	0.0348122	0.225227	0.277108	1.03	0.548	0.487
WP_000219468.1	Q816X6	BC4684	UDP-N-acetylmuramate--L-alanine ligase	0.0199957	0.388048	0.0920315	1.84	0.6	1.24
WP_000280859.1	Q814U0	BC5330	thymidine kinase	0.0303872	0.139744	0.380623	1.26	0.8	0.457
WP_000301519.1	Q81GQ6	BC1131	cold-shock protein CspA	0.0428811	0.320227	0.231527	-1.42	-0.639	-0.778
WP_000333822.1	Q81DZ2	BC2204	asparagine synthetase B	0.0137634	0.173423	0.159859	1.14	0.559	0.58
WP_000334164.1	Q81J01	BC0190	glutamine--fructose-6-phosphate aminotransferase	0.0190809	0.159908	0.231157	0.869	0.472	0.396
WP_000354017.1	Q817W5	BC4412	S-adenosylmethionine:tRNA ribosyltransferase-isomerase	0.0143754	0.122071	0.232989	1.06	0.603	0.453
WP_000361252.1	Q81FS2	BC1497	cytidylate kinase	0.00224431	0.0529789	0.0891285	2.57	1.39	1.19
WP_000391086.1	Q815L4	BC5129	exoribonuclease II	0.0449657	0.257301	0.301071	1.47	0.77	0.699
WP_000393757.1	Q814F6	BC5486	tRNA modification GTPase MnmE	0.0109976	0.103657	0.214471	1.87	1.08	0.796
WP_000402273.1	Q81B36	BC3355	membrane protein	0.0208591	0.105307	0.35954	1.11	0.723	0.39
WP_000402931.1	Q81G06	BC1406	histidinol dehydrogenase	0.0303796	0.118479	0.434752	-2.05	-1.39	-0.661
WP_000411976.1	Q81A09	BC3786	zinc protease	0.0319658	0.242277	0.240071	-1.15	-0.573	-0.576
WP_000412656.1	Q81GL9	BC1174	3-oxoacyl-ACP synthase	0.015316	0.244489	0.122885	1.23	0.519	0.708
WP_000415794.1	Q81J54	BC0116	transcription termination/antitermination factor NusG	0.0439805	0.0534436	0.910673	0.765	0.727	0.0382
WP_000417543.1	Q81EN1	BC1937	luciferase	0.0148622	0.16167	0.183748	-1.42	-0.731	-0.691
WP_000428017.1	Q81JD5	BC0001	chromosomal replication initiator protein DnaA	0.0175558	0.0522252	0.53733	1.37	1.06	0.308
WP_000434582.1	Q819H2	BC4009	aminotransferase	0.0264466	0.183154	0.268181	0.921	0.506	0.415
WP_000438834.1	Q815Q3	BC5082	hypothetical protein	0.0289822	0.127065	0.39696	-1.52	-0.992	-0.527
WP_000439483.1	Q81AU5	BC3461	thiol biosynthesis deacetylase BshB2	0.0423327	0.0858926	0.682184	-1.37	-1.12	-0.248
WP_000440556.1	Q81FU6	BC1472	ribosomal large subunit pseudouridine synthase B	0.0354719	0.201731	0.312097	1.34	0.754	0.588
WP_000442921.1	Q81BC0	BC3249	3-phosphoserine/phosphohydroxythreonine aminotransferase	0.0497801	0.190539	0.427226	-0.744	-0.468	-0.276
WP_000445819.1	Q818W5	BC4124	MarR family transcriptional regulator	0.0467942	0.0719551	0.803281	-1.64	-1.45	-0.184
WP_000448594.1	Q81G95	BC1313	DNA recombinase	0.0369768	0.0701369	0.712687	-1.69	-1.42	-0.265
WP_000455951.1	Q819R4	BC3895	isoleucine--tRNA ligase	0.0336868	0.116977	0.473225	1.23	0.86	0.373
WP_000460286.1	Q81A77	BC3707	hypothetical protein	0.017571	0.194676	0.177329	1.01	0.496	0.517
WP_000464511.1	Q817W3	BC4415	Holliday junction ATP-dependent DNA helicase RuvA	0.0155406	0.0519087	0.496004	1.31	0.99	0.317
WP_000473483.1	Q81AN5	BC3527	hypothetical protein	0.00967395	0.348881	0.0517031	-1.85	-0.569	-1.28
WP_000473665.1	Q814U8	BC5320	glucose-specific phosphotransferase enzyme IIA component	0.0381383	0.87453	0.0502191	-0.915	-0.0621	-0.853
WP_000490229.1	Q81BC1	BC3248	D-3-phosphoglycerate dehydrogenase	0.00376154	0.0711139	0.112686	-1.28	-0.686	-0.591
WP_000493908.1	Q818X7	BC4110	riboflavin synthase subunit alpha	0.0246623	0.669759	0.0521488	-0.974	-0.162	-0.812
WP_000494663.1	Q816X7	BC4683	ribosomal-protein-serine acetyltransferase	0.0155365	0.127425	0.239433	-2.39	-1.37	-1.03
WP_000498186.1	Q817I7	BC4560	phenylalanine--tRNA ligase subunit beta	0.035974	0.162695	0.381428	0.983	0.612	0.372
WP_000500795.1	Q812J3	BC5188	peptide chain release factor 2	0.0219202	0.402192	0.0960431	0.965	0.311	0.654
WP_000505235.1	Q81IT9	NA	DEAD/DEAH box helicase	0.0229739	0.465637	0.0829889	1.2	0.339	0.861
WP_000512101.1	Q817A2	BC4657	Tyrosine--tRNA ligase 1	0.0261285	0.209643	0.233205	0.816	0.419	0.397
WP_000524657.1	Q814G4	BC5477	GTP-binding protein	0.0260778	0.121462	0.380015	0.805	0.522	0.283
WP_000541063.1	Q814F7	BC5485	tRNA uridine 5-carboxymethylaminomethyl modification enzyme MnmG	0.0128059	0.112067	0.228024	1.55	0.891	0.657
WP_000545136.1	Q817E6	BC4608	oligoribonuclease	0.00422328	0.174548	0.0502225	1.32	0.523	0.797
WP_000569643.1	Q81J18	BC0158	DNA-directed RNA polymerase subunit alpha	0.0365669	0.212489	0.304885	0.777	0.429	0.348
WP_000588613.1	Q81E85	BC2103	DEAD/DEAH box family ATP-dependent RNA helicase	0.00502233	0.0823442	0.129586	2.2	1.18	1.01
WP_000594240.1	Q819D3	BC4052	haloacid dehalogenase	0.0426488	0.0846172	0.691712	0.847	0.698	0.149
WP_000598707.1	Q81FX3	BC1439	DNA-binding response regulator	0.0163179	0.418609	0.0685778	-1	-0.293	-0.708
WP_000598811.1	Q819U1	BC3864	methionyl-tRNA formyltransferase	0.0265621	0.0821222	0.519604	1.28	0.949	0.328
WP_000599501.1	Q81IL0	BC0376	NADH dehydrogenase	0.0209752	0.109767	0.348946	-1.22	-0.781	-0.437
WP_000616659.1	Q81GP2	BC1149	ornithine aminotransferase	0.0254041	0.24547	0.194015	-0.729	-0.342	-0.386
WP_000625418.1	Q81A21	BC3774	2-oxoglutarate ferredoxin oxidoreductase subunit alpha	0.0143007	0.115492	0.243947	1.03	0.602	0.432
WP_000631769.1	Q818M3	BC4226	glycine cleavage system protein T	0.0159081	0.0861472	0.342774	1.11	0.729	0.382
WP_000635963.1	Q81IT4	BC0266	mRNA interferase PemK	0.0466106	0.0723338	0.799177	-1.08	-0.953	-0.124
WP_000636204.1	Q81AQ4	BC3506	alanine acetyltransferase	0.026162	0.112929	0.404054	-1.3	-0.864	-0.433
WP_000646793.1	Q81DQ7	BC2299	hypothetical protein	0.00226307	0.0601702	0.0793621	-2.05	-1.06	-0.981
WP_000656372.1	Q81J80	BC0074	heat-shock protein Hsp33	0.0202378	0.0579581	0.550747	0.962	0.747	0.215
WP_000657797.1	Q814J7	BC5433	heme ABC transporter ATP-binding protein	0.0131477	0.0735631	0.335278	1.57	1.04	0.529
WP_000679609.1	Q81E05	BC2191	thymidylate synthase	0.00595011	0.0659816	0.186932	1.39	0.824	0.566
WP_000684092.1	Q819V4	BC3851	phosphate acyltransferase	0.0150223	0.268931	0.108481	1.24	0.494	0.744
WP_000720333.1	Q81GC1	BC1286	spermidine/putrescine import ATP-binding protein PotA	0.00852436	0.104815	0.168934	1.95	1.06	0.883
WP_000728609.1	Q81GL0	BC1185	peptide ABC transporter substrate-binding protein	0.0092078	0.0994053	0.19042	1.34	0.754	0.583
WP_000730383.1	Q81I21	BC0602	bacillolysin	0.0135392	0.264035	0.100331	-1.76	-0.694	-1.06
WP_000735103.1	Q815Y9	BC4985	ABC transporter substrate-binding protein	0.0404299	0.118576	0.532325	-1.47	-1.07	-0.404
WP_000739959.1	Q812W3	BC3916	dihydropteridine reductase	0.0180586	0.384222	0.0844933	-1.15	-0.371	-0.782
WP_000747210.1	Q818Z0	BC4096	D-threo-aldose 1-dehydrogenase	0.0146679	0.127256	0.228166	-0.929	-0.524	-0.405
WP_000748460.1	Q818A5	BC4363	iron-hydroxamate ABC transporter substrate-binding protein	0.0412282	0.178535	0.391362	-2.82	-1.74	-1.08
WP_000765863.1	Q81GH5	BC1225	hypothetical protein	0.00188144	0.0644486	0.0610627	-1.31	-0.65	-0.66
WP_000766706.1	Q819Y9	BC3807	bifunctional riboflavin kinase/FMN adenylyltransferase	0.021363	0.195832	0.209544	1.15	0.586	0.567
WP_000768018.1	Q81AU6	BC3460	short-chain dehydrogenase	0.0101038	0.345834	0.0545925	-1.5	-0.467	-1.03
WP_000772418.1	Q81A08	BC3787	zinc protease	0.0168595	0.100853	0.31489	-1.41	-0.886	-0.519
WP_000782763.1	Q817M7	BC4511	5'-nucleotidase	0.0394773	0.488905	0.130029	0.98	0.297	0.683
WP_000785177.1	Q817B5	BC4642	NAD kinase	0.0250854	0.368895	0.12144	-0.974	-0.348	-0.626
WP_000790373.1	Q819Y3	BC3819	1-deoxy-D-xylulose-5-phosphate reductoisomerase	0.00490749	0.087425	0.119582	1.23	0.647	0.581
WP_000814303.1	Q819Y4	BC3817	proline--tRNA ligase	0.00299154	0.0622367	0.102092	1.22	0.659	0.565
WP_000821999.1	Q81FS3	BC1496	L-asparaginase	0.0134507	0.0690255	0.359354	1.29	0.875	0.412
WP_000830314.1	Q815H1	BC5184	peptidase S41	0.0122407	0.389584	0.0567558	-0.911	-0.268	-0.643
WP_000840888.1	Q817X8	BC4397	aspartyl-tRNA synthetase	0.0353188	0.167763	0.366356	0.931	0.569	0.362
WP_000859655.1	Q816J8	BC4831	ABC transporter ATP-binding protein	0.0180611	0.431597	0.0727301	1.18	0.342	0.838
WP_000871236.1	Q818J3	BC4258	hydroxyacylglutathione hydrolase	0.0306378	0.227593	0.24639	1.38	0.704	0.675
WP_000903177.1	Q817X9	BC4396	hypothetical protein	0.0224098	0.136753	0.304923	0.972	0.583	0.39
WP_000903240.1	Q818M4	BC4225	glycine dehydrogenase	0.00837496	0.0610282	0.270472	0.94	0.606	0.335
WP_000918601.1	Q81EA6	BC2077	virulence factor EsxA	0.0113552	0.0792335	0.279624	-3.2	-2.02	-1.18
WP_000924420.1	Q81IK9	BC0377	alkyl hydroperoxide reductase subunit C	0.00332431	0.0907641	0.0782075	-1.19	-0.581	-0.609
WP_000942856.1	Q817F1	BC4602	acetyl-CoA carboxylase carboxyltransferase subunit beta	0.0336944	0.222852	0.272447	0.686	0.362	0.324
WP_000959125.1	Q81DP4	BC2312	hypothetical protein	0.0123244	0.193791	0.128723	-3.27	-1.49	-1.78
WP_000970576.1	Q81H23	BC1003	serine-protein kinase RsbW	0.016322	0.100633	0.307317	-0.937	-0.587	-0.349
WP_000971183.1	Q81J66	BC0102	ATP-dependent Clp protease ATP-binding subunit ClpC	0.00601352	0.167929	0.0749362	-1.11	-0.476	-0.636
WP_000983359.1	Q819S4	BC3885	dihydroorotate dehydrogenase	0.011294	0.0633542	0.335323	1.55	1.05	0.507
WP_000984482.1	Q814C9	BC0025	hypothetical protein	0.0421715	0.280471	0.262054	-2.1	-1.03	-1.07
WP_001000643.1	Q814U1	NA	peptide chain release factor 1	0.011627	0.128543	0.184213	1.15	0.617	0.531
WP_001018943.1	Q817L8	BC4521	thioredoxin	0.00513611	0.0797351	0.136551	-1.52	-0.829	-0.688
WP_001029614.1	Q814C4	BC0129	elongation factor Tu	0.0314913	0.0935906	0.531968	0.754	0.559	0.195
WP_001029995.1	Q814B0	BC0295	molecular chaperone GroEL	0.0187684	0.29682	0.119571	-1.04	-0.409	-0.633
WP_001030950.1	Q818E4	BC4317	elongation factor 4	0.00257653	0.100388	0.0541964	1.55	0.702	0.845
WP_001032580.1	Q818S1	BC4174	arginine repressor	0.0341933	0.0843117	0.60388	-1.17	-0.913	-0.255
WP_001032595.1	Q814W2	BC5306	ATP synthase subunit beta	0.0495597	0.323769	0.259061	0.662	0.308	0.355
WP_001040972.1	Q81IE9	BC0439	Proline--tRNA ligase 2	0.0435502	0.16654	0.432152	1.39	0.899	0.493
WP_001041894.1	Q812K6	BC5044	DNA starvation/stationary phase protection protein	0.00337923	0.084674	0.0852668	-2.77	-1.39	-1.38
WP_001043904.1	Q81A62	BC3728	DNA-binding protein	0.0478558	0.328996	0.247221	-1.41	-0.641	-0.767
WP_001046622.1	Q81BE9	BC3216	D-cysteine desulfhydrase	0.0102558	0.131664	0.160631	1.09	0.566	0.522
WP_001048437.1	Q81DQ4	BC2302	2,3-dihydro-2,3-dihydroxybenzoate dehydrogenase	0.0287373	0.284571	0.185046	-2.25	-0.998	-1.26
WP_001051289.1	Q818T2	BC4160	dihydrolipoamide dehydrogenase	0.0338313	0.678842	0.0696035	1.25	0.216	1.03
WP_001057116.1	P62171	NA	cold-shock protein	0.00625806	0.0624481	0.205619	-1.97	-1.2	-0.772
WP_001059661.1	Q818H5	BC4279	zinc ABC transporter ATP-binding protein	0.00664677	0.118921	0.118264	-1.85	-0.926	-0.928
WP_001069177.1	Q81GN6	BC1155	catalase	0.00457027	0.16145	0.059296	-1.74	-0.725	-1.02
WP_001084657.1	Q815A4	BC5263	UDP-glucose 4-epimerase	0.0310184	0.22959	0.246852	1.47	0.75	0.721
WP_001085234.1	Q81J24	BC0149	50S ribosomal protein L30	0.0319836	0.250447	0.232289	-1.8	-0.879	-0.916
WP_001085924.1	Q812H1	BC5078	50S ribosomal protein L11	0.00366904	0.124016	0.0627452	-1.29	-0.572	-0.714
WP_001101962.1	Q81IP8	BC0334	phosphoribosylamine--glycine ligase	0.00986571	0.118008	0.172371	1.3	0.697	0.599
WP_001125893.1	Q81FR5	BC1504	GTPase Der	0.013231	0.142232	0.187633	1.06	0.563	0.499
WP_001176165.1	Q81HT3	BC0698	quinol oxidase subunit 2	0.0130076	0.0987615	0.258841	1.52	0.916	0.602
WP_001187674.1	Q81FQ6	BC1513	demethylmenaquinone methyltransferase	0.0215521	0.128879	0.311137	1	0.61	0.393
WP_001192618.1	Q7BYD5	BC1628	chemotaxis protein CheA	0.0113386	0.12019	0.192002	1.73	0.949	0.781
WP_001209009.1	Q812W6	BC3901	laccase	0.0256643	0.321032	0.14609	1.29	0.515	0.777
WP_001220526.1	Q81ED6	BC2046	CBS domain-containing protein	0.027994	0.0686318	0.60851	-1.71	-1.36	-0.353
WP_001221227.1	Q814K9	BC5420	glycosyl transferase	0.00819794	0.126345	0.135886	1.2	0.607	0.59
WP_001228138.1	Q81C44	BC2939	prephenate dehydrogenase	0.0198473	0.161938	0.236258	-1.42	-0.773	-0.645
WP_001239385.1	P59717	BC4696	tRNA (guanine-N(7)-)-methyltransferase	0.00911109	0.104686	0.179693	1.65	0.913	0.738
WP_001243069.1	Q819A1	BC4085	pyrimidine-nucleoside phosphorylase	0.00968607	0.245801	0.0787223	-2.04	-0.787	-1.25
WP_001249665.1	Q819U2	BC3863	16S rRNA methyltransferase	0.0476376	0.214617	0.372949	1.24	0.728	0.512
WP_001251457.1	Q819T5	BC3870	hypothetical protein	0.0127899	0.118351	0.216635	-1.78	-1	-0.774
WP_001261712.1	Q81J79	BC0075	cysteine synthase	0.0479838	0.231793	0.349978	-0.701	-0.396	-0.305
WP_001262795.1	Q817X4	BC4401	GTP pyrophosphokinase	0.0301801	0.21996	0.251544	1.37	0.711	0.662
WP_001273575.1	Q81C41	BC2942	3-deoxy-7-phosphoheptulonate synthase	0.00756999	0.230169	0.0665133	-1.09	-0.419	-0.676
WP_001290900.1	Q81B50	NA	tryptophan--tRNA ligase	0.0166384	0.0771176	0.387904	-1.61	-1.1	-0.506
WP_001986476.1	Q81A99	BC3682	transketolase	0.00610008	0.05705	0.217764	1.13	0.698	0.427
WP_002000582.1	Q81GI3	NA	acyl carrier protein	0.00759467	0.19526	0.0801727	-1.05	-0.438	-0.614
WP_002001145.1	Q817J1	NA	cell division protein ZapA	0.0397241	0.659896	0.0851054	-0.828	-0.159	-0.669
WP_002004682.1	Q81G92	BC1316	hypothetical protein	0.02154	0.0517861	0.618241	-2.64	-2.14	-0.499
WP_002022482.1	Q817J6	BC4548	cell surface protein	0.0216151	0.207596	0.199738	-4.35	-2.16	-2.2
WP_002024693.1	Q812X6	BC3813	hypothetical protein	0.049562	0.31537	0.266283	-1.47	-0.694	-0.773
WP_002025016.1	Q815X2	BC5002	acyl-CoA dehydrogenase	0.0341905	0.414829	0.140297	-0.992	-0.344	-0.648
WP_002040581.1	Q81IG8	NA	thiamine-phosphate pyrophosphorylase	0.00507558	0.108646	0.0996427	-1.58	-0.777	-0.8
WP_002042001.1	Q815H0	BC5185	cell division protein FtsX	0.0247627	0.0555179	0.645642	1.74	1.43	0.312
WP_002163841.1	Q81I18	BC0607	LytR family transcriptional regulator	0.0409057	0.149494	0.450123	-1.35	-0.896	-0.451
WP_002179749.1	Q819D0	BC4055	N-acetylglucosamine-6-phosphate deacetylase	0.0149654	0.0713698	0.380142	1.54	1.06	0.482
WP_002196009.1	Q81DA0	BC2473	class A beta-lactamase	0.0346396	0.117034	0.482546	-1.13	-0.793	-0.337
WP_011109787.1	Q81IU0	BC0258	UDP-N-acetylmuramoyl-tripeptide--D-alanyl-D-alanine ligase	0.0191425	0.180823	0.205926	1.61	0.829	0.779
WP_011109789.1	0	BC0267	hypothetical protein	0.0377774	0.311229	0.213833	0.843	0.376	0.468
WP_011109791.1	Q81IQ7	BC0325	adenylosuccinate lyase	0.00934286	0.114773	0.168458	1.1	0.593	0.51
WP_011109847.1	Q81HJ1	BC0816	ABC transporter substrate-binding protein	0.0136211	0.129038	0.211191	-1.22	-0.673	-0.544
WP_011109973.1	Q81FL8	BC1563	methyltransferase	0.00318057	0.0838601	0.0809589	1.61	0.8	0.809
WP_011110028.1	Q81EL7	BC1952	nitroreductase	0.0319832	0.252915	0.229984	-1.08	-0.526	-0.555
WP_011110042.1	Q81EF6	NA	NADPH dehydrogenase	0.0338095	0.150195	0.388953	-1.83	-1.16	-0.672
WP_011110066.1	Q81E17	BC2179	acetyltransferase	0.0395227	0.114392	0.537935	-1.33	-0.975	-0.359
WP_011110083.1	Q81DM7	BC2330	Zn-dependent hydrolase	0.0429922	0.267653	0.279112	1.34	0.677	0.66
WP_011110205.1	Q81BX0	BC3020	hypothetical protein	0.028062	0.304289	0.168327	-1.06	-0.448	-0.614
WP_011110260.1	Q81B12	BC3384	enhancin	0.0126313	0.200582	0.127017	-1.62	-0.731	-0.888
WP_011110335.1	Q819W5	NA	16S rRNA-processing protein RimM	0.0234051	0.226245	0.196326	1.36	0.658	0.706
WP_011110342.1	Q812W5	BC3910	UDP-N-acetylglucosamine--N-acetylmuramyl-(pentapeptide) pyrophosphoryl-undecaprenol N-acetylglucosamine transferase	0.0219536	0.0637641	0.544869	1.36	1.05	0.314
WP_011110371.1	Q818R3	BC4183	acetyl-CoA carboxylase biotin carboxylase subunit	0.0424636	0.138169	0.491603	1.34	0.927	0.411
WP_011110376.1	Q818M5	BC4224	glycine dehydrogenase	0.0161298	0.0801233	0.367445	0.851	0.573	0.278
WP_011110402.1	Q817L6	BC4524	enoyl-CoA hydratase	0.0384457	0.171216	0.3844	-1.15	-0.71	-0.438
WP_011110407.1	Q817H5	BC4576	threonine--tRNA ligase	0.0428251	0.14569	0.474827	0.691	0.47	0.221
WP_011110491.1	Q815C5	BC5239	enterotoxin	0.0181444	0.199935	0.17763	-1.06	-0.517	-0.546
WP_011110501.1	Q814R5	BC5357	collagen adhesion protein	0.0211324	0.332234	0.117206	1.9	0.71	1.19
WP_001077285.1	Q818X0	BC4117	8-amino-7-oxononanoate synthase	0.394466	0.000275033	0.00101065	0.258	1.59	-1.33
WP_000084007.1	Q81GH4	BC1226	hypothetical protein	0.600372	0.0190989	0.0481057	0.215	1.11	-0.897
WP_000439321.1	Q81FP0	BC1536	CCA-adding enzyme	0.591675	0.0257199	0.00999132	-0.255	1.2	-1.46
WP_000559169.1	Q81JB9	BC0026	recombination protein RecR	0.919164	0.0490232	0.0410836	0.0414	-0.891	0.933
WP_000938900.1	Q81IB2	BC0482	PTS acetylglucosamine transporter subunit IIB	0.0672468	0.00132666	0.040107	0.808	1.74	-0.928
WP_001004171.1	Q818X1	BC4116	transporter	0.612118	0.0389552	0.0159177	-0.274	1.25	-1.52
WP_001017437.1	Q81EY8	BC1820	2-deoxyribose-5-phosphate aldolase	0.0804207	0.00107105	0.0263284	0.776	1.82	-1.04
WP_001103874.1	Q818A2	BC4367	cysteine synthase	0.896261	0.0289239	0.0363493	0.0614	1.17	-1.11
WP_001255000.1	Q818C6	BC4335	phosphatidylserine decarboxylase proenzyme	0.118406	0.00278915	0.0495668	0.653	1.51	-0.854
WP_002041768.1	Q818X8	BC4109	diaminohydroxyphosphoribosylaminopyrimidine deaminase	0.708011	0.0146487	0.0283224	0.231	1.76	-1.53
WP_011110147.1	Q81CN9	BC2713	hypothetical protein	0.557332	0.00694196	0.0194521	0.215	1.2	-0.987
WP_000005831.1	Q819R7	BC3892	pseudouridine synthase	0.0584623	0.0404966	0.832683	1.59	1.75	-0.161
WP_000012476.1	Q818W9	BC4118	ATP-dependent dethiobiotin synthetase BioD	0.321756	0.0139175	0.0817424	0.627	1.79	-1.17
WP_000033865.1	Q81HS4	BC0708	iron transporter FeoB	0.0751376	0.0234339	0.50772	-0.62	-0.834	0.214
WP_000063706.1	Q81E36	BC2157	hypothetical protein	0.0831745	0.02765	0.529297	-0.633	-0.847	0.214
WP_000091509.1	Q818F8	BC4301	hypothetical protein	0.331686	0.0325028	0.17445	0.423	1.03	-0.607
WP_000121588.1	Q81JC0	BC0024	DNA polymerase III subunit gamma/tau	0.0906092	0.0424742	0.660766	1.01	1.25	-0.244
WP_000151416.1	Q81ID3	BC0457	GTP-binding protein	0.14611	0.00664938	0.0958895	0.823	1.78	-0.96
WP_000153584.1	Q81EE8	BC2032	ADP-ribose pyrophosphatase	0.264395	0.0280841	0.196114	0.574	1.25	-0.673
WP_000154667.1	Q818W8	BC4119	adenosylmethionine--8-amino-7-oxononanoate aminotransferase BioA	0.105034	0.0370754	0.547527	0.897	1.21	-0.313
WP_000176601.1	Q81AZ1	BC3406	oxidoreductase	0.400503	0.0143633	0.0641132	0.414	1.39	-0.981
WP_000198175.1	Q81FE0	BC1652	hypothetical protein	0.0825043	0.00949857	0.231878	-0.757	-1.26	0.499
WP_000247558.1	Q813M5	BC2242	hypothetical protein	0.115776	0.0166776	0.277038	-0.816	-1.36	0.544
WP_000275880.1	Q81FF5	BC1635	hypothetical protein	0.178046	0.0101529	0.117222	-0.786	-1.72	0.93
WP_000360723.1	Q81C08	BC2977	pyrroline-5-carboxylate reductase	0.113624	0.0373095	0.519604	0.563	0.779	-0.217
WP_000441064.1	Q815I3	BC5168	excinuclease ABC subunit B	0.529547	0.0431769	0.127048	0.411	1.46	-1.05
WP_000443605.1	Q81HS5	BC0707	iron transporter FeoB	0.714434	0.0328128	0.0621343	-0.172	-1.13	0.958
WP_000488386.1	Q81J62	BC0107	2-C-methyl-D-erythritol 2,4-cyclodiphosphate synthase	0.101682	0.0428442	0.615964	-1.79	-2.31	0.514
WP_000532952.1	Q813Z5	NA	transcriptional regulator	0.0870334	0.0272728	0.507573	-0.854	-1.16	0.309
WP_000547992.1	Q818Y9	BC4097	glyoxal reductase	0.438015	0.0432235	0.162681	0.29	0.831	-0.541
WP_000601728.1	Q814Z3	BC5274	UDP-N-acetylglucosamine 4,6-dehydratase	0.177317	0.0491369	0.448927	0.881	1.36	-0.479
WP_000645827.1	Q81HW3	BC0668	(R,R)-butanediol dehydrogenase	0.468931	0.0210576	0.0755605	0.268	0.974	-0.706
WP_000661226.1	Q81II7	BC0400	fatty acid desaturase	0.175771	0.0202776	0.222558	0.914	1.73	-0.815
WP_000723125.1	Q81I04	BC0622	UDP-glucose 4-epimerase	0.505519	0.0161191	0.052394	0.258	1.08	-0.824
WP_000744805.1	Q81C10	BC2975	glutamate 5-kinase	0.0959745	0.0039576	0.0881753	0.784	1.59	-0.806
WP_000747503.1	Q813E0	BC3229	hypothetical protein	0.116778	0.0240542	0.368835	0.731	1.13	-0.401
WP_000782642.1	Q81B24	BC3368	6-phosphogluconolactonase	0.174291	0.0296602	0.308437	0.866	1.5	-0.635
WP_000810103.1	Q81IH2	BC0416	phage infection protein	0.121265	0.0156151	0.251546	0.982	1.69	-0.706
WP_000830632.1	Q81GS6	BC1110	cytotoxin	0.0739592	0.0455972	0.77953	-0.9	-1.03	0.13
WP_000834924.1	Q813W6	BC1047	transcriptional regulator	0.230373	0.045189	0.335551	-0.984	-1.76	0.78
WP_000911762.1	Q819T8	BC3867	phosphopantothenoylcysteine decarboxylase	0.174155	0.0272331	0.287892	0.695	1.23	-0.533
WP_000970524.1	Q814K1	BC5429	beta-1,3-N-acetylglucosaminyltransferase	0.0941821	0.0221358	0.411433	0.956	1.4	-0.443
WP_000973777.1	Q817V5	BC4424	cysteine desulfurase	0.109182	0.0148926	0.265471	0.659	1.1	-0.442
WP_001020856.1	Q81CK8	BC2749	acetyltransferase	0.168516	0.0121091	0.146338	-0.516	-1.06	0.548
WP_001248875.1	Q81I02	BC0624	VWA domain-containing protein	0.0760951	0.00304395	0.0853009	0.713	1.4	-0.688
WP_001271070.1	Q81AL5	BC3548	short-chain dehydrogenase	0.422381	0.0438214	0.172216	0.343	0.946	-0.603
WP_011110036.1	Q81EJ0	BC1982	hypothetical protein	0.152298	0.0481793	0.499013	-0.828	-1.2	0.375
WP_011110041.1	Q81EG2	BC2017	ribosomal-protein-serine acetyltransferase	0.0596632	0.0114389	0.355437	-0.924	-1.35	0.422
WP_011110244.1	Q81BB2	BC3257	N-acetylmuramoyl-L-alanine amidase	0.318236	0.0328811	0.184621	-0.712	-1.68	0.966
WP_011110414.1	Q817E4	BC4611	hypothetical protein	0.0943737	0.023713	0.432304	0.678	0.979	-0.3
WP_011110443.1	Q816G8	BC4864	glycogen synthase	0.0920762	0.0073609	0.166913	-0.703	-1.27	0.563
WP_011110495.1	NA	NA	hypothetical protein	0.391943	0.0417845	0.180385	0.429	1.12	-0.691
WP_000039351.1	Q814I2	BC5451	ATP-dependent RNA helicase DbpA	0.093877	0.520115	0.0305707	-0.873	0.314	-1.19
WP_000164930.1	Q813A5	BC3499	hypothetical protein	0.16457	0.074243	0.00582938	-0.689	0.916	-1.61
WP_000241986.1	Q81B79	BC3307	D-Ala-D-Ala carboxypeptidase VanY	0.553355	0.101862	0.0364692	-0.231	0.679	-0.91
WP_000286451.1	Q814Z7	BC5270	UDP-phosphate galactose phosphotransferase	0.0646017	0.203726	0.00640681	-0.941	0.616	-1.56
WP_000312639.1	Q81DR8	BC2287	methylisocitrate lyase	0.120228	0.489564	0.0363791	-0.747	0.316	-1.06
WP_000468974.1	Q818X6	BC4111	riboflavin biosynthesis protein RibBA	0.117315	0.189384	0.0108834	-0.537	0.442	-0.979
WP_000505543.1	Q81F37	BC1766	hypothetical protein	0.11079	0.497995	0.0341766	-0.674	0.271	-0.945
WP_000552081.1	Q819G0	BC4023	acetyl-CoA acetyltransferase	0.0734559	0.352349	0.0139787	-0.881	0.429	-1.31
WP_000769254.1	Q81FW0	BC1455	peptidase	0.115064	0.341241	0.0214338	-0.708	0.41	-1.12
WP_000867835.1	Q816R7	BC4751	sulfite reductase subunit alpha	0.423306	0.0894912	0.0218037	-0.295	0.666	-0.961
WP_000908401.1	Q819C6	BC4060	protein RibT	0.109887	0.0822787	0.00423525	-0.736	0.81	-1.55
WP_001056358.1	Q81B64	BC3324	hypothetical protein	0.148438	0.474447	0.0436516	-0.787	0.373	-1.16
WP_001158098.1	Q816U3	BC4723	thiamine/molybdopterin biosynthesis protein MoeB	0.431944	0.17315	0.0454288	-0.356	0.637	-0.993
WP_001208237.1	Q814A4	BC0397	hypothetical protein	0.345299	0.125302	0.0238312	0.449	-0.759	1.21
WP_002005772.1	Q817P4	BC4493	non-canonical purine NTP pyrophosphatase	0.243912	0.239994	0.0322072	0.557	-0.562	1.12
WP_003301669.1	Q81C15	BC2969	antibiotic biosynthesis monooxygenase	0.0577037	0.743186	0.0325666	-1.95	0.307	-2.26
WP_011110117.1	Q81D05	BC2578	hypothetical protein	0.0566517	0.861601	0.0418472	-1.28	0.106	-1.39
WP_011110286.1	Q81AN0	BC3532	glyoxalase	0.284846	0.295109	0.0495304	0.491	-0.48	0.972
WP_000003348.1	Q81GK2	BC1193	oligoendopeptidase F	0.678058	0.776583	0.422989	-0.146	0.0995	-0.246
WP_000004105.1	Q81J33	BC0140	30S ribosomal protein S17	0.272771	0.683194	0.476026	-0.653	-0.237	-0.417
WP_000007349.1	Q81IM4	BC0360	aminopeptidase	0.770939	0.859134	0.909132	0.12	0.0732	0.0471
WP_000007656.1	Q819W0	BC3845	signal recognition particle-docking protein FtsY	0.292107	0.461697	0.73591	0.313	0.215	0.0976
WP_000008577.1	Q81G72	BC1338	oligoendopeptidase F	0.364075	0.476763	0.836566	0.434	0.338	0.0967
WP_000009523.1	Q815Z4	BC4980	iron-sulfur cluster assembly scaffold protein NifU	0.240346	0.991201	0.236408	0.464	-0.0042	0.468
WP_000014087.1	Q81E92	BC2096	oxalate:formate antiporter	0.107745	0.988602	0.110328	1.05	0.00873	1.04
WP_000021109.1	Q819V0	BC3855	hypothetical protein	0.273508	0.760399	0.171816	-0.456	0.123	-0.579
WP_000021451.1	Q81J86	BC0066	RNA-binding protein S1	0.124371	0.20445	0.755345	-0.62	-0.502	-0.118
WP_000021600.1	Q815U6	BC5031	methionine--tRNA ligase	0.0716066	0.388702	0.291155	-1.02	-0.457	-0.566
WP_000021897.1	Q818I0	BC4274	hypothetical protein	0.989418	0.853002	0.86339	0.00625	0.0873	-0.0811
WP_000022488.1	Q81FL3	BC1568	methionine aminopeptidase	0.954626	0.961862	0.916619	-0.0382	0.0321	-0.0703
WP_000024529.1	Q817B8	BC4639	2-Cys peroxiredoxin	0.865447	0.730696	0.860641	-0.053	-0.108	0.0549
WP_000026361.1	Q81BS7	BC3069	IclR family transcriptional regulator	0.152974	0.433769	0.481214	-0.699	-0.369	-0.331
WP_000026897.1	Q815Y3	BC4991	glycine cleavage system protein H	0.0755458	0.0839407	0.950508	-0.957	-0.926	-0.0307
WP_000027084.1	Q817X7	BC4398	histidyl-tRNA synthetase	0.631676	0.620973	0.987724	-0.174	-0.18	0.00556
WP_000027130.1	Q819V1	BC3854	kinase	0.0963345	0.280314	0.503139	0.752	0.468	0.284
WP_000034700.1	Q818E9	BC4312	molecular chaperone DnaK	0.145796	0.71889	0.255074	-0.441	-0.103	-0.337
WP_000036241.1	Q818H0	BC4286	Nif3-like dinuclear metal center hexameric protein	0.177813	0.537381	0.436136	1.04	0.457	0.581
WP_000036294.1	Q81G67	BC1343	7-carboxy-7-deazaguanine synthase	0.195591	0.563686	0.447797	-0.792	-0.341	-0.451
WP_000042226.1	Q812Q5	BC4519	hypothetical protein	0.110671	0.493368	0.322976	0.592	0.24	0.352
WP_000042668.1	Q819Y0	BC3823	uridylate kinase	0.103425	0.0507089	0.677213	0.608	0.753	-0.145
WP_000043949.1	Q818F0	BC4311	molecular chaperone DnaJ	0.618118	0.820571	0.783986	0.209	0.0945	0.114
WP_000048982.1	Q81J51	BC0119	50S ribosomal protein L10	0.425588	0.284156	0.769382	-0.379	-0.516	0.137
WP_000049642.1	Q81IT1	BC0286	tRNA threonylcarbamoyladenosine biosynthesis protein TsaE	0.405576	0.330254	0.87982	-0.528	-0.622	0.0942
WP_000051433.1	Q81IN3	BC0351	glutamyl-tRNA(Gln) amidotransferase subunit A	0.605433	0.723281	0.86904	0.149	0.102	0.0472
WP_000051695.1	Q81FE4	BC1646	flagellar assembly protein FliH	0.929771	0.15556	0.134958	0.0396	-0.673	0.713
WP_000054739.1	Q812K1	BC5120	hypothetical protein	0.248299	0.579265	0.102306	1	-0.467	1.47
WP_000055151.1	Q812V3	BC3986	hypothetical protein	0.182947	0.48142	0.499867	-0.716	-0.366	-0.35
WP_000057619.1	Q816G7	BC4866	glucose-1-phosphate adenylyltransferase	0.0927934	0.453615	0.305874	-1.09	-0.459	-0.635
WP_000058115.1	Q817M8	BC4510	ABC transporter ATP-binding protein	0.423272	0.820859	0.560267	0.264	0.0735	0.19
WP_000058301.1	Q813R3	BC1726	hypothetical protein	0.34542	0.915329	0.398879	-0.438	-0.0482	-0.39
WP_000060512.1	Q816M2	BC4807	iron transporter FeoA	0.37244	0.761379	0.548036	-0.533	-0.178	-0.355
WP_000064683.1	Q814V9	BC5309	ATP synthase subunit delta	0.787413	0.529693	0.375275	0.188	-0.443	0.631
WP_000066409.1	Q817Y4	BC4390	hypothetical protein	0.200576	0.388788	0.648735	-0.567	-0.373	-0.194
WP_000067042.1	Q818Z2	BC4094	ADP-ribose pyrophosphatase	0.179377	0.163891	0.954386	-0.599	-0.624	0.0243
WP_000067215.1	Q814N8	BC5387	phosphate acetyltransferase	0.111181	0.500078	0.319269	0.645	0.258	0.387
WP_000068168.1	Q819K4	BC3972	2-oxoisovalerate dehydrogenase subunit beta	0.4054	0.26578	0.76274	0.301	0.409	-0.108
WP_000068304.1	Q81FD9	BC1653	LysR family transcriptional regulator	0.942327	0.195644	0.218627	-0.0539	-1.01	0.954
WP_000071041.1	Q81J98	BC0054	bifunctional N-acetylglucosamine-1-phosphate uridyltransferase/glucosamine-1-phosphate acetyltransferase	0.137312	0.171904	0.888401	0.767	0.699	0.0683
WP_000072244.1	Q817R6	BC4465	valine--tRNA ligase	0.0530719	0.135542	0.581102	0.837	0.62	0.218
WP_000077401.1	Q816D1	BC4936	diaminopimelate epimerase	0.640083	0.360283	0.643802	0.174	0.345	-0.172
WP_000079986.1	Q81J12	BC0165	30S ribosomal protein S9	0.30116	0.977016	0.313743	-0.464	-0.0126	-0.451
WP_000082906.1	Q81IG4	BC0424	hypothetical protein	0.280748	0.207556	0.839881	-0.904	-1.07	0.164
WP_000084133.1	Q81I23	BC0600	transposase	0.0798874	0.32236	0.384905	-0.941	-0.502	-0.439
WP_000086558.1	Q81J27	BC0146	50S ribosomal protein L6	0.208628	0.465853	0.57075	0.672	0.379	0.293
WP_000090788.1	P62175	BC0156	30S ribosomal protein S13	0.286204	0.371189	0.852766	-0.555	-0.462	-0.0939
WP_000094146.1	Q816U4	BC4722	cyclic pyranopterin monophosphate synthase accessory protein	0.954388	0.592605	0.631933	-0.0414	-0.39	0.349
WP_000097289.1	Q817Q4	BC4477	peptidase	0.125857	0.465041	0.383715	0.828	0.377	0.452
WP_000101798.1	Q81J19	BC0157	30S ribosomal protein S11	0.258012	0.698196	0.442036	-0.54	-0.179	-0.36
WP_000102602.1	Q819Y6	BC3814	transcription termination factor NusA	0.0987627	0.25843	0.547623	0.541	0.356	0.185
WP_000103654.1	Q816G0	BC4898	glucose-6-phosphate isomerase	0.588878	0.540813	0.941812	0.199	0.226	-0.0267
WP_000103955.1	Q815K8	BC5135	enolase	0.699533	0.903058	0.612929	-0.114	0.036	-0.151
WP_000105199.1	Q813P2	BC2011	DNA starvation/stationary phase protection protein	0.0993839	0.32754	0.44927	-0.929	-0.526	-0.403
WP_000105215.1	Q812Q9	BC4480	trigger factor	0.552815	0.285723	0.618538	0.189	0.346	-0.158
WP_000105802.1	Q817E9	BC4604	NAD-dependent malic enzyme 4	0.762499	0.661407	0.89088	0.0877	0.127	-0.0397
WP_000107420.1	Q81J97	BC0055	ribose-phosphate pyrophosphokinase	0.585634	0.493444	0.885642	0.184	0.232	-0.0481
WP_000108653.1	Q818N9	BC4210	rhodanese-like domain-containing protein	0.464185	0.537101	0.905344	0.352	0.295	0.0563
WP_000108802.1	Q816Q7	BC4762	phosphoenolpyruvate carboxykinase [ATP]	0.0642555	0.221475	0.455477	1.07	0.668	0.398
WP_000110280.1	Q816M6	BC4801	phage shock protein A	0.12706	0.221838	0.725132	-1.07	-0.841	-0.233
WP_000110703.1	Q81FV5	BC1463	purine nucleoside phosphorylase	0.353492	0.246128	0.800788	-0.373	-0.473	0.0994
WP_000110844.1	Q81CM9	BC2724	hypothetical protein	0.128585	0.375961	0.481814	-0.673	-0.376	-0.297
WP_000111485.1	Q819X9	BC3825	30S ribosomal protein S2	0.104686	0.386863	0.39942	0.566	0.287	0.279
WP_000111875.1	Q818S0	BC4175	hemolysin A	0.143294	0.20211	0.827768	0.692	0.595	0.0973
WP_000114182.1	Q81A04	BC3792	GntR family transcriptional regulator	0.304235	0.579892	0.620412	0.379	0.2	0.179
WP_000115177.1	Q819X1	BC3833	succinyl-CoA synthetase subunit alpha	0.899699	0.460434	0.537556	0.0529	0.314	-0.261
WP_000117124.1	Q816R0	BC4758	molybdenum cofactor biosynthesis protein	0.128188	0.153899	0.910038	-0.667	-0.62	-0.0466
WP_000118543.1	Q816W8	BC4694	peptidase M4	0.0775441	0.1244	0.777807	-0.937	-0.799	-0.138
WP_000119129.1	Q812W8	BC3899	cell division protein SepF	0.288204	0.641445	0.535501	0.442	0.189	0.253
WP_000124454.1	Q81J38	BC0135	30S ribosomal protein S19	0.304195	0.616323	0.583792	-0.634	-0.303	-0.332
WP_000124776.1	Q819U9	BC3856	50S ribosomal protein L28	0.128855	0.480837	0.377442	-1.14	-0.505	-0.637
WP_000125365.1	Q817W6	BC4411	queuine tRNA-ribosyltransferase	0.1093	0.622059	0.23989	0.636	0.184	0.452
WP_000134141.1	Q815U6	BC0043	methionine--tRNA ligase 1	0.141794	0.276842	0.665646	0.613	0.442	0.171
WP_000134946.1	Q819N7	BC3934	phosphoglycerate mutase	0.503528	0.665692	0.281287	0.314	-0.201	0.515
WP_000135317.1	Q817A4	BC4655	30S ribosomal protein S4	0.142972	0.170838	0.911251	0.501	0.465	0.036
WP_000135694.1	Q819M7	BC3949	hypothetical protein	0.0693742	0.160904	0.614319	-1.34	-0.997	-0.342
WP_000136678.1	Q812I3	BC5376	hypothetical protein	0.832561	0.644451	0.801051	-0.109	-0.239	0.13
WP_000137461.1	Q81A13	BC3782	transcriptional regulator	0.693544	0.593758	0.887343	0.215	0.292	-0.0769
WP_000137534.1	Q81AS2	BC3484	oligoendopeptidase F	0.515588	0.409291	0.855191	-0.484	-0.619	0.134
WP_000138459.1	Q815J4	BC5156	glmZ(sRNA)-inactivating NTPase	0.451733	0.547008	0.876254	-0.272	-0.216	-0.0555
WP_000139775.1	Q81DR3	BC2292	3-hydroxyisobutyryl-CoA hydrolase	0.295977	0.510712	0.104715	-0.335	0.207	-0.543
WP_000140145.1	Q815F8	BC5201	UDP-N-acetyl glucosamine 2-epimerase	0.269756	0.778072	0.400052	-0.348	-0.0863	-0.262
WP_000144509.1	Q81D32	BC2551	thiaminase II	0.175311	0.126095	0.837613	0.511	0.584	-0.0736
WP_000147394.1	Q81IZ9	BC0193	hypothetical protein	0.482616	0.343046	0.795463	-0.541	-0.738	0.197
WP_000150184.1	Q81I25	BC0597	nicotinate phosphoribosyltransferase	0.74543	0.349688	0.531955	-0.149	-0.438	0.289
WP_000150378.1	Q818R8	BC4177	farnesyl-diphosphate synthase	0.27326	0.902041	0.325876	0.639	0.0696	0.57
WP_000151389.1	Q81AG9	BC3599	CoA-binding protein	0.0974631	0.0561524	0.746831	-1.09	-1.28	0.197
WP_000152167.1	Q815Z2	BC4982	Fe-S cluster assembly protein SufD	0.292936	0.37364	0.861594	0.351	0.294	0.0565
WP_000152276.1	Q81J59	BC0110	cysteine--tRNA ligase	0.290977	0.317375	0.951396	0.37	0.349	0.0207
WP_000155021.1	Q81I61	BC0558	flotillin	0.988063	0.773293	0.761943	-0.0108	0.209	-0.22
WP_000155317.1	Q819L6	BC3960	hypothetical protein	0.709466	0.875536	0.598327	-0.234	0.0979	-0.331
WP_000156016.1	Q81JC0	BC0464	radical SAM/CxCxxxxC motif protein YfkAB	0.0557878	0.160593	0.531112	0.954	0.668	0.286
WP_000159736.1	Q81J50	BC0120	50S ribosomal protein L7/L12	0.290864	0.5964	0.582327	-0.766	-0.375	-0.39
WP_000160208.1	Q81J42	BC0131	50S ribosomal protein L3	0.160491	0.0537734	0.517941	0.493	0.711	-0.218
WP_000161427.1	Q81IU1	BC0257	D-alanine--D-alanine ligase B	0.119187	0.180419	0.796906	0.532	0.45	0.0825
WP_000161763.1	Q81FR4	BC1505	glycerol-3-phosphate dehydrogenase [NAD(P)+]	0.290814	0.145932	0.65409	0.371	0.525	-0.154
WP_000163123.1	Q816Q8	BC4761	S-adenosylmethionine synthase	0.361959	0.488034	0.818655	0.301	0.227	0.0741
WP_000165844.1	Q816S4	BC4743	ABC transporter ATP-binding protein	0.190652	0.602247	0.406795	0.754	0.289	0.465
WP_000165965.1	Q81E42	BC2150	phosphohydrolase	0.696732	0.913583	0.77783	-0.226	-0.0626	-0.163
WP_000166348.1	Q81GL2	BC1183	peptide ABC transporter substrate-binding protein	0.118922	0.0532965	0.637639	-0.679	-0.872	0.193
WP_000167893.1	Q816L3	BC4816	bis(5'-nucleosyl)-tetraphosphatase	0.0741024	0.13582	0.717324	0.85	0.691	0.159
WP_000168209.1	Q816Y5	BC4674	3-deoxy-7-phosphoheptulonate synthase	0.378316	0.396428	0.100863	0.423	-0.406	0.829
WP_000169640.1	Q81EZ0	BC1818	TetR family transcriptional regulator	0.174869	0.727592	0.296109	-1.15	-0.282	-0.868
WP_000170025.1	Q81E02	BC2194	FMN-dependent NADH-azoreductase 2	0.452388	0.271161	0.0802946	0.288	-0.429	0.716
WP_000171355.1	P0A392	BC4162	leucine dehydrogenase	0.14782	0.264235	0.707545	-0.489	-0.369	-0.12
WP_000174207.1	Q819D7	BC4048	phosphoenolpyruvate-protein phosphotransferase	0.594886	0.371577	0.707343	0.18	0.307	-0.127
WP_000174260.1	Q814L5	BC5413	hydroxymethylpyrimidine/phosphomethylpyrimidine kinase	0.599023	0.418197	0.769247	0.168	0.261	-0.0933
WP_000174904.1	Q81EI2	BC1994	NAD(+) synthetase	0.886206	0.407435	0.489189	0.0615	0.362	-0.301
WP_000180387.1	Q819E0	BC4045	NAD(P)H nitroreductase	0.447697	0.204956	0.58394	-0.382	-0.655	0.273
WP_000181788.1	Q81E14	BC2182	hypothetical protein	0.486476	0.348618	0.118924	0.393	-0.535	0.928
WP_000185393.1	Q81BW8	BC3024	NAD(P)H nitroreductase	0.602271	0.528992	0.261495	0.169	-0.205	0.373
WP_000185743.1	Q814F0	NA	hypothetical protein	0.399951	0.485323	0.88019	-0.457	-0.376	-0.0803
WP_000190155.1	Q81A22	BC3773	2-oxoglutarate ferredoxin oxidoreductase subunit beta	0.958287	0.93399	0.892546	-0.0271	0.043	-0.0701
WP_000198982.1	Q817G8	BC4583	glyceraldehyde-3-phosphate dehydrogenase	0.406271	0.159182	0.527499	0.371	0.651	-0.28
WP_000200226.1	Q814J9	BC5431	multidrug transporter	0.165386	0.595236	0.365383	0.818	0.3	0.518
WP_000200237.1	Q81J57	BC0112	23S rRNA methyltransferase	0.456827	0.845538	0.353081	-0.231	0.0597	-0.291
WP_000200601.1	Q819P1	BC3929	phosphopantetheine adenylyltransferase	0.505905	0.388124	0.836088	-0.336	-0.439	0.103
WP_000204448.1	Q817F0	BC4603	GntR family transcriptional regulator	0.370544	0.237607	0.756474	-0.959	-1.28	0.326
WP_000212068.1	Q814P3	BC5381	iron-dicitrate ABC transporter ATP-binding protein	0.757747	0.968618	0.728251	0.195	-0.0248	0.22
WP_000212737.1	Q816C5	BC4942	hypothetical protein	0.576544	0.709899	0.849691	-0.6	-0.398	-0.202
WP_000213634.1	Q81HE6	BC0868	glyceraldehyde-3-phosphate dehydrogenase	0.398671	0.606827	0.733281	0.271	0.164	0.108
WP_000214821.1	Q81HL8	BC0786	nitroreductase	0.160612	0.583819	0.36464	-1.44	-0.539	-0.904
WP_000215086.1	Q81FL5	BC1566	peptidase M32	0.897639	0.62471	0.717112	-0.0487	-0.186	0.138
WP_000218005.1	Q812W7	BC3900	YggS family pyridoxal phosphate enzyme	0.272558	0.671618	0.485301	-0.523	-0.196	-0.326
WP_000218674.1	Q819J6	BC3980	acetyldiaminopimelate deacetylase	0.76593	0.249222	0.380412	-0.119	-0.474	0.356
WP_000218968.1	Q815Y2	BC4992	arsenate reductase	0.167478	0.222706	0.85432	-1.3	-1.14	-0.165
WP_000219053.1	Q819H1	BC4010	LacI family transcriptional regulator	0.880353	0.580448	0.685601	-0.0515	-0.191	0.139
WP_000219314.1	Q817G7	BC4584	dephospho-CoA kinase	0.865384	0.324037	0.408142	-0.099	-0.591	0.492
WP_000219567.1	Q817N4	BC4503	deaminase	0.418346	0.533799	0.845698	-0.579	-0.442	-0.137
WP_000221373.1	Q814N0	BC5396	haloacid dehalogenase	0.929644	0.665529	0.730072	0.0385	0.189	-0.151
WP_000224190.1	Q81F61	BC1740	aspartate ammonia-lyase	0.103174	0.324121	0.466624	1.02	0.592	0.432
WP_000226732.1	Q818R5	BC4180	bifunctional 5,10-methylene-tetrahydrofolate dehydrogenase/5,10-methylene-tetrahydrofolate cyclohydrolase	0.218958	0.327536	0.78341	0.457	0.359	0.0984
WP_000229552.1	Q81FS1	BC1498	30S ribosomal protein S1	0.62082	0.621052	0.999733	-0.166	-0.166	-0.000111
WP_000231449.1	Q81FW1	BC1454	hypothetical protein	0.401995	0.467515	0.134161	0.429	-0.37	0.799
WP_000236643.1	Q81IE4	BC0444	chemical-damaging agent resistance protein C	0.0836769	0.219448	0.554528	-0.786	-0.536	-0.25
WP_000236704.1	Q819W8	BC3836	ribosome biogenesis GTPase A	0.396616	0.768692	0.572481	0.571	0.195	0.376
WP_000238567.1	Q81AF6	BC3616	aconitate hydratase	0.252508	0.598854	0.517229	0.34	0.152	0.188
WP_000238787.1	Q81JC5	BC0016	pyridoxal 5'-phosphate synthase subunit PdxT	0.144996	0.415889	0.480651	0.628	0.337	0.291
WP_000245511.1	Q81J28	BC0145	30S ribosomal protein S8	0.975489	0.898828	0.874599	0.0133	-0.0551	0.0684
WP_000248045.1	Q814B4	BC0232	hypothetical protein	0.469639	0.958687	0.439733	-0.376	0.0266	-0.403
WP_000249433.1	Q818E6	BC4315	coproporphyrinogen III oxidase	0.337434	0.950506	0.309272	-0.381	0.0241	-0.405
WP_000250307.1	Q815J5	BC5153	phosphocarrier protein HPr	0.105163	0.0978363	0.965481	-0.737	-0.755	0.0183
WP_000252605.1	Q81GW6	BC1068	uroporphyrinogen decarboxylase	0.50909	0.681012	0.799085	0.308	0.191	0.118
WP_000255696.1	Q816F7	BC4902	AsnC family transcriptional regulator	0.663051	0.131979	0.260876	-0.144	-0.527	0.383
WP_000257660.1	Q818T5	BC4157	branched-chain alpha-keto acid dehydrogenase subunit E2	0.462547	0.927215	0.411201	0.247	-0.0302	0.277
WP_000259555.1	Q81IP0	BC0344	1-pyrroline-5-carboxylate dehydrogenase	0.177023	0.465515	0.503457	-0.434	-0.227	-0.207
WP_000260104.1	Q819K6	BC3970	dihydrolipoamide dehydrogenase	0.202625	0.249788	0.890068	0.403	0.361	0.0419
WP_000264088.1	Q81JC8	BC0013	inosine-5-monophosphate dehydrogenase	0.769507	0.459602	0.649767	0.0933	0.238	-0.145
WP_000268750.1	Q819W3	BC3842	30S ribosomal protein S16	0.176109	0.597619	0.383718	-0.762	-0.285	-0.477
WP_000270907.1	Q817U2	BC4438	50S ribosomal protein L21	0.958073	0.361817	0.388423	0.0253	0.449	-0.424
WP_000272099.1	Q81IP4	BC0339	heptaprenylglyceryl phosphate synthase	0.81138	0.558437	0.41504	-0.108	0.266	-0.373
WP_000272429.1	Q81JB3	BC0038	stage 0 sporulation protein	0.10835	0.199373	0.705226	0.851	0.663	0.188
WP_000276249.1	Q815M2	BC5119	hypothetical protein	0.334262	0.392495	0.0855659	-0.658	0.579	-1.24
WP_000276467.1	Q816A9	BC4959	haloacid dehalogenase	0.604644	0.135559	0.301571	-0.312	-0.949	0.636
WP_000276738.1	Q816J5	BC4835	DNA-binding response regulator	0.696461	0.773827	0.917456	-0.216	-0.159	-0.0572
WP_000278823.1	Q81IQ5	BC0327	phosphoribosylformylglycinamidine synthase	0.8226	0.298338	0.40628	0.0923	0.44	-0.348
WP_000283911.1	Q81EF5	BC2024	cysteine methyltransferase, partial	0.637197	0.211529	0.0986692	0.164	-0.451	0.615
WP_000284917.1	Q81F55	BC1746	asparagine synthetase A	0.595432	0.146982	0.329897	0.232	0.666	-0.434
WP_000287556.1	Q81DC9	BC2439	aminoacyl-histidine dipeptidase	0.102125	0.216539	0.640907	0.847	0.621	0.226
WP_000288216.1	Q81H34	BC0991	hypothetical protein	0.595809	0.350401	0.675029	-0.232	-0.415	0.183
WP_000288284.1	Q81J63	BC0106	2-C-methyl-D-erythritol 4-phosphate cytidylyltransferase	0.610076	0.150346	0.326508	0.307	0.908	-0.601
WP_000290071.1	Q818T4	BC4158	2-oxoisovalerate dehydrogenase subunit beta	0.54747	0.353811	0.733725	-0.247	-0.386	0.139
WP_000290155.1	Q814J4	BC5436	methionine-S-sulfoxide reductase	0.138308	0.569794	0.0526561	-0.635	0.232	-0.867
WP_000331490.1	Q81J17	BC0159	50S ribosomal protein L17	0.258551	0.326951	0.870443	-0.541	-0.465	-0.0755
WP_000332860.1	Q81FQ7	BC1512	heptaprenyl diphosphate synthase subunit I	0.681392	0.210148	0.380904	0.225	0.714	-0.489
WP_000333314.1	Q81HQ7	BC0747	glycine oxidase	0.191988	0.32678	0.720283	0.535	0.394	0.141
WP_000336147.1	NA	NA	hypothetical protein	0.052037	0.344722	0.252665	-0.914	-0.411	-0.503
WP_000338317.1	Q81I10	BC0615	DeoR family transcriptional regulator	0.320271	0.812053	0.44133	0.505	0.118	0.387
WP_000343660.1	Q81B83	BC3302	hypothetical protein	0.135191	0.332868	0.556728	-0.951	-0.595	-0.356
WP_000346215.1	Q817X3	BC4402	adenine phosphoribosyltransferase	0.379955	0.155272	0.54976	-0.377	-0.631	0.254
WP_000346278.1	Q814T1	BC5339	DNA-directed RNA polymerase subunit delta	0.521522	0.542887	0.973227	-0.65	-0.616	-0.0336
WP_000348590.1	Q812R8	BC4382	hypothetical protein	0.0687744	0.65399	0.145751	-1.07	-0.241	-0.825
WP_000350713.1	Q81GK5	BC1190	adaptor protein MecA	0.0678598	0.088018	0.878493	-1.4	-1.3	-0.108
WP_000351212.1	Q81I38	BC0584	acetyltransferase	0.317161	0.41494	0.843604	-0.332	-0.268	-0.0639
WP_000358062.1	Q81J74	BC0080	dihydroneopterin aldolase	0.622263	0.477724	0.823252	-0.277	-0.402	0.125
WP_000358277.1	Q817Q1	BC4481	hypothetical protein	0.965478	0.318891	0.299898	0.0329	-0.777	0.81
WP_000359096.1	Q812X5	BC3815	ribosome maturation factor RimP	0.17472	0.796837	0.258997	0.805	0.146	0.659
WP_000359601.1	Q814B9	BC0187	hypothetical protein	0.35973	0.231401	0.759624	-0.451	-0.598	0.148
WP_000359781.1	Q817Q6	BC4475	organic hydroperoxide resistance protein	0.769229	0.0847931	0.138072	0.158	1	-0.845
WP_000364812.1	Q814G3	BC5479	mechanosensitive ion channel protein MscS	0.776301	0.37583	0.539686	0.218	0.694	-0.475
WP_000365050.1	Q812P7	BC4572	hypothetical protein	0.761793	0.280051	0.42557	-0.128	-0.468	0.34
WP_000365401.1	Q81GM5	BC1168	chaperone protein ClpB	0.0529065	0.953381	0.0585316	-0.805	-0.022	-0.783
WP_000366452.1	Q818R9	BC4176	1-deoxy-D-xylulose-5-phosphate synthase	0.830541	0.710345	0.874165	0.106	0.185	-0.0787
WP_000368414.1	Q81G68	BC1342	6-pyruvoyl tetrahydrobiopterin synthase	0.974458	0.315887	0.301853	-0.0261	0.841	-0.867
WP_000368945.1	Q812T2	BC4293	phosphotransferase	0.269634	0.185605	0.80541	0.46	0.56	-0.0996
WP_000369668.1	Q81J70	BC0084	lysine--tRNA ligase	0.139939	0.739716	0.235573	0.517	0.11	0.407
WP_000372699.1	Q81IS6	BC0291	transcriptional regulator	0.402913	0.489697	0.878878	-0.479	-0.393	-0.0857
WP_000375167.1	Q819C8	BC4057	SMC-Scp complex subunit ScpB	0.555084	0.161511	0.388459	-0.442	-1.1	0.653
WP_000375633.1	Q817X5	NA	peptidyl-tRNA hydrolase	0.850187	0.784955	0.645592	0.0937	-0.136	0.229
WP_000377302.1	Q817A9	BC4649	septation ring formation regulator EzrA	0.937533	0.898603	0.960845	0.0728	0.118	-0.0456
WP_000377334.1	Q81E26	BC2169	aspartate--tRNA(Asp/Asn) ligase	0.502537	0.690372	0.781083	-0.377	-0.222	-0.155
WP_000379366.1	Q81CL8	BC2737	PadR family transcriptional regulator	0.057204	0.0763374	0.866473	-1.74	-1.6	-0.139
WP_000380455.1	Q817G9	BC4582	S-adenosylmethionine decarboxylase	0.351658	0.572354	0.702344	-0.666	-0.398	-0.268
WP_000382737.1	Q813C2	BC3304	hypothetical protein	0.0608586	0.517473	0.179956	-1.77	-0.561	-1.21
WP_000388219.1	Q817I6	BC4561	phenylalanine--tRNA ligase subunit alpha	0.692067	0.789052	0.896895	-0.116	-0.0785	-0.038
WP_000389058.1	NA	NA	histidinol-phosphatase	0.105412	0.741063	0.180238	-1.01	-0.193	-0.82
WP_000389102.1	Q817Z2	BC4378	caffeoyl-CoA O-methyltransferase	0.317694	0.557466	0.665831	0.487	0.281	0.206
WP_000390088.1	Q818Z7	BC4089	tyrosine recombinase XerD	0.684805	0.72623	0.955026	-0.164	-0.141	-0.0227
WP_000391521.1	Q817T7	BC4443	septum site-determining protein MinC	0.25551	0.0576065	0.369751	0.49	0.872	-0.382
WP_000392606.1	Q812L4	BC4963	hypothetical protein	0.425074	0.258802	0.0700383	-0.42	0.604	-1.02
WP_000392657.1	Q818Z5	BC4091	Fur family transcriptional regulator	0.153992	0.114348	0.854956	-1.03	-1.15	0.125
WP_000392730.1	Q812S0	BC4380	hypothetical protein	0.255798	0.345565	0.83363	-0.769	-0.631	-0.137
WP_000392794.1	Q815F9	BC5200	LytR family transcriptional regulator	0.155261	0.978218	0.162169	-0.623	-0.0113	-0.612
WP_000393250.1	Q816J1	BC4839	ABC transporter ATP-binding protein	0.958114	0.595404	0.560377	-0.0355	0.362	-0.397
WP_000397455.1	Q818V3	BC4138	ribonuclease Z	0.782847	0.510815	0.698457	0.129	0.31	-0.181
WP_000400104.1	Q817H2	BC4579	primosomal protein DnaI	0.163316	0.156323	0.978082	-0.926	-0.944	0.0173
WP_000400429.1	Q819E3	BC4042	3-hydroxyisobutyrate dehydrogenase	0.941099	0.652757	0.601342	-0.0564	0.345	-0.402
WP_000400779.1	Q81FG6	BC1624	haloacid dehalogenase	0.452642	0.447385	0.992687	0.58	0.587	-0.00698
WP_000401659.1	Q81HY9	BC0637	protein kinase	0.494282	0.650565	0.266778	-0.435	0.286	-0.721
WP_000402298.1	Q81G03	BC1409	1-(5-phosphoribosyl)-5-[(5-phosphoribosylamino)methylideneamino] imidazole-4-carboxamide isomerase	0.531213	0.700035	0.806083	-0.279	-0.17	-0.108
WP_000402586.1	Q81BS1	BC3076	acetyltransferase	0.814847	0.948718	0.864961	-0.107	-0.0293	-0.0776
WP_000403038.1	Q812W2	BC3919	hypothetical protein	0.0926081	0.359502	0.389442	1.26	0.65	0.609
WP_000405875.1	Q81I35	BC0587	acetyltransferase	0.165164	0.0538059	0.506916	-0.691	-1.01	0.317
WP_000407049.1	Q81AU4	BC3462	hypothetical protein	0.0674917	0.145854	0.645893	-1.38	-1.06	-0.318
WP_000409484.1	Q81EJ6	BC1974	peptidoglycan N-acetylglucosamine deacetylase	0.771034	0.546776	0.377902	0.113	-0.236	0.349
WP_000411039.1	Q818P9	BC4198	Xaa-Pro dipeptidase	0.41566	0.390607	0.96247	-0.244	-0.258	0.0138
WP_000411080.1	Q819D6	BC4049	phosphocarrier protein HPr	0.134791	0.301021	0.603128	-1.77	-1.18	-0.583
WP_000411274.1	Q814X9	BC5288	UDP-N-acetylglucosamine 1-carboxyvinyltransferase	0.204243	0.636936	0.403788	0.404	0.145	0.259
WP_000413268.1	Q814T6	BC5334	UDP-N-acetylglucosamine 1-carboxyvinyltransferase	0.510299	0.93809	0.559887	0.363	0.0424	0.321
WP_000414585.1	Q81IS8	NA	tRNA threonylcarbamoyladenosine modification protein TsaD	0.315724	0.212704	0.788856	0.39	0.492	-0.102
WP_000414867.1	Q814Q7	BC5365	hypothetical protein	0.758144	0.450067	0.296112	-0.136	0.337	-0.473
WP_000415249.1	Q818R6	BC4179	exodeoxyribonuclease VII large subunit	0.31842	0.594638	0.140851	-0.402	0.21	-0.612
WP_000415883.1	Q81FQ4	BC1515	nucleoside diphosphate kinase	0.109396	0.133494	0.903577	-1.44	-1.34	-0.102
WP_000416873.1	Q81CE5	BC2826	manganese-dependent inorganic pyrophosphatase	0.771252	0.555054	0.761495	0.0885	0.181	-0.0924
WP_000416993.1	Q816X0	BC4692	NTPase	0.446422	0.753921	0.648154	-0.353	-0.144	-0.21
WP_000417516.1	Q812K0	BC5122	hypothetical protein	0.776989	0.872805	0.901642	0.249	0.141	0.109
WP_000421290.1	Q819X8	BC3826	GTP-sensing transcriptional pleiotropic repressor CodY	0.76995	0.689796	0.914253	0.121	0.165	-0.0443
WP_000421678.1	Q819I5	BC3993	polyphosphate kinase	0.267677	0.18984	0.820437	0.707	0.847	-0.14
WP_000421886.1	Q81GI3	BC1216	enoyl-ACP reductase	0.352013	0.424262	0.889018	0.328	0.28	0.0482
WP_000422016.1	Q81B11	BC3385	methyl-accepting chemotaxis protein	0.998083	0.103645	0.103231	-0.00114	0.831	-0.833
WP_000426861.1	Q81FU1	BC1477	DNA-binding response regulator	0.233626	0.50501	0.577041	0.408	0.222	0.185
WP_000432177.1	Q817I8	BC4559	asparaginyl- tRNA synthetase	0.609669	0.926644	0.674474	-0.172	-0.0308	-0.141
WP_000436748.1	Q813N4	BC2081	cell division protein FtsK	0.98017	0.240373	0.249446	0.0152	0.746	-0.73
WP_000439131.1	Q81CW3	BC2628	hypothetical protein	0.0655722	0.0529782	0.901586	-1.29	-1.37	0.079
WP_000442341.1	Q814T7	BC5333	fructose 1,6-bisphosphatase	0.586068	0.391814	0.1757	-0.184	0.292	-0.476
WP_000442783.1	Q81EG1	BC2018	oxidoreductase	0.178416	0.675004	0.0897155	-0.984	0.294	-1.28
WP_000446112.1	Q81HG6	BC0848	AsnC family transcriptional regulator	0.997731	0.78001	0.78218	-0.00138	-0.136	0.135
WP_000446856.1	Q81GS1	BC1115	AraC family transcriptional regulator	0.616194	0.818691	0.783712	-0.209	-0.0949	-0.114
WP_000451819.1	Q81FK7	BC1575	hypothetical protein	0.208168	0.415637	0.630214	-1.23	-0.776	-0.454
WP_000454210.1	Q816S6	BC4741	integrase	0.0841306	0.841762	0.059797	0.966	-0.103	1.07
WP_000456219.1	Q818C3	BC4341	GTP pyrophosphokinase	0.714365	0.241755	0.136181	0.34	-1.12	1.46
WP_000456610.1	Q81F85	BC1712	class II fumarate hydratase	0.440391	0.986784	0.431092	-0.754	0.0159	-0.77
WP_000456912.1	Q81A06	BC3790	heme ABC transporter ATP-binding protein	0.210278	0.997962	0.211102	1.04	0.00204	1.04
WP_000457980.1	Q817T6	NA	rod shape-determining protein MreB	0.0758107	0.129745	0.748273	0.697	0.581	0.116
WP_000466736.1	Q817T4	BC4446	rod shape-determining protein MreB	0.506379	0.568659	0.922478	0.219	0.187	0.0317
WP_000470745.1	Q81JD2	BC0004	DNA recombination protein RecF	0.779123	0.419026	0.591254	-0.128	-0.373	0.246
WP_000471646.1	Q81D34	BC2549	GntR family transcriptional regulator	0.950201	0.0733646	0.0659299	-0.0274	0.857	-0.885
WP_000472289.1	Q817Q2	BC4479	ATP-dependent Clp protease ATP-binding subunit ClpX	0.0668769	0.249437	0.42393	-0.607	-0.361	-0.246
WP_000472508.1	Q819P8	BC3918	ribosomal RNA small subunit methyltransferase H	0.917491	0.460774	0.523647	-0.0448	-0.324	0.279
WP_000472859.1	Q818R2	BC4184	acetyl-CoA carboxylase biotin carboxyl carrier protein subunit	0.960859	0.678571	0.64354	-0.0189	0.16	-0.179
WP_000473863.1	Q817P9	BC4483	hypothetical protein	0.133453	0.366908	0.506659	0.668	0.386	0.282
WP_000476281.1	Q819P3	BC3926	hypothetical protein	0.0979902	0.124848	0.883775	-1.15	-1.05	-0.0943
WP_000483964.1	Q81F08	BC1799	acetyltransferase	0.534384	0.235832	0.550369	-0.36	-0.706	0.346
WP_000486377.1	Q815X0	BC5004	enoyl-CoA hydratase	0.893665	0.574635	0.489628	-0.0756	0.32	-0.396
WP_000486625.1	Q81DU4	BC2259	sporulation-control protein	0.702324	0.233797	0.402586	-0.159	-0.511	0.352
WP_000487943.1	Q816E3	BC4921	cytosol aminopeptidase	0.474998	0.688443	0.274968	0.287	-0.16	0.447
WP_000488210.1	Q81EG7	BC2012	hypothetical protein	0.0667115	0.116692	0.740633	-1.39	-1.16	-0.23
WP_000489455.1	Q818V6	BC4135	L-serine dehydratase	0.901517	0.775081	0.683016	-0.0393	0.0908	-0.13
WP_000492858.1	Q81IE2	BC0446	hypothetical protein	0.45939	0.0894946	0.292407	0.284	0.693	-0.41
WP_000493688.1	Q81FL6	BC1565	ATP-dependent helicase	0.278575	0.0625993	0.364406	0.509	0.931	-0.422
WP_000494262.1	Q81CF4	BC2815	ATP-dependent DNA helicase RecQ	0.158506	0.27926	0.711747	0.793	0.595	0.198
WP_000494340.1	Q817A6	BC4653	hypothetical protein	0.651475	0.953058	0.693829	-0.245	-0.0317	-0.213
WP_000495039.1	Q81HV3	BC0678	methyl-accepting chemotaxis protein	0.651041	0.56932	0.316471	-0.189	0.238	-0.427
WP_000503309.1	Q817T8	BC4442	septum site-determining protein MinD	0.645457	0.811705	0.488665	-0.156	0.0807	-0.237
WP_000504032.1	Q819J8	BC3978	potassium transporter Trk	0.946148	0.831656	0.884555	0.0451	0.142	-0.097
WP_000504930.1	Q812Y4	BC3714	tRNA dimethylallyltransferase	0.976576	0.727988	0.706275	-0.0172	0.204	-0.221
WP_000506622.1	Q81I89	BC0508	hypothetical protein	0.342178	0.483065	0.793484	-0.487	-0.356	-0.131
WP_000510673.1	Q812R1	BC4426	sulfurase	0.655218	0.406251	0.69265	0.195	0.367	-0.172
WP_000511583.1	Q81J39	BC0134	50S ribosomal protein L2	0.111684	0.270474	0.575774	0.586	0.392	0.194
WP_000514081.1	Q818P0	BC4209	octanoyltransferase LipM	0.317646	0.504052	0.727159	0.447	0.295	0.153
WP_000515899.1	Q819V5	BC3850	ACP S-malonyltransferase	0.127273	0.637991	0.265954	0.76	0.222	0.538
WP_000516114.1	Q814G0	BC5482	sporulation initiation inhibitor Soj	0.893494	0.644582	0.742153	-0.0613	-0.212	0.151
WP_000516465.1	Q81A26	BC3768	DNA mismatch repair protein MutL	0.515168	0.583746	0.91573	0.48	0.402	0.0771
WP_000516926.1	Q81AN6	BC3526	collagen-binding protein	0.241362	0.457845	0.0713546	-0.763	0.473	-1.24
WP_000517539.1	Q814V3	BC5315	uracil phosphoribosyltransferase	0.498606	0.733164	0.317285	0.241	-0.12	0.361
WP_000521476.1	Q81J03	BC0188	phosphoglucosamine mutase	0.0527677	0.254209	0.3466	-0.739	-0.407	-0.332
WP_000522472.1	Q813J1	BC2705	hypothetical protein	0.179437	0.464834	0.0522149	-1.25	0.658	-1.91
WP_000526272.1	Q819X6	BC3828	ATP-dependent protease subunit HslV	0.500043	0.910581	0.434113	0.507	-0.0834	0.59
WP_000526818.1	Q81FQ2	BC1517	3-dehydroquinate synthase	0.861741	0.891595	0.969734	0.0694	0.0543	0.0151
WP_000528788.1	Q81G51	BC1359	bacitracin ABC transporter ATP-binding protein	0.288236	0.0914764	0.472881	0.408	0.68	-0.272
WP_000529956.1	Q81J36	BC0137	30S ribosomal protein S3	0.264435	0.258673	0.988054	0.419	0.425	-0.00544
WP_000531489.1	Q81B54	BC3335	protein-tyrosine phosphatase	0.804131	0.849516	0.953363	-0.151	-0.115	-0.0355
WP_000531501.1	Q812X4	BC3822	ribosome-recycling factor	0.193119	0.17035	0.936158	-0.599	-0.635	0.0353
WP_000536895.1	Q819K3	BC3973	pyruvate dehydrogenase E1 subunit alpha	0.0761667	0.183912	0.593838	0.626	0.452	0.174
WP_000537095.1	Q817S7	BC4454	molecular chaperone Tir	0.841928	0.274327	0.363539	0.1	0.566	-0.466
WP_000538147.1	Q81I71	BC0546	RNA methyltransferase	0.882646	0.785088	0.675223	0.0818	-0.151	0.233
WP_000538278.1	Q81CA4	BC2871	hypothetical protein	0.554973	0.962458	0.52476	-0.34	0.0269	-0.367
WP_000542912.1	Q814S2	BC5350	transcriptional regulator	0.865518	0.958888	0.825286	-0.111	0.0337	-0.145
WP_000550077.1	Q819X7	BC3827	ATP-dependent protease ATPase subunit HslU	0.0573475	0.271762	0.347901	0.996	0.539	0.457
WP_000553118.1	Q813Z9	BC0471	tRNA pseudouridine synthase A 2	0.403766	0.715333	0.630171	0.285	0.123	0.162
WP_000557353.1	Q814U4	BC5325	tRNA threonylcarbamoyladenosine biosynthesis protein	0.309244	0.0805394	0.402828	0.454	0.825	-0.37
WP_000558200.1	Q81J31	BC0142	50S ribosomal protein L24	0.283926	0.935789	0.252323	-0.483	0.0353	-0.519
WP_000558868.1	Q816V9	BC4706	hypothetical protein	0.933816	0.0644909	0.0743395	0.0419	1.02	-0.98
WP_000560360.1	Q81G04	BC1408	imidazole glycerol phosphate synthase subunit HisH	0.141267	0.0966545	0.818039	-1.01	-1.16	0.149
WP_000564306.1	Q819I9	BC3989	diguanylate phosphodiesterase	0.723308	0.309968	0.496617	0.282	0.829	-0.546
WP_000564763.1	Q819Z9	BC3797	4-hydroxy-tetrahydrodipicolinate synthase	0.619039	0.840399	0.765581	-0.27	-0.109	-0.161
WP_000565687.1	Q81CY1	BC2607	hypothetical protein	0.408875	0.744283	0.609867	0.443	0.172	0.271
WP_000566703.1	Q81IM0	BC0365	tRNA-dihydrouridine synthase	0.448411	0.283272	0.737185	0.514	0.739	-0.225
WP_000569903.1	Q81GF3	BC1251	dihydrolipoamide succinyltransferase	0.121702	0.0969609	0.891076	0.521	0.564	-0.0433
WP_000572132.1	Q817Z1	BC4379	hypothetical protein	0.112668	0.927801	0.0968914	0.716	-0.0382	0.754
WP_000572298.1	Q81GP9	BC1138	ATP-dependent helicase/nuclease subunit A	0.132674	0.0783068	0.752292	1.09	1.31	-0.217
WP_000573822.1	Q816D2	BC4935	hypothetical protein	0.400241	0.330377	0.88793	-0.674	-0.785	0.111
WP_000574107.1	Q81A12	BC3783	hypothetical protein	0.473677	0.570492	0.877596	0.365	0.287	0.0774
WP_000576435.1	Q819K0	BC3976	hypothetical protein	0.89135	0.720147	0.823909	-0.0675	-0.178	0.11
WP_000578368.1	Q81J81	BC0073	type III pantothenate kinase	0.143912	0.745103	0.23918	0.859	0.181	0.678
WP_000579379.1	Q815G7	BC5189	protein translocase subunit SecA	0.164247	0.366913	0.590212	0.72	0.453	0.267
WP_000579687.1	Q81J94	BC0058	transcription-repair coupling factor	0.402782	0.350327	0.917613	0.564	0.633	-0.0685
WP_000581989.1	Q81DY8	BC2208	iron(III) dicitrate-binding protein	0.903447	0.646919	0.735207	0.128	0.487	-0.359
WP_000582539.1	Q81J21	BC0153	methionine aminopeptidase	0.13393	0.188855	0.829382	0.882	0.762	0.12
WP_000583416.1	Q81IT7	BC0262	holo-ACP synthase	0.206106	0.530796	0.0733017	-0.675	0.324	-1
WP_000583756.1	Q818G4	BC4294	hypothetical protein	0.457495	0.758107	0.301597	0.39	-0.16	0.55
WP_000586860.1	Q81J21	NA	methionine aminopeptidase	0.311467	0.853344	0.401361	-0.356	-0.0633	-0.293
WP_000587069.1	Q81GS4	BC1112	hypothetical protein	0.822775	0.390145	0.285606	-0.0838	0.327	-0.411
WP_000589959.1	Q819U7	BC3858	ribulose-phosphate 3-epimerase	0.151737	0.451334	0.459942	-0.49	-0.248	-0.243
WP_000590071.1	Q815N8	BC5103	iron ABC transporter ATP-binding protein	0.0595115	0.6186	0.138021	-0.94	-0.227	-0.713
WP_000594450.1	Q81GA6	BC1302	GntR family transcriptional regulator	0.935838	0.679122	0.738357	-0.065	-0.336	0.271
WP_000600589.1	Q813U2	BC1449	Crp/Fnr family transcriptional regulator	0.160193	0.172431	0.962954	-0.903	-0.875	-0.0283
WP_000601775.1	Q815Y7	BC4987	methionine import ATP-binding protein MetN 3	0.367345	0.467044	0.854527	-0.494	-0.395	-0.0984
WP_000602293.1	Q81J77	BC0077	anthranilate synthase subunit II	0.820058	0.250306	0.346918	-0.157	-0.821	0.664
WP_000604350.1	Q813E4	BC3203	hypothetical protein	0.195476	0.119314	0.758212	0.895	1.1	-0.204
WP_000607016.1	Q812Y7	BC3688	hypothetical protein	0.19899	0.237019	0.908583	-1.33	-1.22	-0.114
WP_000607108.1	Q81EQ4	BC1912	hypothetical protein	0.895724	0.870042	0.973997	0.0758	0.0946	-0.0188
WP_000608914.1	Q818X2	BC4115	malonyl-[acyl-carrier protein] O-methyltransferase BioC	0.323338	0.0793414	0.381719	0.496	0.933	-0.437
WP_000609100.1	Q81HJ2	BC0815	ABC transporter ATP-binding protein	0.274987	0.441094	0.73152	-0.685	-0.476	-0.209
WP_000609803.1	Q818U8	BC4143	hypothetical protein	0.70404	0.851665	0.84621	-0.128	-0.0627	-0.065
WP_000610162.1	Q815E1	BC5220	lactoylglutathione lyase	0.0674582	0.870012	0.0891107	-0.742	-0.0607	-0.681
WP_000615912.1	Q81J32	BC0141	50S ribosomal protein L14	0.649763	0.865088	0.535075	-0.214	0.0797	-0.294
WP_000616017.1	Q819N9	BC3931	hypothetical protein	0.424198	0.122725	0.413522	0.35	0.708	-0.358
WP_000619543.1	Q81G61	BC1349	acetyltransferase	0.321241	0.670349	0.169205	0.753	-0.316	1.07
WP_000621705.1	Q817V3	BC4427	prephenate dehydratase	0.884607	0.452582	0.374085	-0.0932	0.489	-0.582
WP_000625866.1	Q819T4	BC3871	hypothetical protein	0.141868	0.242218	0.732162	0.835	0.651	0.184
WP_000626516.1	Q812U1	BC4197	elongation factor P	0.725996	0.889857	0.626189	0.156	-0.0617	0.218
WP_000628816.1	Q81J26	BC0147	50S ribosomal protein L18	0.156166	0.458021	0.463674	-0.606	-0.305	-0.301
WP_000633769.1	Q81HT9	BC0692	acetyltransferase	0.869719	0.788304	0.666436	-0.138	0.226	-0.364
WP_000633864.1	Q81C48	BC2933	ABC transporter ATP-binding protein	0.0594656	0.205002	0.458703	0.631	0.402	0.228
WP_000637205.1	Q81E04	BC2192	dihydrofolate reductase	0.183039	0.935992	0.161253	0.837	-0.0481	0.885
WP_000637511.1	Q81H14	BC1012	hypothetical protein	0.127716	0.918985	0.150594	-0.828	-0.052	-0.776
WP_000637560.1	Q81FK6	BC1576	thiosulfate sulfurtransferase	0.984157	0.90895	0.893248	0.00682	-0.0393	0.0461
WP_000642362.1	Q81HK6	BC0800	hypothetical protein	0.234865	0.142839	0.750743	-0.76	-0.956	0.196
WP_000643433.1	Q814T9	NA	50S ribosomal protein L31 type B	0.385654	0.929345	0.433357	-0.441	-0.0442	-0.397
WP_000644067.1	Q81GW8	BC1066	histidine kinase	0.404157	0.595898	0.186462	-0.657	0.413	-1.07
WP_000644512.1	Q81CT4	BC2660	alcohol dehydrogenase	0.943732	0.308337	0.278609	-0.0308	0.457	-0.488
WP_000647271.1	Q81B16	BC3380	quinone oxidoreductase	0.484714	0.217862	0.568502	0.299	0.543	-0.243
WP_000651548.1	Q81JA5	BC0046	ribosomal RNA small subunit methyltransferase A	0.207474	0.237083	0.929951	0.62	0.579	0.0415
WP_000654729.1	Q816Y2	BC4678	aminopeptidase	0.65232	0.741214	0.903129	0.192	0.14	0.0516
WP_000658370.1	Q816X5	BC4685	nicotinate phosphoribosyltransferase	0.69098	0.497612	0.774329	0.129	0.222	-0.0931
WP_000658539.1	Q81F73	BC1725	D-serine dehydratase	0.0859529	0.0517729	0.76782	1.12	1.3	-0.179
WP_000658813.1	Q81FP4	BC1532	4-hydroxy-tetrahydrodipicolinate reductase	0.889193	0.930515	0.820963	0.047	-0.0294	0.0764
WP_000658854.1	Q819I4	BC3994	exopolyphosphatase	0.67616	0.639609	0.959071	0.26	0.291	-0.0318
WP_000660669.1	Q81IP6	BC0336	membrane protein	0.84971	0.907739	0.941229	0.109	0.0668	0.0425
WP_000664630.1	Q81C45	BC2938	3-phosphoshikimate 1-carboxyvinyltransferase	0.681775	0.878158	0.796401	0.225	0.0837	0.141
WP_000665103.1	Q816B3	BC4955	phosphatidylglycerophosphatase A	0.218418	0.205292	0.967673	-1.52	-1.57	0.0482
WP_000666827.1	Q81HR2	BC0742	thiaminase II	0.996479	0.918295	0.914796	-0.0015	0.0348	-0.0363
WP_000670379.1	Q819J9	BC3977	ribonuclease J	0.120464	0.917867	0.142513	0.836	0.0521	0.784
WP_000673190.1	Q81GJ9	BC1199	NAD kinase	0.118536	0.0568019	0.665159	1.04	1.31	-0.27
WP_000676751.1	Q817M1	BC4517	succinate dehydrogenase flavoprotein subunit	0.0588423	0.115635	0.69078	0.631	0.51	0.121
WP_000677216.1	Q81JB5	BC0036	thymidylate kinase	0.715099	0.150241	0.264181	-0.166	-0.691	0.524
WP_000677690.1	Q814C0	BC0014	D-alanyl-D-alanine carboxypeptidase	0.097933	0.327362	0.444471	0.827	0.466	0.36
WP_000680010.1	Q81FC9	BC1663	flagellar motor switch protein FliN	0.791496	0.390541	0.269542	0.164	-0.541	0.705
WP_000682068.1	Q816C9	BC4938	NADH dehydrogenase	0.391184	0.596488	0.733959	0.351	0.214	0.137
WP_000683439.1	Q816B0	BC4958	NAD(P)H dehydrogenase	0.786294	0.673717	0.492643	0.167	-0.26	0.426
WP_000684725.1	Q815G1	BC5198	hypothetical protein	0.260268	0.743602	0.411387	0.787	0.222	0.565
WP_000684761.1	Q81FP3	BC1533	methylglyoxal synthase	0.695393	0.763396	0.927202	-0.277	-0.212	-0.0643
WP_000687954.1	Q81IR8	BC0304	DSBA oxidoreductase	0.362758	0.823177	0.485488	-0.706	-0.17	-0.536
WP_000692451.1	Q819Z8	BC3798	aspartate kinase	0.0573539	0.203031	0.450227	1.04	0.657	0.379
WP_000692564.1	Q813N0	BC2155	PBS lyase	0.271312	0.994153	0.274228	0.703	0.00454	0.699
WP_000702464.1	Q81JA1	BC0051	LacI family transcriptional regulator	0.0732296	0.291152	0.395564	0.925	0.515	0.41
WP_000704116.1	Q817Y2	BC4393	transcriptional regulator	0.247305	0.886785	0.304329	-0.784	-0.0931	-0.691
WP_000706996.1	Q81FN6	BC1541	pantothenate synthetase	0.475926	0.0521719	0.174084	0.266	0.79	-0.525
WP_000709367.1	Q81AN8	BC3523	hemolysin II	0.309348	0.209769	0.792942	-0.817	-1.02	0.206
WP_000710058.1	Q81GY5	BC1043	foldase	0.550647	0.801666	0.726582	0.304	0.127	0.177
WP_000711595.1	Q81G69	BC1341	7-cyano-7-deazaguanine synthase	0.69749	0.752691	0.940747	0.362	0.293	0.0689
WP_000712188.1	Q812J7	BC5155	hypothetical protein	0.386573	0.163029	0.561318	0.465	0.774	-0.309
WP_000712943.1	Q817R3	BC4468	glutamate-1-semialdehyde 2,1-aminomutase	0.763296	0.940197	0.707278	-0.0903	0.0224	-0.113
WP_000713630.1	Q814H9	BC5454	radical SAM protein	0.885779	0.840164	0.953614	-0.0699	-0.0982	0.0283
WP_000715321.1	Q81EP4	BC1924	L-lactate dehydrogenase	0.423788	0.560226	0.821633	-0.368	-0.266	-0.102
WP_000715571.1	Q81IG2	BC0426	ABC transporter substrate-binding protein	0.375347	0.6296	0.676008	0.377	0.202	0.175
WP_000716485.1	Q81DV8	BC2241	aldehyde dehydrogenase	0.177463	0.891871	0.219	-0.73	-0.0702	-0.66
WP_000717031.1	Q817M4	BC0342	hypothetical protein	0.0706939	0.35931	0.312998	1.21	0.575	0.636
WP_000720201.1	Q817M4	BC4514	D-alanyl-D-alanine carboxypeptidase	0.075796	0.694972	0.145762	-1.21	-0.246	-0.962
WP_000720580.1	Q81IZ3	BC0200	hypothetical protein	0.920401	0.870208	0.792562	0.0425	-0.0696	0.112
WP_000722821.1	Q817L3	BC4528	ferrichrome ABC transporter substrate-binding protein	0.338337	0.542074	0.715863	-1.24	-0.781	-0.463
WP_000725771.1	Q81A05	BC3791	hypothetical protein	0.408285	0.992209	0.413554	0.3	0.00348	0.296
WP_000726638.1	Q81H06	BC1021	3'-5' exoribonuclease yhaM	0.0792605	0.848055	0.109373	0.775	0.078	0.697
WP_000727217.1	Q81GL6	BC1179	peptide ABC transporter substrate-binding protein	0.0665234	0.142985	0.648643	-0.72	-0.556	-0.164
WP_000727349.1	Q81DT1	BC2272	foldase	0.889684	0.592463	0.502779	0.0863	-0.335	0.422
WP_000727738.1	Q814F4	BC5488	protein translocase component YidC	0.76457	0.762526	0.55021	-0.217	0.219	-0.435
WP_000730166.1	Q81AI2	BC3586	peptide ABC transporter substrate-binding protein	0.70857	0.926627	0.642205	-0.369	0.0907	-0.46
WP_000731086.1	Q81IX9	BC0215	peptide ABC transporter substrate-binding protein	0.917737	0.577611	0.648655	-0.038	-0.207	0.169
WP_000732597.1	Q81IK3	BC0383	ABC transporter substrate-binding protein	0.625963	0.958419	0.662732	-0.423	-0.0449	-0.378
WP_000732840.1	Q81HE2	BC0872	amino acid ABC transporter substrate-binding protein	0.210446	0.364332	0.706065	0.666	0.473	0.193
WP_000735140.1	Q818P8	BC4199	3-dehydroquinate dehydratase	0.714546	0.755506	0.502082	0.139	-0.119	0.258
WP_000742616.1	Q81G77	BC1331	internalin	0.106974	0.497926	0.310486	-2.69	-1.07	-1.62
WP_000742806.1	Q817Z3	BC4377	collagenase	0.125551	0.0615413	0.673387	1.39	1.75	-0.36
WP_000745011.1	Q814W5	BC5302	diguanylate cyclase	0.104326	0.619742	0.231161	-0.602	-0.173	-0.43
WP_000749449.1	Q815N5	BC5106	iron ABC transporter substrate-binding protein	0.601067	0.901532	0.6883	-0.579	-0.136	-0.443
WP_000755367.1	Q814H3	BC5462	PAS domain-containing sensor histidine kinase	0.702868	0.770902	0.504834	-0.215	0.164	-0.379
WP_000757012.1	Q815Z0	BC4984	ABC transporter substrate-binding protein	0.148268	0.267319	0.703114	-1.64	-1.23	-0.409
WP_000757073.1	Q81FK0	BC1582	5'-3' exonuclease	0.725738	0.15327	0.263442	0.185	0.794	-0.608
WP_000758739.1	Q81FN3	BC1545	peptidase M4	0.21864	0.677534	0.112402	-0.518	0.169	-0.687
WP_000761572.1	Q81FN2	BC1546	aspartate aminotransferase	0.16208	0.799354	0.240197	0.549	0.0949	0.454
WP_000762118.1	Q81F81	BC1717	peptidase E	0.195879	0.602186	0.0833098	-0.628	0.244	-0.872
WP_000764065.1	Q818G8	BC4289	RNA polymerase sigma factor RpoD	0.502608	0.571033	0.914784	-0.376	-0.316	-0.0593
WP_000764677.1	Q818T0	BC4163	phosphate butyryltransferase	0.638598	0.662891	0.372614	-0.17	0.158	-0.328
WP_000765153.1	Q81DR1	BC2295	exonuclease sbcCD subunit D	0.528151	0.0685128	0.195162	0.316	0.986	-0.671
WP_000765995.1	Q81DX1	BC2225	6-phosphogluconate dehydrogenase	0.847763	0.442652	0.342598	-0.117	0.473	-0.589
WP_000766081.1	Q81J23	BC0150	50S ribosomal protein L15	0.980538	0.972763	0.992221	-0.0111	-0.0156	0.00445
WP_000770505.1	Q81G39	BC1372	D-alanine--poly(phosphoribitol) ligase	0.067148	0.129767	0.695544	0.688	0.553	0.135
WP_000771271.1	Q81F38	BC1764	acetyltransferase	0.450473	0.446885	0.995	-0.527	-0.531	0.00431
WP_000772104.1	Q81JA2	BC0050	4-diphosphocytidyl-2-C-methyl-D-erythritol kinase	0.195343	0.296151	0.780952	1	0.795	0.206
WP_000772485.1	Q81GB8	BC1289	spermidine/putrescine ABC transporter substrate-binding protein	0.0798806	0.503862	0.237547	0.663	0.236	0.427
WP_000776437.1	Q819Y8	BC3809	ribosome-binding factor A	0.900545	0.405501	0.342465	-0.0729	0.494	-0.567
WP_000782307.1	Q81CC7	BC2846	D-alanyl-lipoteichoic acid biosynthesis protein DltD	0.353944	0.520856	0.765308	0.572	0.391	0.18
WP_000783241.1	Q819J5	BC3981	2,3,4,5-tetrahydropyridine-2,6-dicarboxylate N-acetyltransferase	0.799776	0.494524	0.663317	0.0749	0.204	-0.129
WP_000789076.1	Q817I5	BC4562	23S rRNA methyltransferase	0.313273	0.748804	0.480514	0.525	0.163	0.362
WP_000791522.1	Q81HU4	BC0687	DNA-binding protein	0.605008	0.447635	0.802805	-0.19	-0.282	0.0914
WP_000793532.1	Q815S5	BC5057	glyoxal reductase	0.654047	0.266858	0.491423	0.307	0.781	-0.475
WP_000794333.1	Q817S3	BC4458	restriction endonuclease subunit S	0.253611	0.13703	0.693556	0.606	0.808	-0.203
WP_000796568.1	Q81I26	BC0596	cadmium transporter	0.267139	0.425746	0.737206	0.773	0.546	0.227
WP_000798324.1	Q81EG6	BC2013	alpha/beta hydrolase	0.125959	0.149275	0.916613	-1.01	-0.941	-0.0647
WP_000799016.1	Q814F9	BC5483	nucleoid occlusion protein	0.823212	0.350208	0.254392	-0.0752	0.321	-0.396
WP_000803479.1	Q818Z3	BC4093	ribosomal-protein-serine acetyltransferase	0.0531858	0.0505073	0.976209	-0.854	-0.866	0.0119
WP_000804110.1	Q81B82	BC3303	hypothetical protein	0.678065	0.927885	0.614167	-0.16	0.0347	-0.194
WP_000804864.1	Q812V2	BC3995	hypothetical protein	0.553495	0.631794	0.907744	-0.354	-0.285	-0.0686
WP_000806318.1	Q81FI8	BC1594	isochorismatase	0.120755	0.151633	0.888537	-1.1	-1.01	-0.0933
WP_000807630.1	Q812U2	BC4182	hypothetical protein	0.237727	0.774635	0.152243	-0.488	0.114	-0.602
WP_000811825.1	Q817Z0	BC4383	alanine--tRNA ligase	0.0547747	0.102104	0.715379	0.695	0.575	0.12
WP_000812076.1	Q818D0	BC4331	shikimate dehydrogenase (NADP+)	0.422801	0.339465	0.870398	0.508	0.61	-0.102
WP_000812275.1	Q817V4	BC4425	transcriptional regulator	0.315511	0.158413	0.649854	-0.376	-0.542	0.166
WP_000814124.1	Q81FX6	BC1436	phage shock protein A	0.459012	0.658871	0.248682	-0.389	0.23	-0.618
WP_000815762.1	Q816D8	BC4927	cell surface protein	0.259776	0.0827832	0.480109	-0.88	-1.42	0.54
WP_000817816.1	Q81EB9	BC2063	alanine racemase	0.167957	0.153414	0.954635	0.681	0.708	-0.0267
WP_000818803.1	Q817F2	BC4601	acetyl-CoA carboxylase carboxyltransferase subunit alpha	0.537358	0.703934	0.809407	-0.191	-0.117	-0.0739
WP_000821167.1	Q817F3	BC4600	ATP-dependent 6-phosphofructokinase	0.109248	0.696767	0.204516	0.507	0.116	0.392
WP_000823075.1	Q81A00	BC3796	ribonuclease J	0.997452	0.513021	0.511034	0.00157	-0.325	0.327
WP_000838169.1	Q816N4	BC4791	carbonic anhydrase	0.401011	0.178101	0.580143	-0.45	-0.743	0.293
WP_000838193.1	Q816X1	BC4691	thioredoxin	0.235179	0.683922	0.418308	-0.649	-0.215	-0.433
WP_000839365.1	Q81IQ9	BC0323	N5-carboxyaminoimidazole ribonucleotide mutase	0.220902	0.627058	0.100994	0.622	-0.239	0.861
WP_000840501.1	Q818F7	BC4302	phosphate starvation protein PhoH	0.369035	0.0714099	0.306963	0.518	1.11	-0.593
WP_000842981.1	Q81EY3	BC1828	Xaa-Pro aminopeptidase	0.912931	0.810348	0.727387	-0.0814	0.179	-0.26
WP_000843036.1	Q81JA9	BC0042	transition state regulator Abh	0.80872	0.989123	0.819254	0.12	0.00676	0.113
WP_000847211.1	Q814W3	BC5305	ATP synthase epsilon chain	0.0515423	0.271896	0.319097	1.35	0.708	0.638
WP_000850516.1	Q819C4	BC4062	hypothetical protein	0.0857299	0.255953	0.498701	-1.05	-0.666	-0.388
WP_000851109.1	Q81FN7	BC1540	3-methyl-2-oxobutanoate hydroxymethyltransferase	0.231143	0.0678369	0.457425	0.705	1.13	-0.428
WP_000853782.1	Q819C5	BC4061	peptidylprolyl isomerase	0.117047	0.0833294	0.839089	-0.727	-0.815	0.0883
WP_000854337.1	Q81GL3	BC1182	peptide ABC transporter ATP-binding protein	0.266656	0.283185	0.967069	-0.648	-0.624	-0.0233
WP_000863284.1	Q812X1	BC3873	hypothetical protein	0.127802	0.213978	0.745494	1.03	0.82	0.206
WP_000863430.1	Q819K5	BC3971	branched-chain alpha-keto acid dehydrogenase subunit E2	0.290671	0.23755	0.890828	0.34	0.383	-0.0429
WP_000863460.1	Q819W2	BC3843	signal recognition particle protein	0.230232	0.617231	0.46358	0.613	0.248	0.366
WP_000864228.1	Q814H0	BC5471	50S ribosomal protein L9	0.0512267	0.574201	0.133341	-0.823	-0.216	-0.607
WP_000865740.1	Q81IT0	BC0287	tRNA threonylcarbamoyladenosine biosynthesis protein TsaB	0.109271	0.470278	0.337195	0.773	0.33	0.443
WP_000866483.1	Q81FL2	BC1569	xanthine phosphoribosyltransferase	0.783771	0.561501	0.398287	0.15	-0.32	0.47
WP_000867389.1	Q81HQ3	BC0751	hydroxymethylpyrimidine/phosphomethylpyrimidine kinase	0.0719632	0.3447	0.33139	-0.695	-0.342	-0.352
WP_000868344.1	Q81J20	BC0155	50S ribosomal protein L36	0.137733	0.844272	0.188304	-1.48	-0.185	-1.3
WP_000868927.1	Q817E2	BC4613	metal-dependent hydrolase	0.608757	0.268433	0.534307	0.221	0.491	-0.269
WP_000869116.1	Q817Q5	BC4476	GTP-binding protein	0.49271	0.541228	0.938179	0.324	0.287	0.0361
WP_000869148.1	Q81GA5	BC1303	lactate utilization protein A	0.384126	0.725991	0.594507	-0.377	-0.149	-0.228
WP_000869224.1	Q816H8	BC4854	esterase	0.749588	0.0980189	0.16528	-0.0981	-0.546	0.448
WP_000869538.1	Q814V0	BC5318	ribose 5-phosphate isomerase	0.282301	0.601772	0.563343	0.489	0.232	0.257
WP_000871313.1	Q813T5	BC1521	hypothetical protein	0.0684382	0.220917	0.478048	-1.48	-0.944	-0.533
WP_000872101.1	Q818F1	BC4310	ribosomal protein L11 methyltransferase	0.831447	0.606403	0.760384	0.0705	0.172	-0.101
WP_000873069.1	Q818D5	BC4326	methyltransferase	0.592741	0.83295	0.743802	0.314	0.123	0.191
WP_000873571.1	Q813P8	BC1975	hypothetical protein	0.10114	0.227941	0.613321	1.32	0.94	0.381
WP_000875317.1	Q81HB4	BC0902	amidase	0.499124	0.231376	0.579138	-0.288	-0.524	0.236
WP_000875906.1	Q81B55	BC3334	2-haloalkanoic acid dehalogenase	0.306149	0.253765	0.897194	-0.556	-0.624	0.0683
WP_000877687.1	Q813P6	BC1983	3-dehydroshikimate dehydratase	0.187614	0.443157	0.551485	-0.943	-0.532	-0.411
WP_000883356.1	Q81FE5	BC1645	flagellar motor switch protein FliG	0.59168	0.0702078	0.17148	-0.412	-1.51	1.1
WP_000884187.1	Q81JC4	BC0017	serine--tRNA ligase	0.0945953	0.560848	0.241355	0.616	0.201	0.416
WP_000885350.1	Q818P6	BC4203	phosphoglycolate phosphatase	0.796648	0.555133	0.736586	-0.147	-0.34	0.192
WP_000888025.1	Q816X4	BC4686	cell division protein FtsK	0.341813	0.839425	0.447795	1.24	0.258	0.979
WP_000888984.1	Q819Q7	BC3906	cell division protein FtsZ	0.329336	0.467625	0.792315	0.296	0.218	0.0781
WP_000892973.1	Q81I01	BC0625	hypothetical protein	0.50016	0.443118	0.923091	-0.436	-0.498	0.0618
WP_000897098.1	Q817Z9	BC4371	hypothetical protein	0.650507	0.340739	0.605375	0.35	0.751	-0.4
WP_000897285.1	Q81GU9	BC1086	lipoate-protein ligase A	0.111452	0.479265	0.335696	0.724	0.305	0.42
WP_000911773.1	Q819V6	BC3849	beta-ketoacyl-ACP reductase	0.360936	0.425207	0.902113	0.485	0.421	0.0639
WP_000912251.1	Q81J71	BC0083	tRNA-dihydrouridine synthase	0.504428	0.429233	0.898019	0.375	0.447	-0.0713
WP_000912402.1	Q814T3	BC5337	hypothetical protein	0.734526	0.330522	0.200274	0.172	-0.506	0.678
WP_000918873.1	Q814G7	BC5474	30S ribosomal protein S18	0.426123	0.86962	0.34184	-0.505	0.103	-0.608
WP_000919677.1	0	BC0105	hypothetical protein	0.297906	0.202215	0.794916	0.433	0.538	-0.105
WP_000922339.1	Q817B1	BC4647	tRNA sulfurtransferase ThiI	0.0570606	0.0604062	0.973642	1.03	1.02	0.0163
WP_000922498.1	Q812V1	BC3996	hypothetical protein	0.791083	0.8025	0.608392	-0.135	0.127	-0.262
WP_000924694.1	Q81GE4	BC1261	ATP-binding protein	0.646302	0.348907	0.621274	0.228	0.473	-0.245
WP_000926669.1	Q815G0	BC5199	Xaa-Pro dipeptidase	0.936318	0.519113	0.470451	0.0556	-0.454	0.509
WP_000928969.1	Q81J35	BC0138	50S ribosomal protein L16	0.470891	0.48578	0.980088	0.381	0.368	0.013
WP_000929160.1	Q815Z1	BC4983	ABC transporter ATP-binding protein	0.796478	0.911414	0.883145	-0.141	-0.0606	-0.0801
WP_000929879.1	Q81IS1	BC0298	DNA-binding response regulator	0.663143	0.935386	0.606392	-0.178	0.033	-0.211
WP_000930085.1	Q81HB5	BC0901	aminopeptidase	0.742304	0.911462	0.827246	0.23	0.0777	0.153
WP_000931959.1	Q814Y7	BC5280	beta-hydroxyacyl-ACP dehydratase	0.0755574	0.316611	0.374693	-0.921	-0.489	-0.431
WP_000932389.1	Q81EE5	BC2035	magnesium transporter	0.646998	0.28698	0.141477	-0.276	0.658	-0.934
WP_000937330.1	Q815B1	BC5255	RND transporter MFP subunit	0.523654	0.0710183	0.203819	-0.3	-0.916	0.617
WP_000940568.1	Q81FG3	BC1627	two-component system response regulator	0.581405	0.259017	0.544616	-0.703	-1.48	0.774
WP_000943353.1	Q813F5	BC3049	hypothetical protein	0.684617	0.100619	0.194428	0.165	0.716	-0.55
WP_000944211.1	Q81GD5	BC1271	hypothetical protein	0.868601	0.285982	0.360873	0.0973	0.646	-0.549
WP_000944958.1	Q817U4	BC4436	50S ribosomal protein L27	0.0901513	0.389023	0.352106	-0.751	-0.36	-0.39
WP_000949054.1	Q814U7	BC5322	hypothetical protein	0.0544718	0.188925	0.459857	-1.17	-0.754	-0.411
WP_000949403.1	Q815T1	BC5048	ferritin	0.207125	0.249842	0.901237	-0.481	-0.436	-0.0454
WP_000954998.1	Q81HC3	BC0892	hypothetical protein	0.38476	0.117175	0.438847	-0.326	-0.616	0.29
WP_000956251.1	Q81IX6	BC0218	pyrroline-5-carboxylate reductase	0.244862	0.487031	0.618349	-0.632	-0.369	-0.263
WP_000957048.1	Q819K2	BC3974	peptide deformylase 2	0.435595	0.758235	0.630693	-0.399	-0.155	-0.243
WP_000960113.1	Q81DQ2	BC2304	2,3-dihydroxybenzoate-AMP ligase	0.14127	0.596792	0.31782	-2.22	-0.759	-1.46
WP_000963381.1	Q81GV8	BC1077	TetR family transcriptional regulator	0.528726	0.939348	0.578261	0.375	0.0448	0.33
WP_000963885.1	Q816H9	BC4853	naphthoate synthase	0.553893	0.840988	0.692876	-0.217	-0.0728	-0.144
WP_000965068.1	Q81EG8	BC2009	hypothetical protein	0.087804	0.462749	0.285298	-0.69	-0.278	-0.411
WP_000971865.1	Q814H2	BC5463	DNA-binding response regulator	0.149168	0.335455	0.593535	-0.753	-0.487	-0.265
WP_000973215.1	Q812P6	BC4575	translation initiation factor IF-3	0.602618	0.554944	0.943053	0.192	0.218	-0.0262
WP_000974106.1	Q81GL4	BC1181	peptide ABC transporter permease	0.288156	0.150906	0.67356	-0.496	-0.688	0.192
WP_000975492.1	Q81AD5	BC3642	carboxylesterase	0.0667202	0.403706	0.263041	-1.12	-0.476	-0.647
WP_000976752.1	Q816E5	BC4918	UTP--glucose-1-phosphate uridylyltransferase	0.700652	0.430518	0.679219	-0.144	-0.3	0.155
WP_000976874.1	Q815L3	BC5130	carboxylesterase	0.220921	0.0559422	0.411434	0.648	1.07	-0.426
WP_000977679.1	Q81IN1	BC0353	lipid kinase	0.38134	0.429026	0.112587	-0.308	0.278	-0.586
WP_000981841.1	Q81J83	BC0071	hypoxanthine phosphoribosyltransferase	0.281497	0.29	0.983564	-0.383	-0.376	-0.00711
WP_000981966.1	Q814G6	BC5475	single-stranded DNA-binding protein	0.666005	0.687532	0.976198	0.138	0.129	0.0095
WP_000990694.1	Q81A15	BC3780	damage-inducible protein	0.157732	0.172875	0.953915	0.684	0.657	0.0265
WP_000991115.1	Q817W7	BC4410	preprotein translocase subunit YajC	0.0765166	0.618725	0.174446	-0.831	-0.216	-0.615
WP_000996539.1	Q814I4	BC5448	UDP-glucose 4-epimerase	0.1159	0.170609	0.811194	0.515	0.442	0.0734
WP_000996782.1	Q81GF6	BC1247	hypothetical protein	0.789335	0.11099	0.171214	0.144	0.918	-0.774
WP_000998173.1	Q818D4	BC4327	ribosome silencing factor RsfS	0.257198	0.0683631	0.419613	-0.82	-1.4	0.575
WP_000998268.1	Q819K1	BC3975	phosphatase	0.859072	0.959917	0.819915	-0.107	0.0303	-0.137
WP_001002070.1	Q81DQ3	BC2303	isochorismate synthase	0.184416	0.771536	0.285837	-1.97	-0.412	-1.56
WP_001003307.1	Q819A5	BC4081	MarR family transcriptional regulator	0.22094	0.365073	0.728562	-1.05	-0.76	-0.286
WP_001004621.1	Q818H8	BC4276	4-hydroxy-3-methylbut-2-en-1-yl diphosphate synthase (flavodoxin)	0.644966	0.624246	0.350058	-0.179	0.191	-0.37
WP_001006542.1	Q812T3	BC4287	SAM-dependent methyltransferase	0.435926	0.39386	0.93824	-0.334	-0.366	0.0326
WP_001006686.1	Q813F6	BC3045	membrane protein	0.0651946	0.158215	0.596757	-1.23	-0.905	-0.324
WP_001007255.1	Q81DQ1	BC2305	isochorismatase	0.0583319	0.905624	0.0715059	-2.77	-0.158	-2.61
WP_001007608.1	Q819H7	BC4003	5-methyltetrahydropteroyltriglutamate--homocysteine methyltransferase	0.0754577	0.271006	0.431892	-1.04	-0.612	-0.43
WP_001008298.1	Q813K1	BC2579	hypothetical protein	0.378677	0.703421	0.608081	-0.939	-0.399	-0.54
WP_001010276.1	Q81I09	BC0616	iron siderophore-binding protein	0.387835	0.508071	0.832929	0.561	0.426	0.134
WP_001011863.1	Q81I85	BC0512	glutamate-1-semialdehyde 2,1-aminomutase	0.55958	0.940046	0.511535	0.231	-0.0295	0.26
WP_001014168.1	Q81AZ9	BC3398	septum formation initiator	0.738516	0.379737	0.577466	0.16	0.428	-0.268
WP_001016841.1	Q81GY0	BC1049	protein hit	0.651456	0.403211	0.692363	-0.499	-0.935	0.436
WP_001018578.1	Q812X3	BC3824	elongation factor Ts	0.364105	0.5115	0.792508	0.304	0.218	0.0864
WP_001019295.1	Q816L4	BC4815	hypoxanthine phosphoribosyltransferase	0.137392	0.56822	0.0520687	0.675	-0.246	0.921
WP_001019628.1	Q814F8	BC5484	ribosomal RNA small subunit methyltransferase G	0.525827	0.939381	0.575182	0.193	0.0229	0.17
WP_001020694.1	Q818B1	BC4356	MerR family transcriptional regulator	0.469391	0.53781	0.194787	0.465	-0.395	0.86
WP_001020767.1	Q815Z3	BC4981	cysteine desulfurase	0.74255	0.222076	0.132144	-0.105	0.405	-0.51
WP_001020783.1	Q819X0	BC3834	succinyl-CoA ligase subunit beta	0.162548	0.696024	0.294681	-0.474	-0.126	-0.347
WP_001021100.1	Q815S0	BC5062	Tyrosine--tRNA ligase 2	0.339621	0.611902	0.157971	-0.301	0.157	-0.458
WP_001024210.1	Q819D1	BC4054	glucosamine-6-phosphate deaminase	0.617266	0.770273	0.433663	-0.235	0.137	-0.372
WP_001026053.1	Q816S7	BC4740	potassium transporter	0.706583	0.581549	0.859082	0.141	0.207	-0.0664
WP_001026075.1	Q815T6	BC5042	potassium transporter	0.221139	0.0766595	0.518292	0.548	0.829	-0.281
WP_001027000.1	P59731	BC5456	ribosomal RNA large subunit methyltransferase H	0.276465	0.464782	0.703819	0.537	0.355	0.183
WP_001027672.1	Q81DJ4	BC2370	hypothetical protein	0.214118	0.749077	0.341796	-0.73	-0.181	-0.549
WP_001029884.1	Q814C3	BC0154	translation initiation factor IF-1	0.196658	0.863358	0.255245	-0.659	-0.0841	-0.575
WP_001030273.1	Q81G42	BC1369	D-alanyl-lipoteichoic acid biosynthesis protein DltD	0.0972828	0.273762	0.516863	1.27	0.802	0.465
WP_001031514.1	Q816W9	BC4693	peptidase M28	0.230874	0.273929	0.908211	0.518	0.47	0.048
WP_001033498.1	Q814J5	BC5435	Swarming motility protein SwrC	0.764869	0.188066	0.116196	0.323	-1.48	1.81
WP_001034844.1	Q813P4	BC1990	hypothetical protein	0.930767	0.277894	0.314753	0.0451	0.581	-0.536
WP_001035506.1	Q81A53	BC3738	iron-uptake system-binding protein	0.216771	0.392178	0.680318	-1.78	-1.21	-0.573
WP_001040149.1	Q81GN2	NA	nucleotide-binding protein	0.540414	0.34313	0.725299	-0.447	-0.702	0.255
WP_001040596.1	Q81J43	BC0130	30S ribosomal protein S10	0.201724	0.35353	0.702008	-0.487	-0.346	-0.14
WP_001041726.1	Q81HU9	BC0682	sortase	0.117485	0.140284	0.913539	-0.812	-0.759	-0.0527
WP_001042046.1	Q81AS8	BC3478	phosphoglycerate mutase	0.316112	0.503845	0.724859	-0.616	-0.404	-0.211
WP_001044679.1	Q81AG7	BC3601	DNA-binding response regulator	0.765541	0.27079	0.410262	-0.142	-0.541	0.399
WP_001047685.1	Q81IN2	BC0352	aspartyl/glutamyl-tRNA(Asn/Gln) amidotransferase subunit B	0.27447	0.736729	0.436429	0.481	0.144	0.337
WP_001048989.1	Q81J22	BC0152	adenylate kinase	0.514895	0.80442	0.374593	0.231	-0.0871	0.319
WP_001049162.1	Q815J6	BC5152	ATP-dependent Clp protease proteolytic subunit	0.0671142	0.0860798	0.883806	-0.733	-0.68	-0.0535
WP_001049939.1	Q81A48	BC3743	peptidase T	0.0631865	0.17169	0.550452	-0.721	-0.508	-0.213
WP_001051765.1	Q81H77	BC0944	hypothetical protein	0.0573196	0.504715	0.175981	1.35	0.434	0.913
WP_001053288.1	Q81G26	BC1385	thioredoxin	0.408454	0.176711	0.567568	-0.344	-0.579	0.235
WP_001053903.1	Q814T8	BC5332	transcription termination factor Rho	0.0678915	0.311583	0.349382	1.01	0.526	0.485
WP_001056029.1	Q81HR4	BC0740	peptidase M24	0.193053	0.569704	0.43784	-0.537	-0.226	-0.311
WP_001058941.1	Q81B13	BC3383	bacillolysin	0.0608572	0.470229	0.203037	-0.999	-0.355	-0.644
WP_001059319.1	Q81HB3	BC0903	methyltransferase	0.436167	0.434289	0.997329	0.369	0.371	-0.00156
WP_001062733.1	Q81C96	BC2879	hypothetical protein	0.0573142	0.071412	0.898165	-1.32	-1.24	-0.0804
WP_001062858.1	Q81FZ7	BC1415	glycerate dehydrogenase	0.55954	0.926246	0.500768	-0.244	0.0383	-0.282
WP_001064409.1	Q81IE1	BC0447	tellurite resistance protein	0.547324	0.526622	0.974193	-0.233	-0.246	0.0124
WP_001065220.1	Q817G2	BC4589	DNA-binding response regulator	0.265935	0.599917	0.538503	0.719	0.33	0.388
WP_001065417.1	Q81HQ4	BC0750	thiamine/molybdopterin biosynthesis protein MoeB	0.229089	0.910786	0.19297	0.513	-0.046	0.559
WP_001066673.1	Q817D1	BC4625	universal stress protein UspA	0.334963	0.485891	0.778149	-0.383	-0.273	-0.109
WP_001066908.1	Q81EK6	BC1964	homoserine dehydrogenase	0.0534534	0.455428	0.187966	-1.09	-0.387	-0.705
WP_001078007.1	Q81AE7	BC3627	acetyl-CoA acetyltransferase	0.216039	0.362564	0.721373	0.824	0.595	0.229
WP_001078295.1	Q81IK1	BC0385	ferredoxin--NADP reductase	0.386098	0.94597	0.3522	-0.89	0.0682	-0.958
WP_001079674.1	Q81J82	BC0072	cell division protein FtsH	0.490799	0.671779	0.78603	0.227	0.138	0.0885
WP_001080831.1	Q81J30	BC0143	50S ribosomal protein L5	0.592957	0.853676	0.724211	0.178	0.061	0.117
WP_001083193.1	Q817J7	BC4547	cell surface protein	0.0707427	0.253611	0.435972	-3.61	-2.16	-1.45
WP_001085202.1	Q81J65	BC0103	DNA repair protein RadA	0.42684	0.951792	0.394248	0.382	-0.0286	0.411
WP_001085389.1	Q81ID7	BC0451	hypothetical protein	0.253095	0.439007	0.692605	-1.45	-0.966	-0.488
WP_001085700.1	Q81J29	BC0144	30S ribosomal protein S14 type Z	0.292973	0.822781	0.209965	-0.638	0.132	-0.771
WP_001086285.1	Q818G0	BC4298	cytidine deaminase	0.954131	0.661648	0.703301	0.0267	0.204	-0.177
WP_001086456.1	Q814Q8	BC5364	arginine--tRNA ligase	0.133059	0.580439	0.312193	0.544	0.19	0.354
WP_001087065.1	Q817R2	BC4469	delta-aminolevulinic acid dehydratase	0.0588966	0.499022	0.183017	-0.737	-0.242	-0.494
WP_001087558.1	Q819Q6	BC3907	cell division protein FtsA	0.111062	0.961376	0.1203	0.717	0.0204	0.697
WP_001093334.1	Q81AE5	BC3629	biotin biosynthesis protein BioY	0.854112	0.883717	0.741824	0.085	-0.0676	0.153
WP_001103297.1	Q816Y7	BC4672	catabolite control protein A	0.736727	0.962161	0.701604	0.115	-0.0162	0.131
WP_001104219.1	Q816E4	BC4919	phosphoglucomutase	0.0746875	0.345669	0.340615	0.702	0.349	0.353
WP_001110258.1	Q81GF7	BC1246	NADH dehydrogenase	0.615935	0.564099	0.938725	-0.343	-0.396	0.0523
WP_001113932.1	Q819U6	BC3859	GTPase A	0.167706	0.0922883	0.715941	0.619	0.775	-0.156
WP_001114478.1	Q817G5	BC4586	formamidopyrimidine-DNA glycosylase	0.461914	0.952348	0.427904	0.448	-0.0359	0.484
WP_001115005.1	Q81FG1	BC1629	flagellar motor switch protein FliN	0.764328	0.380559	0.248547	0.106	-0.317	0.423
WP_001115697.1	Q814C0	BC0186	membrane protein	0.327247	0.818842	0.234529	-0.355	0.081	-0.436
WP_001118781.1	Q81A03	BC3793	cell division protein FtsK	0.490234	0.725854	0.729515	0.449	0.226	0.223
WP_001118825.1	Q815Z5	BC4979	Fe-S cluster assembly protein SufB	0.379576	0.667468	0.64376	0.341	0.164	0.177
WP_001119646.1	Q81DX8	BC2218	RpiR family transcriptional regulator	0.207313	0.568543	0.46539	-0.553	-0.242	-0.311
WP_001121595.1	Q81IE6	BC0442	stress protein	0.116617	0.881942	0.148545	-0.773	-0.0685	-0.705
WP_001123919.1	Q815L5	BC5128	SsrA-binding protein	0.154587	0.741546	0.257367	-0.693	-0.153	-0.54
WP_001125945.1	Q817H6	BC4574	50S ribosomal protein L35	0.167393	0.651101	0.330447	-0.827	-0.259	-0.568
WP_001127250.1	Q812J6	BC5164	HPr kinase/phosphorylase	0.123316	0.48684	0.359039	0.75	0.322	0.428
WP_001131611.1	Q819R3	BC3896	septum formation initiator	0.0740064	0.100971	0.854098	-1.78	-1.61	-0.168
WP_001131855.1	Q814T5	BC5335	fructose-bisphosphate aldolase	0.950318	0.997911	0.948234	-0.0283	0.00119	-0.0295
WP_001132220.1	Q816A4	BC4968	MerR family transcriptional regulator	0.22389	0.388594	0.700811	-1.01	-0.703	-0.308
WP_001135485.1	Q817T5	BC4445	rod shape-determining protein MreC	0.676934	0.57538	0.883803	0.164	0.222	-0.0575
WP_001137491.1	Q81J44	BC0126	30S ribosomal protein S7	0.558016	0.542736	0.98122	0.197	0.205	-0.00785
WP_001138362.1	Q817H7	BC4573	50S ribosomal protein L20	0.437489	0.679747	0.709259	-0.608	-0.32	-0.289
WP_001141371.1	Q816N5	BC4789	S-ribosylhomocysteine lyase	0.798657	0.857256	0.664724	0.167	-0.118	0.285
WP_001142341.1	Q81J45	BC0125	30S ribosomal protein S12	0.478419	0.840608	0.607678	-0.504	-0.141	-0.363
WP_001142624.1	Q814V8	BC5310	ATP synthase subunit b	0.107699	0.913201	0.128883	0.847	0.0536	0.794
WP_001145076.1	Q81ES0	BC1894	hypothetical protein	0.0596246	0.157964	0.562735	-1.6	-1.15	-0.452
WP_001149861.1	Q81IB3	BC0481	glutaminase 1	0.944315	0.201404	0.224097	0.0304	0.58	-0.55
WP_001151482.1	Q81FQ8	BC1511	GTP cyclohydrolase I	0.819533	0.601837	0.766951	-0.0855	-0.197	0.111
WP_001151993.1	Q81FT6	BC1483	ferredoxin	0.836098	0.669741	0.529296	0.114	-0.236	0.35
WP_001156491.1	Q819R8	BC3891	bifunctional protein PyrR	0.466568	0.527368	0.188478	0.354	-0.306	0.66
WP_001167131.1	Q81CM3	BC2731	hypothetical protein	0.185891	0.236778	0.874503	-1.05	-0.933	-0.12
WP_001167962.1	Q81I07	BC0619	iron-enterobactin transporter ATP-binding protein	0.0752723	0.181452	0.594971	1.35	0.977	0.373
WP_001168520.1	Q81FS4	BC1495	hypothetical protein	0.117885	0.130571	0.950274	0.855	0.823	0.0319
WP_001168671.1	Q81FQ0	BC1519	hypothetical protein	0.322618	0.138998	0.582855	-0.483	-0.746	0.263
WP_001169211.1	Q81I44	BC0576	methyl-accepting chemotaxis protein	0.960269	0.312859	0.335507	-0.0268	-0.558	0.531
WP_001169470.1	Q81DZ6	BC2200	hypothetical protein	0.431813	0.356476	0.104535	-0.252	0.298	-0.55
WP_001175827.1	Q816F3	BC4906	aspartate aminotransferase	0.507667	0.464772	0.943243	-0.368	-0.407	0.039
WP_001178115.1	Q81GX1	BC1060	adhesin	0.509986	0.81383	0.668267	0.6	0.212	0.388
WP_001179093.1	Q81A68	BC3721	NADH-dependent butanol dehydrogenase A	0.381296	0.334896	0.924422	0.406	0.45	-0.0432
WP_001179150.1	Q81AM3	BC3539	cold-shock protein	0.0631733	0.460492	0.215318	-0.931	-0.342	-0.589
WP_001186516.1	Q819W6	BC3838	50S ribosomal protein L19	0.514914	0.59337	0.248127	-0.365	0.298	-0.663
WP_001193054.1	Q816H3	BC4859	cold-shock protein CspD	0.212089	0.673962	0.389311	-0.684	-0.222	-0.462
WP_001194268.1	Q819W9	BC3835	ribonuclease HII	0.0867341	0.247408	0.517148	-1.23	-0.796	-0.435
WP_001197251.1	Q81C43	BC2940	histidinol-phosphate aminotransferase	0.209553	0.481771	0.555	-0.699	-0.381	-0.318
WP_001197720.1	Q816Y3	BC4677	general stress protein	0.750801	0.755408	0.995121	-0.213	-0.209	-0.00409
WP_001201260.1	Q816H2	BC4860	hypothetical protein	0.47349	0.671961	0.763866	-0.3	-0.176	-0.125
WP_001201908.1	Q818A3	BC4366	cystathionine beta-lyase	0.704759	0.582268	0.86187	0.152	0.221	-0.0694
WP_001203029.1	Q81G55	BC1355	ribonucleotide-diphosphate reductase	0.250419	0.501841	0.611985	0.47	0.269	0.202
WP_001203687.1	Q817H0	BC4581	NrdR family transcriptional regulator	0.174465	0.26779	0.778744	-1.32	-1.06	-0.26
WP_001205558.1	Q81J40	BC0133	50S ribosomal protein L23	0.171896	0.910737	0.143726	-0.643	0.0502	-0.693
WP_001206324.1	Q815X1	BC5003	acetyl-CoA acetyltransferase	0.0535767	0.523226	0.157821	-1.25	-0.379	-0.875
WP_001206458.1	NA	NA	Holliday junction DNA helicase RuvB	0.91137	0.562653	0.638392	0.0576	0.302	-0.245
WP_001207706.1	Q817P7	BC4487	DNA helicase	0.670733	0.0826579	0.16683	0.18	0.791	-0.612
WP_001212886.1	Q81JD4	BC0002	DNA polymerase III subunit beta	0.0540273	0.332264	0.271235	0.815	0.38	0.435
WP_001214214.1	Q81GN0	BC1161	foldase	0.507247	0.926046	0.566618	0.483	0.0669	0.416
WP_001215839.1	Q81G56	BC1354	ribonucleotide-diphosphate reductase subunit alpha	0.748623	0.409811	0.607098	0.131	0.343	-0.212
WP_001217024.1	Q812S1	BC4368	5'-methylthioadenosine/S-adenosylhomocysteine nucleosidase	0.558361	0.746288	0.790506	-0.258	-0.142	-0.116
WP_001219410.1	Q817D3	BC4623	alanine dehydrogenase	0.349281	0.272593	0.861382	0.288	0.341	-0.0526
WP_001221192.1	Q812R9	BC4381	Holliday junction DNA helicase	0.997973	0.7802	0.778263	0.00156	-0.172	0.174
WP_001222403.1	Q815I8	BC5162	pyrophosphatase PpaX	0.980559	0.931886	0.951268	0.0132	0.0464	-0.0332
WP_001226290.1	Q817R9	BC4462	septum formation inhibitor Maf	0.348829	0.431172	0.101624	-0.409	0.342	-0.751
WP_001226407.1	Q817R0	BC4471	hydroxymethylbilane synthase	0.698205	0.373527	0.606004	0.194	0.453	-0.259
WP_001227238.1	Q81E03	BC2193	penicillin-binding protein	0.747925	0.590328	0.825911	0.151	0.254	-0.103
WP_001229392.1	Q819Z0	BC3806	30S ribosomal protein S15	0.110229	0.238267	0.628758	-1	-0.718	-0.285
WP_001231152.1	Q815K7	BC5136	2,3-bisphosphoglycerate-independent phosphoglycerate mutase	0.410299	0.300369	0.820481	0.272	0.346	-0.0739
WP_001232673.1	Q817F4	BC4599	pyruvate kinase	0.0767307	0.214927	0.530453	0.578	0.388	0.19
WP_001233729.1	Q81IM3	BC0361	polysaccharide deacetylase	0.590015	0.165677	0.369789	0.279	0.75	-0.471
WP_001233778.1	Q814G5	BC5476	30S ribosomal protein S6	0.300239	0.292769	0.985969	-0.493	-0.501	0.00814
WP_001234876.1	Q81J90	BC0062	hypothetical protein	0.280577	0.683847	0.487105	-0.729	-0.268	-0.461
WP_001234947.1	Q816W1	BC4704	16S rRNA pseudouridine(516) synthase	0.736154	0.25222	0.405312	0.148	0.52	-0.372
WP_001235507.1	Q817K1	BC4541	methyltransferase	0.321123	0.618525	0.60757	0.547	0.269	0.278
WP_001244565.1	Q81J69	BC0099	hypothetical protein	0.80094	0.799961	0.61495	-0.121	0.122	-0.243
WP_001246588.1	Q816M1	BC4808	thiamine transporter	0.685699	0.891629	0.787453	0.241	0.0809	0.16
WP_001251731.1	Q814A5	BC0368	hypothetical protein	0.0950008	0.99487	0.0960304	1.26	0.00451	1.26
WP_001256734.1	Q817M6	BC4512	flagellar motor protein MotB	0.409026	0.617029	0.736702	0.314	0.188	0.126
WP_001256797.1	Q81HR1	BC0743	ABC transporter ATP-binding protein	0.129686	0.601896	0.291719	0.678	0.221	0.457
WP_001257745.1	Q819T6	BC3869	guanylate kinase	0.141072	0.17931	0.880418	0.775	0.701	0.0748
WP_001260793.1	Q81J13	BC0164	50S ribosomal protein L13	0.494344	0.558664	0.918969	0.278	0.237	0.0408
WP_001261765.1	Q817P3	BC4494	ribonuclease PH	0.355611	0.234	0.771632	0.282	0.369	-0.0868
WP_001262439.1	Q81IQ1	BC0331	phosphoribosylformylglycinamidine cyclo-ligase	0.0725856	0.226518	0.488793	1	0.644	0.359
WP_001264019.1	Q81FQ1	BC1518	histidinol-phosphate aminotransferase 1	0.196565	0.663355	0.371604	-0.429	-0.139	-0.29
WP_001265616.1	Q818J0	BC4263	50S ribosomal protein L33	0.53222	0.98807	0.541789	-0.562	-0.0133	-0.549
WP_001266965.1	Q817X5	BC4400	D-aminoacyl-tRNA deacylase	0.54708	0.908893	0.475979	-0.227	0.0428	-0.27
WP_001266978.1	Q819P0	BC3930	methyltransferase	0.546823	0.680561	0.319532	0.295	-0.201	0.496
WP_001269384.1	Q81FQ3	BC1516	Chorismate synthase 1	0.134161	0.0879785	0.799436	1.24	1.43	-0.198
WP_001269425.1	Q81C42	BC2941	chorismate synthase 2	0.778513	0.905408	0.689858	-0.293	0.124	-0.416
WP_001274011.1	Q818E1	BC4320	30S ribosomal protein S20	0.148404	0.445531	0.457797	-1.14	-0.577	-0.561
WP_001274260.1	Q816W3	BC4702	diguanylate cyclase	0.775529	0.637734	0.851122	-0.097	-0.161	0.0638
WP_001279916.1	Q818E0	BC4321	DNA polymerase III subunit delta	0.15	0.534976	0.052363	-0.874	0.36	-1.23
WP_001280271.1	Q81F83	BC1715	transcriptional regulator	0.29367	0.476257	0.720285	-0.652	-0.435	-0.217
WP_001283860.1	Q81A16	BC3779	DNA recombination/repair protein RecA	0.703778	0.869028	0.587495	0.115	-0.0495	0.164
WP_001287595.1	Q814N7	BC5388	heme peroxidase	0.33361	0.593322	0.65228	0.424	0.23	0.194
WP_001289809.1	Q819M6	BC3950	hypothetical protein	0.83067	0.365555	0.483078	-0.129	-0.559	0.429
WP_001291827.1	Q817M2	BC4516	succinate dehydrogenase iron-sulfur subunit	0.0688213	0.980103	0.0659421	1.1	-0.0138	1.11
WP_001291883.1	Q81F30	BC1774	peptide-methionine (S)-S-oxide reductase	0.145898	0.225345	0.781506	-0.686	-0.562	-0.124
WP_001292603.1	Q81GX9	BC1050	ABC transporter ATP-binding protein	0.607973	0.749009	0.844981	-0.336	-0.208	-0.127
WP_001293967.1	Q81DS3	BC2281	penicillin-binding protein	0.415125	0.992956	0.419941	-0.252	-0.00268	-0.249
WP_001973720.1	Q817U3	BC4437	hypothetical protein	0.130368	0.54165	0.333302	-0.947	-0.363	-0.584
WP_001979317.1	A0A0G8BZT9	NA	hypothetical protein	0.0792502	0.0680518	0.928842	-1.72	-1.8	0.0805
WP_001986050.1	Q81G66	BC1344	7-cyano-7-deazaguanine reductase	0.997877	0.579159	0.577384	0.0013	-0.273	0.274
WP_001986613.1	Q812R6	NA	tRNA-specific 2-thiouridylase	0.204594	0.301902	0.793592	0.958	0.768	0.19
WP_001987176.1	Q818V5	BC4136	L-serine dehydratase	0.488045	0.148544	0.417371	0.289	0.628	-0.339
WP_001987267.1	Q819I8	BC3990	short-chain dehydrogenase	0.210504	0.784985	0.314951	-0.581	-0.122	-0.459
WP_001987630.1	Q81J52	NA	50S ribosomal protein L1	0.250626	0.186521	0.846349	0.425	0.494	-0.0693
WP_001997096.1	Q81FV6	BC1461	integrase	0.911698	0.958275	0.953266	-0.0496	-0.0234	-0.0262
WP_001998884.1	Q81J37	NA	50S ribosomal protein L22	0.468089	0.763795	0.312798	-0.343	0.141	-0.484
WP_002001349.1	Q816F9	BC4900	general stress protein 13	0.824196	0.830606	0.663954	-0.0876	0.0844	-0.172
WP_002001459.1	Q815J1	BC5159	thioredoxin reductase	0.732347	0.719592	0.986306	0.108	0.114	-0.00542
WP_002001605.1	Q814G1	BC5481	chromosome partitioning protein ParB	0.623292	0.949254	0.57993	-0.384	0.0494	-0.433
WP_002002955.1	Q813G9	BC2887	hypothetical protein	0.123182	0.237252	0.678624	-0.591	-0.441	-0.15
WP_002005676.1	Q818Z8	BC4088	hypothetical protein	0.167253	0.118197	0.830148	1.22	1.4	-0.181
WP_002023542.1	Q81GU3	BC1180	peptide ABC transporter permease	0.195418	0.216324	0.947269	-0.636	-0.604	-0.0311
WP_002024747.1	Q819G3	BC4020	hypothetical protein	0.134175	0.110439	0.90563	0.814	0.875	-0.0607
WP_002024793.1	Q818K3	BC4246	hypothetical protein	0.10842	0.20342	0.695966	-0.962	-0.742	-0.219
WP_002025263.1	Q814V2	BC0483	penicillin-binding protein	0.548725	0.780256	0.745247	0.192	0.0886	0.103
WP_002025344.1	Q81IG8	BC0746	transcriptional regulator	0.415358	0.455528	0.942916	-0.388	-0.355	-0.0336
WP_002025497.1	Q81HW5	BC1284	peptidase M6	0.0920889	0.345448	0.402962	-1.33	-0.707	-0.623
WP_002025531.1	Q81FY2	BC1430	hypothetical protein	0.112624	0.0535299	0.662789	-1.07	-1.34	0.275
WP_002025668.1	Q81EG0	BC2019	zinc transporter	0.873232	0.801724	0.682255	-0.137	0.216	-0.354
WP_002025724.1	Q81DY3	BC2213	isochorismatase	0.317489	0.19238	0.736538	0.461	0.612	-0.151
WP_002026435.1	Q812N7	BC4689	tRNA-binding protein	0.281755	0.233132	0.897993	-0.475	-0.53	0.0549
WP_002026689.1	Q816D9	BC4926	ferredoxin--NADP reductase	0.50257	0.395931	0.851972	0.237	0.302	-0.0653
WP_002027497.1	Q81EL1	BC1958	3-ketoacyl-ACP reductase	0.582379	0.653014	0.918517	-0.275	-0.225	-0.0509
WP_002040760.1	Q81GY1	BC1048	general stress protein	0.0808554	0.264688	0.464347	-1.43	-0.87	-0.56
WP_002097884.1	Q81AH1	BC0005	DNA gyrase subunit B	0.0963359	0.454746	0.314836	0.939	0.398	0.541
WP_002164454.1	Q819R2	BC3897	RNA-binding protein S4	0.532325	0.669639	0.302894	-0.347	0.236	-0.583
WP_002164656.1	Q81J75	BC0079	dihydropteroate synthase	0.80995	0.717862	0.903172	-0.119	-0.179	0.06
WP_002164860.1	Q81IS3	BC0296	GMP synthetase	0.448229	0.514939	0.911267	0.227	0.194	0.0329
WP_002195195.1	Q81H69	BC0954	TcdA-E operon negative regulator	0.266057	0.23189	0.926337	0.64	0.691	-0.0515
WP_002195311.1	Q813U3	BC1368	nitronate monooxygenase	0.0583132	0.723117	0.106584	-0.924	-0.157	-0.767
WP_002195355.1	Q81F29	BC1776	branched-chain amino acid aminotransferase	0.201937	0.739369	0.118529	-1.24	0.309	-1.54
WP_002195506.1	Q81DF9	BC2408	DEAD/DEAH box family ATP-dependent RNA helicase	0.251545	0.543889	0.0948658	-0.749	0.387	-1.14
WP_002195778.1	Q818L6	BC4233	2OG-Fe(II) oxygenase	0.503558	0.723697	0.748006	0.38	0.199	0.181
WP_002195950.1	Q814Y8	BC5279	tyrosine protein kinase	0.149352	0.309445	0.633605	-0.641	-0.439	-0.202
WP_011109758.1	NA	NA	hypothetical protein	0.0695912	0.407717	0.269719	-1.12	-0.476	-0.643
WP_011109765.1	Q81JD0	BC0006	DNA gyrase subunit A	0.172538	0.697548	0.310025	1.07	0.292	0.779
WP_011109766.1	Q81JC5	NA	pyridoxal biosynthesis protein	0.19036	0.30257	0.75693	-0.425	-0.329	-0.0962
WP_011109767.1	A0A5B7VA93	BC0019	hypothetical protein	0.891366	0.994843	0.89647	0.0783	0.0037	0.0746
WP_011109770.1	Q817W4	BC0045	ribonuclease M5	0.602269	0.794794	0.439434	0.315	-0.156	0.471
WP_011109772.1	Q81J68	BC0100	hypothetical protein	0.852019	0.283599	0.214833	0.138	-0.818	0.956
WP_011109773.1	Q81J61	NA	glutamate--tRNA ligase	0.274268	0.349301	0.864645	0.408	0.346	0.0617
WP_011109776.1	Q81J25	BC0148	30S ribosomal protein S5	0.455743	0.543951	0.885459	0.242	0.196	0.0462
WP_011109801.1	Q81IE5	BC0443	chemical-damaging agent resistance protein C	0.14851	0.391401	0.517911	-0.8	-0.458	-0.342
WP_011109808.1	Q81I80	BC0517	peroxiredoxin	0.603935	0.456547	0.815968	-0.385	-0.557	0.172
WP_011109830.1	Q81HQ9	BC0745	ABC transporter substrate-binding protein	0.357054	0.777265	0.514999	0.294	0.0885	0.206
WP_011109831.1	Q81HQ5	BC0749	thiazole synthase	0.0951344	0.341003	0.418466	-0.589	-0.32	-0.27
WP_011109857.1	Q81HC8	BC0887	adhesin	0.101485	0.520114	0.281884	0.953	0.352	0.601
WP_011109860.1	Q81HA9	BC0907	peptide ABC transporter substrate-binding protein	0.965318	0.241506	0.257618	-0.0176	-0.493	0.475
WP_011109868.1	Q819P8	BC0941	type II restriction endonuclease subunit M	0.21917	0.0895612	0.581673	0.74	1.06	-0.321
WP_011109889.1	Q81GW5	NA	ferrochelatase	0.197534	0.829136	0.273369	0.464	0.0745	0.39
WP_011109890.1	Q813W0	BC1072	endonuclease	0.12142	0.254235	0.639293	-0.633	-0.453	-0.181
WP_011109963.1	Q3EPA4	BC1514	heptaprenyl diphosphate synthase subunit II	0.837564	0.593457	0.463771	-0.111	0.29	-0.401
WP_011109966.1	Q813T2	BC1528	zinc metallopeptidase	0.399312	0.187929	0.605531	0.545	0.876	-0.33
WP_011109968.1	Q813S9	BC1537	bifunctional biotin--[acetyl-CoA-carboxylase] synthetase/biotin operon repressor	0.883931	0.330198	0.402728	0.0586	0.401	-0.342
WP_011110000.1	Q81F39	BC1763	cysteine synthase A	0.409874	0.503255	0.151216	-0.455	0.367	-0.823
WP_011110023.1	Q81EP2	BC1926	zinc transporter	0.0567788	0.13768	0.600952	-1.35	-1.01	-0.338
WP_011110027.1	Q81EL8	BC1951	D-alanyl-D-alanine carboxypeptidase	0.621787	0.380984	0.692183	0.215	0.387	-0.172
WP_011110057.1	Q81E87	BC2101	formate--tetrahydrofolate ligase	0.84384	0.685147	0.549362	-0.0645	0.133	-0.198
WP_011110091.1	Q81DH7	BC2389	tellurite resistance protein	0.191105	0.503144	0.495104	-0.791	-0.392	-0.399
WP_011110100.1	Q813K9	BC2449	lipase/acylhydrolase	0.885837	0.876441	0.765296	-0.0809	0.0877	-0.169
WP_011110125.1	Q81CY0	BC2609	cytochrome P450	0.877971	0.777865	0.664162	-0.1	0.184	-0.284
WP_011110179.1	Q81C83	BC2896	aspartate aminotransferase	0.0677255	0.714332	0.125473	-0.636	-0.117	-0.519
WP_011110189.1	Q81C25	BC2959	malate:quinone oxidoreductase	0.580757	0.745021	0.817867	0.377	0.221	0.156
WP_011110207.1	Q81BU3	BC3053	hypothetical protein	0.123045	0.591509	0.284727	-1.35	-0.444	-0.906
WP_011110241.1	Q81BB8	BC3251	hypothetical protein	0.120943	0.153425	0.883501	-0.767	-0.699	-0.068
WP_011110299.1	Q812Z5	BC3605	hypothetical protein	0.246445	0.997064	0.245099	-0.742	0.00227	-0.744
WP_011110318.1	Q81A92	NA	LexA family transcriptional regulator	0.403556	0.754545	0.593796	0.388	0.143	0.245
WP_011110329.1	Q81A25	BC3769	DNA mismatch repair protein MutS	0.0772023	0.280549	0.426144	0.944	0.546	0.397
WP_011110330.1	Q819V8	NA	ribonuclease	0.493177	0.774369	0.685655	0.278	0.115	0.163
WP_011110331.1	Q819Z7	BC3799	aspartate-semialdehyde dehydrogenase	0.121436	0.24983	0.647659	0.626	0.452	0.174
WP_011110332.1	Q819Z3	BC3803	zinc protease	0.2157	0.338723	0.757625	0.587	0.446	0.141
WP_011110344.1	Q819P4	NA	50S ribosomal protein L32	0.193871	0.567267	0.441461	-0.762	-0.323	-0.438
WP_011110347.1	Q819L4	BC3962	arginine decarboxylase	0.733472	0.720329	0.985896	0.176	0.185	-0.00909
WP_011110358.1	Q819D2	BC4053	GntR family transcriptional regulator	0.269311	0.857638	0.347595	0.455	0.0715	0.383
WP_011110367.1	Q818T1	NA	butyrate kinase	0.104963	0.553003	0.269365	0.613	0.211	0.402
WP_011110369.1	P0A4I3	BC4170	sporulation transcription factor Spo0A	0.0832004	0.0693618	0.914916	-0.709	-0.749	0.0403
WP_011110383.1	Q818F4	BC4307	30S ribosomal protein S21	0.282568	0.913786	0.329643	-0.889	-0.0869	-0.802
WP_011110386.1	Q818D3	BC4328	HD domain-containing protein	0.234337	0.937162	0.263474	0.87	0.0556	0.815
WP_011110390.1	Q81JA5	NA	dimethyladenosine transferase	0.20238	0.0741168	0.542532	-0.534	-0.781	0.247
WP_011110391.1	Q817Y3	BC4392	cysteine desulfurase	0.544368	0.307993	0.664579	0.257	0.439	-0.183
WP_011110393.1	Q817S5	BC4456	restriction endonuclease subunit R, partial	0.51684	0.34722	0.759597	0.303	0.445	-0.142
WP_011110395.1	Q817S2	BC4459	restriction endonuclease subunit M	0.889415	0.423556	0.351637	0.045	-0.263	0.308
WP_011110396.1	Q812Q8	BC4484	hypothetical protein	0.977223	0.307275	0.319935	0.0148	0.545	-0.53
WP_011110403.1	Q817J3	BC4553	hypothetical protein	0.169182	0.674905	0.318352	0.668	0.195	0.474
WP_011110406.1	Q817H8	BC4571	peptidase M28	0.638991	0.954845	0.599827	0.159	-0.0191	0.178
WP_011110409.1	Q817G4	BC4587	DNA polymerase I	0.0778781	0.297428	0.406858	0.836	0.468	0.368
WP_011110425.1	NA	NA	hypothetical protein	0.208506	0.495893	0.537791	-0.439	-0.231	-0.208
WP_011110447.1	Q816B7	BC4951	disulfide oxidoreductase	0.0571965	0.743307	0.0999996	-1.33	-0.208	-1.12
WP_011110460.1	Q815S2	BC5060	hypothetical protein	0.614324	0.533745	0.903421	-0.678	-0.84	0.162
WP_011110462.1	Q815Q8	BC5076	short-chain dehydrogenase	0.889794	0.422852	0.351252	-0.0767	0.451	-0.527
WP_011110475.1	Q815K6	BC5140	glyceraldehyde-3-phosphate dehydrogenase	0.333891	0.401349	0.89227	0.302	0.261	0.0413
WP_011110476.1	Q815K5	BC5141	central glycolytic genes regulator	0.133499	0.297751	0.6043	0.884	0.595	0.29
WP_011110481.1	Q815G9	BC5186	cell division protein FtsE	0.432613	0.485906	0.926898	0.412	0.364	0.0473
WP_011110492.1	Q814Z1	BC5276	tyrosine protein phosphatase	0.24197	0.102311	0.590918	0.835	1.21	-0.373
WP_011110497.1	Q814S7	BC5343	3-hydroxybutyryl-CoA dehydrogenase	0.737078	0.387396	0.588738	0.171	0.448	-0.277
WP_011110498.1	Q814S6	BC5344	acetyl-CoA acetyltransferase	0.714033	0.977617	0.734866	-0.152	-0.0116	-0.14
WP_011110502.1	Q814R4	BC5358	collagen-binding protein, partial	0.103227	0.169871	0.759918	2.06	1.7	0.36
WP_011110505.1	Q814P4	BC5380	ferrichrome ABC transporter substrate-binding protein	0.757269	0.815514	0.939275	0.2	0.151	0.0493
WP_011110512.1	Q814K6	BC5424	methyl-accepting chemotaxis protein	0.0952886	0.143872	0.80275	0.795	0.685	0.111
NA = non attributed
