# Supplementary material for: Cysteine Proteome Reveals Response to Endogenous Oxidative Stress in Bacillus cereus
Source: Int J Mol Sci. 2021 Jul 14;22(14):7550. doi: 10.3390/ijms22147550 (PMC8305198; doi:10.3390/ijms22147550)
Supplement: Supplementary file 1 [file ijms-22-07550-s001.zip › Table S1 FH.xlsx]

## Sheet: Table S1
Table S1. Proteins identified in B. cereus ATCC 14579 strain at early- (EEP), mid- (MEP) and late- (LEP) exponential growth phases. Protein abundance was estimated based on the Normalized Spectral Abundance factor (NSAF).				NASF values %
Sequence ID	Gene		Protein name	EEP1	EEP 2	EEP 3	MEP1	MEP2	MEP 3	LEP1	LEP2	LEP3
WP_001029614.1	BC0129	BC0129	elongation factor Tu	1.10788	0.876477	0.985887	0.743434	0.503854	0.595915	0.585822	0.450395	0.443786
WP_011109845.1	BC0813	BC0813	enterotoxin	1.49099	1.40359	0.857073	2.11129	3.48792	2.99576	3.54963	5.30701	5.27221
WP_001029995.1	BC0295	BC0295	molecular chaperone GroEL	0.461538	0.359469	0.535449	0.51273	0.474737	0.638243	0.662101	0.54644	1.26526
WP_000090370.1	BC0128	BC0128	elongation factor G	1.22756	1.18218	1.61385	0.747895	0.640215	0.756192	0.641811	0.543124	0.531343
WP_000103955.1	BC5135	BC5135	enolase	0.872791	0.721828	0.719729	0.744401	0.684554	0.616306	0.740316	0.734722	0.622212
WP_011110475.1	BC5140	BC5140	glyceraldehyde-3-phosphate dehydrogenase	0.652463	0.472503	0.508395	0.470226	0.364781	0.396267	0.379095	0.390732	0.331018
WP_000034700.1	BC4312	BC4312	molecular chaperone DnaK	1.1361	1.09885	1.38504	1.23493	1.07504	1.2062	1.52058	1.2472	1.34365
WP_001018578.1	BC3824	BC3824	elongation factor Ts	0.648847	0.414291	0.381184	0.416575	0.359036	0.325022	0.329828	0.302737	0.3191
WP_000260104.1	BC3970	BC3970	dihydrolipoamide dehydrogenase	0.412595	0.35494	0.34762	0.285676	0.237768	0.263787	0.292073	0.222719	0.197997
WP_000567939.1	BC0123	BC0123	DNA-directed RNA polymerase subunit beta'	2.39258	2.43322	2.83367	1.66552	1.3444	1.35306	1.05946	0.575351	0.580342
WP_000105215.1	BC4480	BC4480	trigger factor	0.412779	0.32695	0.438254	0.287821	0.235378	0.316757	0.285752	0.230032	0.356635
WP_000755498.1	BC1953	BC1953	peptidase P60	0.319819	0.486829	0.270937	0.408284	0.71064	0.700353	0.514579	0.780648	0.799275
WP_001987630.1	NA	NA	50S ribosomal protein L1	0.476204	0.333912	0.379384	0.274342	0.208792	0.280469	0.180463	0.226159	0.356967
WP_000147553.1	BC0122	BC0122	DNA-directed RNA polymerase subunit beta	0.401186	0.386213	0.531923	0.292837	0.239702	0.228377	0.214336	0.12755	0.110541
WP_000135317.1	BC4655	BC4655	30S ribosomal protein S4	0.426007	0.437541	0.43759	0.313072	0.272663	0.270941	0.21642	0.210556	0.36968
WP_000055555.1	BC0329	BC0329	phosphoribosylformylglycinamidine synthase subunit PurL	0.379125	0.367884	0.425949	0.187658	0.13839	0.177861	0.138024	0.0894479	0.061983
WP_000863430.1	BC3971	BC3971	branched-chain alpha-keto acid dehydrogenase subunit E2	0.687938	0.475892	0.540661	0.437443	0.323313	0.420693	0.428381	0.322112	0.369364
WP_000511583.1	BC0134	BC0134	50S ribosomal protein L2	0.489147	0.330506	0.292739	0.327842	0.204213	0.233072	0.202838	0.173599	0.230798
WP_011109791.1	BC0325	BC0325	adenylosuccinate lyase	0.346268	0.269559	0.303751	0.225056	0.178157	0.153215	0.165155	0.118399	0.0839821
WP_000159736.1	BC0120	BC0120	50S ribosomal protein L7/L12	0.396998	0.0895117	0.0736164	0.265544	0.142328	0.114176	0.228392	0.325963	0.101769
WP_000160208.1	BC0131	BC0131	50S ribosomal protein L3	0.318481	0.257369	0.234987	0.18317	0.14617	0.121994	0.13305	0.195528	0.154794
WP_011109986.1	BC1659	BC1659	flagellin	0.146153	0.0344916	0.0314304	0.517013	0.0892258	0.155263	0.41031	0.534484	0.148538
WP_000850151.1	BC3104	BC3104	hemolysin BL lytic component L2	0.392611	0.344882	0.412608	1.3515	0.545215	2.52329	1.51561	1.25076	2.7886
WP_000111485.1	BC3825	BC3825	30S ribosomal protein S2	0.416268	0.300698	0.261265	0.293376	0.228079	0.200821	0.181496	0.177356	0.182057
WP_000536895.1	BC3973	BC3973	pyruvate dehydrogenase E1 subunit alpha	0.217889	0.136113	0.145264	0.124684	0.0974872	0.103115	0.0920605	0.0746583	0.098839
WP_001986476.1	BC3682	BC3682	transketolase	0.461494	0.377679	0.425253	0.240177	0.196631	0.272938	0.196001	0.110043	0.190392
WP_001179150.1	BC3539	BC3539	cold-shock protein	0.18135	0.206716	0.225706	0.221026	0.126465	0.4607	0.299414	0.272118	0.42536
WP_000529956.1	BC0137	BC0137	30S ribosomal protein S3	0.333308	0.188473	0.247259	0.213723	0.12556	0.178197	0.143406	0.13147	0.200631
WP_000558200.1	BC0142	BC0142	50S ribosomal protein L24	0.209692	0.21173	0.120288	0.169015	0.119126	0.184266	0.118951	0.257976	0.280314
WP_000068168.1	BC3972	BC3972	2-oxoisovalerate dehydrogenase subunit beta	0.3068	0.284765	0.349302	0.174722	0.192589	0.288714	0.162178	0.198317	0.296795
WP_001232673.1	BC4599	BC4599	pyruvate kinase	0.404012	0.379185	0.467389	0.296753	0.269269	0.298083	0.284664	0.229629	0.191329
WP_001080831.1	BC0143	BC0143	50S ribosomal protein L5	0.295969	0.411836	0.347107	0.280893	0.342078	0.289726	0.192337	0.287703	0.309655
WP_000814482.1	BC5227	BC5227	phosphomethylpyrimidine synthase	1.10795	1.00527	1.04211	0.715577	0.51532	0.551803	0.4579	0.329594	0.360158
WP_000264088.1	BC0013	BC0013	inosine-5-monophosphate dehydrogenase	0.375823	0.362506	0.332548	0.326655	0.260809	0.241656	0.376808	0.240404	0.240805
WP_001131855.1	BC5335	BC5335	fructose-bisphosphate aldolase	0.261021	0.213157	0.325236	0.18906	0.204226	0.34918	0.146147	0.184858	0.417032
WP_001126101.1	BC3886	BC3886	carbamoyl-phosphate synthase large chain	0.431258	0.460175	0.619691	0.20315	0.16233	0.235122	0.112188	0.10767	0.0772108
WP_000174207.1	BC4048	BC4048	phosphoenolpyruvate-protein phosphotransferase	0.60935	0.498739	0.638848	0.424665	0.382276	0.470642	0.40239	0.313775	0.618208
WP_000100238.1	BC5468	BC5468	adenylosuccinate synthetase	0.340123	0.29228	0.276073	0.193318	0.165621	0.159056	0.15619	0.110151	0.114494
WP_001032595.1	BC5306	BC5306	ATP synthase subunit beta	0.953038	1.02915	0.856519	0.723608	0.781654	0.58426	0.555842	0.513699	0.429772
WP_001127258.1	BC0132	BC0132	50S ribosomal protein L4	0.480924	0.336778	0.313758	0.318248	0.119418	0.133656	0.131588	0.137713	0.20802
WP_000520865.1	BC1991	BC1991	peptidase	0.131645	0.125671	0.11343	0.542567	0.820121	0.984865	0.890927	1.23684	1.62159
WP_001109507.1	BC5351	BC5351	bacillolysin	0.296634	0.293144	0.243044	0.863361	1.29736	1.15355	1.12439	1.59939	1.68559
WP_000086558.1	BC0146	BC0146	50S ribosomal protein L6	0.320945	0.471349	0.645254	0.225052	0.253235	0.580446	0.142973	0.246594	0.399546
WP_000760278.1	BC5234	BC5234	N-acetylmuramoyl-L-alanine amidase	0.170351	0.285827	0.17494	0.270703	0.593192	0.481027	0.442387	0.684212	0.589272
WP_000929160.1	BC4983	BC4983	ABC transporter ATP-binding protein	0.418084	0.478559	0.928233	0.360659	0.481862	0.905837	0.330296	0.420763	1.05332
WP_002164860.1	BC0296	BC0296	GMP synthetase	0.41119	0.424413	0.502137	0.336389	0.328766	0.394738	0.30467	0.275019	0.380943
WP_000034575.1	BC4637	BC4637	acetate kinase	0.498092	0.495879	0.407979	0.287178	0.197028	0.227697	0.124357	0.121996	0.133309
WP_011110491.1	BC5239	BC5239	enterotoxin	0.131413	0.135815	0.108908	0.119231	0.189204	0.189439	0.143971	0.242391	0.301113
WP_000245511.1	BC0145	BC0145	30S ribosomal protein S8	0.20313	0.260963	0.212048	0.156134	0.200616	0.300862	0.108729	0.202688	0.290968
WP_001137491.1	BC0126	BC0126	30S ribosomal protein S7	0.289926	0.242436	0.174867	0.206429	0.184979	0.156903	0.143064	0.170173	0.195251
WP_001986914.1	BC5452	BC5452	guanosine monophosphate reductase	0.360809	0.263309	0.32085	0.0963367	0.0756834	0.0890675	0.0633705	0.0529445	0.0269986
WP_000048982.1	BC0119	BC0119	50S ribosomal protein L10	0.159817	0.197421	0.0627557	0.166786	0.20712	0.126368	0.122177	0.163548	0.128397
WP_000745439.1	BC0333	BC0333	bifunctional phosphoribosylaminoimidazolecarboxamide formyltransferase/inosine monophosphate cyclohydrolase	0.25253	0.280754	0.273685	0.124508	0.127771	0.14854	0.113687	0.0777785	0.0767661
WP_001101962.1	BC0334	BC0334	phosphoribosylamine--glycine ligase	0.168734	0.132878	0.115288	0.0859664	0.0868714	0.0602014	0.0659303	0.0569991	0.0256466
WP_000971183.1	BC0102	BC0102	ATP-dependent Clp protease ATP-binding subunit ClpC	0.26159	0.275326	0.265098	0.407127	0.379376	0.249373	0.571144	0.50036	0.398986
WP_000751828.1	BC1809	BC1809	enterotoxin	0.222286	0.158949	0.1308	0.456206	0.644749	0.718247	0.56982	0.760729	0.843829
WP_000924420.1	BC0377	BC0377	alkyl hydroperoxide reductase subunit C	0.194333	0.225377	0.284147	0.300694	0.288319	0.360781	0.368448	0.533086	0.446375
WP_000152167.1	BC4982	BC4982	Fe-S cluster assembly protein SufD	0.260609	0.270314	0.207848	0.203887	0.18843	0.154185	0.201389	0.161604	0.125708
WP_000124454.1	BC0135	BC0135	30S ribosomal protein S19	0.248428	0.101449	0.117641	0.235389	0.0699829	0.253412	0.118311	0.174939	0.3167
WP_000714434.1	BC3103	BC3103	hemolysin BL lytic component L1	0.281172	0.301019	0.179009	0.49537	0.583028	0.873391	0.489131	0.882019	0.901943
WP_000185743.1	NA	NA	hypothetical protein	0.132295	0.217532	0.235803	0.147337	0.188208	0.400675	0.120873	0.216314	0.3955
WP_000164087.1	BC3947	BC3947	pyruvate carboxylase	0.229823	0.219485	0.302859	0.186886	0.127271	0.135873	0.130188	0.103155	0.0563604
WP_011110494.1	BC5316	BC5316	serine hydroxymethyltransferase	1.4615	1.3108	1.39508	0.736324	0.516306	0.803411	0.534126	0.327994	0.460811
WP_001105776.1	BC0679	BC0679	cell wall-binding protein	0.102054	0.0815599	0.0651217	0.103609	0.186535	0.175253	0.164992	0.176057	0.318172
WP_000259555.1	BC0344	BC0344	1-pyrroline-5-carboxylate dehydrogenase	0.239652	0.245367	0.284314	0.265697	0.260027	0.290466	0.373239	0.277316	0.234024
WP_000036343.1	BC3811	BC3811	translation initiation factor IF-2	0.245995	0.267634	0.299463	0.192277	0.158981	0.169918	0.181578	0.134894	0.100359
WP_000288216.1	BC0991	BC0991	hypothetical protein	0.290607	0.335053	0.335408	0.246232	0.443308	0.53139	0.210643	0.284025	0.519764
WP_011110485.1	BC5196	BC5196	N-acetylmuramoyl-L-alanine amidase	0.152863	0.124489	0.0896376	0.241178	0.427776	0.363374	0.330865	0.484203	0.595979
WP_000917311.1	NA	NA	molecular chaperone GroES	0.115407	0.127906	0.0845696	0.187188	0.0833323	0.1278	0.188803	0.48831	0.176864
WP_000103654.1	BC4898	BC4898	glucose-6-phosphate isomerase	0.33006	0.265209	0.3721	0.246584	0.199774	0.308393	0.248184	0.152992	0.330072
WP_000163123.1	BC4761	BC4761	S-adenosylmethionine synthase	0.331626	0.337	0.279899	0.279708	0.245271	0.212381	0.26532	0.226784	0.160862
WP_000171355.1	BC4162	BC4162	leucine dehydrogenase	0.18052	0.14642	0.181466	0.220327	0.179953	0.195485	0.203679	0.147273	0.260328
WP_011109766.1	NA	NA	pyridoxal biosynthesis protein	0.205819	0.136238	0.14639	0.187894	0.180905	0.179744	0.164668	0.175321	0.202372
WP_000090788.1	BC0156	BC0156	30S ribosomal protein S13	0.183442	0.132942	0.0684928	0.167223	0.0992511	0.198385	0.0949759	0.133308	0.247639
WP_000811825.1	BC4383	BC4383	alanine--tRNA ligase	0.701111	0.632904	0.779329	0.503448	0.42128	0.366115	0.476431	0.360079	0.271682
WP_000412656.1	BC1174	BC1174	3-oxoacyl-ACP synthase	0.202527	0.141279	0.0918144	0.114865	0.0812158	0.071071	0.060447	0.0606024	0.0303518
WP_000631769.1	BC4226	BC4226	glycine cleavage system protein T	0.106577	0.0834246	0.0753133	0.0610449	0.0455598	0.039073	0.0493339	0.0362329	0.0205296
WP_000101798.1	BC0157	BC0157	30S ribosomal protein S11	0.177067	0.164485	0.105017	0.137821	0.110651	0.21855	0.102035	0.193657	0.280513
WP_000043202.1	BC5061	BC5061	NADH dehydrogenase	0.214404	0.175862	0.163801	0.130799	0.109623	0.12967	0.100239	0.100886	0.0864052
WP_000229552.1	BC1498	BC1498	30S ribosomal protein S1	0.176988	0.151939	0.154553	0.203084	0.142188	0.152254	0.207982	0.14096	0.116766
WP_001105014.1	BC1237	BC1237	tryptophan synthase subunit beta	0.156608	0.113705	0.0787143	0.324406	0.254197	0.258387	0.349235	0.221518	0.217632
WP_001998884.1	NA	NA	50S ribosomal protein L22	0.219914	0.201643	0.23474	0.176464	0.121069	0.271434	0.125714	0.256605	0.38752
WP_001118825.1	BC4979	BC4979	Fe-S cluster assembly protein SufB	0.248963	0.215597	0.237368	0.213272	0.212883	0.148893	0.239991	0.150147	0.099869
WP_000588310.1	BC1651	BC1651	flagellar hook protein FlgE	0.172488	0.282889	0.1365	0.343554	0.752651	0.375968	0.444907	0.66741	0.41565
WP_000466736.1	BC4446	BC4446	rod shape-determining protein MreB	0.262847	0.276335	0.340119	0.220587	0.200157	0.283009	0.206737	0.160023	0.275894
WP_000213634.1	BC0868	BC0868	glyceraldehyde-3-phosphate dehydrogenase	0.222934	0.234374	0.221719	0.209542	0.185932	0.158072	0.180501	0.17795	0.118648
WP_000766081.1	BC0150	BC0150	50S ribosomal protein L15	0.0859544	0.0960228	0.0572902	0.0687894	0.0583846	0.0911001	0.0365692	0.0677253	0.114254
WP_000599501.1	BC0376	BC0376	NADH dehydrogenase	0.213212	0.261643	0.211974	0.460845	0.399316	0.245811	0.748946	0.488663	0.240941
WP_000914762.1	BC3956	BC3956	GTP-binding protein	0.503365	0.546641	0.556047	0.337453	0.23254	0.25944	0.276651	0.147726	0.115303
WP_000615912.1	BC0141	BC0141	50S ribosomal protein L14	0.126662	0.134801	0.130124	0.102482	0.0790735	0.173516	0.0665873	0.15046	0.203097
WP_001142341.1	BC0125	BC0125	30S ribosomal protein S12	0.185804	0.122412	0.145271	0.147661	0.0656788	0.341451	0.0852961	0.141776	0.45903
WP_000334164.1	BC0190	BC0190	glutamine--fructose-6-phosphate aminotransferase	0.338242	0.34553	0.408781	0.243843	0.211587	0.257995	0.231397	0.140162	0.137315
WP_001047685.1	BC0352	BC0352	aspartyl/glutamyl-tRNA(Asn/Gln) amidotransferase subunit B	0.208106	0.166375	0.190392	0.174621	0.164718	0.126987	0.175419	0.133814	0.0584891
WP_000643433.1	NA	NA	50S ribosomal protein L31 type B	0.109195	0.0424365	0.0678334	0.108401	0.0320622	0.0742025	0.0773699	0.079575	0.0750192
WP_000076736.1	BC3805	BC3805	polyribonucleotide nucleotidyltransferase	0.328208	0.383319	0.404912	0.207915	0.199168	0.24398	0.235195	0.109091	0.134756
WP_000505235.1	NA	NA	DEAD/DEAH box helicase	0.0764368	0.0660954	0.0497696	0.0657802	0.0375023	0.0375231	0.0424977	0.0198833	0.0132776
WP_000521476.1	BC0188	BC0188	phosphoglucosamine mutase	0.224867	0.189394	0.251733	0.252647	0.238074	0.312241	0.27505	0.233976	0.458081
WP_000576723.1	BC5101	BC5101	alveolysin	0.140245	0.176828	0.132877	0.149208	0.347997	0.433746	0.20331	0.311606	0.474911
WP_001085871.1	BC0117	BC0117	50S ribosomal protein L11	0.31996	0.370713	0.170061	0.0696294	0.0793936	0.0726287	0.0399862	0.0888641	0.0511077
WP_000710058.1	BC1043	BC1043	foldase	0.212216	0.132581	0.139766	0.230911	0.124717	0.0782786	0.1883	0.0930626	0.0677949
WP_001186516.1	BC3838	BC3838	50S ribosomal protein L19	0.162184	0.123003	0.144077	0.0991799	0.0599961	0.193197	0.0758657	0.167882	0.283037
WP_001020783.1	BC3834	BC3834	succinyl-CoA ligase subunit beta	0.0952417	0.111838	0.0934881	0.088392	0.0980289	0.112022	0.101116	0.0968976	0.160382
WP_000238567.1	BC3616	BC3616	aconitate hydratase	0.158381	0.169408	0.191054	0.139151	0.122792	0.163288	0.115476	0.113742	0.111343
WP_000369668.1	BC0084	BC0084	lysine--tRNA ligase	0.136317	0.11094	0.135419	0.126513	0.0838193	0.114808	0.101133	0.0611854	0.0646306
WP_000888984.1	BC3906	BC3906	cell division protein FtsZ	0.236302	0.211282	0.248851	0.221918	0.147028	0.180552	0.165164	0.150256	0.156371
WP_000569643.1	BC0158	BC0158	DNA-directed RNA polymerase subunit alpha	0.195992	0.149876	0.204055	0.142341	0.0927858	0.138233	0.0862522	0.0712139	0.110242
WP_000027130.1	BC3854	BC3854	kinase	0.373541	0.259282	0.295035	0.243224	0.171788	0.192105	0.261088	0.147038	0.086516
WP_000929221.1	BC1638	BC1638	flagellar cap protein FliD	0.158399	0.275352	0.13429	0.513875	0.882519	0.650122	0.626635	0.810618	0.777054
WP_000270907.1	BC4438	BC4438	50S ribosomal protein L21	0.144212	0.211198	0.141474	0.105997	0.0769915	0.154407	0.0680078	0.207705	0.169017
WP_000107420.1	BC0055	BC0055	ribose-phosphate pyrophosphokinase	0.167115	0.139283	0.200375	0.137656	0.102945	0.151593	0.0985109	0.117786	0.159486
WP_000432177.1	BC4559	BC4559	asparaginyl- tRNA synthetase	0.18602	0.197282	0.225761	0.178957	0.16496	0.223999	0.202252	0.132708	0.258504
WP_000416873.1	BC2826	BC2826	manganese-dependent inorganic pyrophosphatase	0.194738	0.164284	0.169498	0.147378	0.121424	0.155355	0.139432	0.111747	0.168312
WP_000206898.1	BC4593	BC4593	isocitrate dehydrogenase	0.190182	0.132257	0.148694	0.251899	0.18674	0.223144	0.33697	0.232902	0.287128
WP_001205558.1	BC0133	BC0133	50S ribosomal protein L23	0.120979	0.131511	0.0957703	0.108161	0.0687282	0.138122	0.083854	0.176931	0.231165
WP_000197160.1	BC1252	BC1252	2-oxoglutarate dehydrogenase subunit E1	0.313608	0.290549	0.334955	0.136068	0.120259	0.145154	0.115079	0.0847504	0.0762666
WP_000134141.1	BC0043	BC0043	methionine--tRNA ligase 1	0.232637	0.215531	0.239702	0.198813	0.138769	0.129212	0.211834	0.110944	0.0808215
WP_011110376.1	BC4224	BC4224	glycine dehydrogenase	0.132548	0.111341	0.131577	0.0766797	0.0696532	0.0818004	0.0684543	0.0589981	0.0460493
WP_000591980.1	BC3102	BC3102	hemolysin BL-binding protein	0.20266	0.195206	0.128938	0.361568	0.227348	0.354626	0.248236	0.417587	0.413531
WP_001086456.1	BC5364	BC5364	arginine--tRNA ligase	0.568288	0.405207	0.592959	0.438846	0.359624	0.43506	0.367597	0.201261	0.339883
WP_000455951.1	BC3895	BC3895	isoleucine--tRNA ligase	0.210653	0.205506	0.24162	0.142032	0.113535	0.080001	0.161499	0.0789944	0.0337772
WP_011109776.1	BC0148	BC0148	30S ribosomal protein S5	0.115581	0.108364	0.0863955	0.0966337	0.0707128	0.0786454	0.0580002	0.0791477	0.0823687
WP_000421886.1	BC1216	BC1216	enoyl-ACP reductase	0.114795	0.103263	0.125752	0.0712079	0.0785923	0.110807	0.0608056	0.0673791	0.10635
WP_000004105.1	BC0140	BC0140	30S ribosomal protein S17	0.180707	0.0847116	0.0582224	0.180325	0.0473814	0.128678	0.0957188	0.123744	0.173853
WP_000783241.1	BC3981	BC3981	2,3,4,5-tetrahydropyridine-2,6-dicarboxylate N-acetyltransferase	0.188797	0.203537	0.219363	0.167633	0.153222	0.160395	0.133293	0.174617	0.180588
WP_000918873.1	BC5474	BC5474	30S ribosomal protein S18	0.0706883	0.0408253	0.051679	0.0598676	0.016689	0.0895148	0.0399254	0.0560394	0.112266
WP_000749449.1	BC5106	BC5106	iron ABC transporter substrate-binding protein	0.0550021	0.031766	0.0179514	0.0886572	0.0560006	0.00617161	0.0970805	0.0672227	0.00893388
WP_001079674.1	BC0072	BC0072	cell division protein FtsH	0.373899	0.350053	0.44015	0.320831	0.318618	0.315759	0.390478	0.250263	0.211939
WP_001048989.1	BC0152	BC0152	adenylate kinase	0.110489	0.132483	0.128839	0.092972	0.159014	0.114554	0.0672729	0.106789	0.0941726
WP_001262439.1	BC0331	BC0331	phosphoribosylformylglycinamidine cyclo-ligase	0.410707	0.378817	0.495431	0.190076	0.211546	0.371745	0.113125	0.11839	0.403326
WP_000821167.1	BC4600	BC4600	ATP-dependent 6-phosphofructokinase	0.234976	0.195058	0.223609	0.204313	0.181546	0.162414	0.149881	0.111562	0.121907
WP_000162968.1	BC1810	BC1810	enterotoxin	0.245125	0.193793	0.124848	0.63254	0.724129	0.806804	0.660956	1.04327	0.940169
WP_011109831.1	BC0749	BC0749	thiazole synthase	0.372603	0.358132	0.466912	0.370439	0.475546	0.516594	0.410666	0.46736	0.65256
WP_000498186.1	BC4560	BC4560	phenylalanine--tRNA ligase subunit beta	0.0507234	0.04532	0.0656574	0.0401968	0.0284212	0.027444	0.0392846	0.020324	0.0135183
WP_011109814.1	BC0556	BC0556	collagenase	0.122621	0.181768	0.1284	0.281239	0.65017	0.527616	0.298121	0.469989	0.577473
WP_000072244.1	BC4465	BC4465	valine--tRNA ligase	0.0848543	0.0920088	0.145719	0.0731369	0.0575791	0.055276	0.0730381	0.0494596	0.0311174
WP_002195615.1	BC2952	BC2952	enterotoxin	0.162797	0.172054	0.1091	0.394788	0.688498	0.39908	0.518715	0.687236	0.534159
WP_001260793.1	BC0164	BC0164	50S ribosomal protein L13	0.156274	0.152291	0.14182	0.125563	0.0863133	0.141985	0.073156	0.0828079	0.180973
WP_000411274.1	BC5288	BC5288	UDP-N-acetylglucosamine 1-carboxyvinyltransferase	0.10357	0.116767	0.107045	0.0981969	0.0778982	0.0936244	0.0745428	0.0519431	0.0831126
WP_001170544.1	NA	NA	phosphoribosylaminoimidazole-succinocarboxamide synthase	0.107556	0.103296	0.100505	0.0573616	0.0516359	0.0654418	0.0428235	0.0346772	0.0505238
WP_000170460.1	BC5338	BC5338	CTP synthetase	0.075353	0.0681736	0.0896172	0.0413036	0.0325583	0.0406084	0.028848	0.0242946	0.0147486
WP_000579379.1	BC5189	BC5189	protein translocase subunit SecA	0.265337	0.285017	0.243534	0.250775	0.16603	0.128152	0.259223	0.136931	0.0641267
WP_000928969.1	BC0138	BC0138	50S ribosomal protein L16	0.37334	0.245965	0.201246	0.210572	0.110658	0.273811	0.100009	0.144501	0.330839
WP_000677690.1	BC0014	BC0014	D-alanyl-D-alanine carboxypeptidase	0.122936	0.0911172	0.0890503	0.102685	0.071894	0.0379341	0.0668316	0.0528802	0.0276357
WP_000472859.1	BC4184	BC4184	acetyl-CoA carboxylase biotin carboxyl carrier protein subunit	0.107318	0.0648998	0.0660165	0.0690758	0.0564177	0.0632645	0.0574706	0.0977767	0.04897
WP_001222376.1	BC1657	BC1657	flagellin	0.0920856	0.32816	0.29173	0.462276	1.01616	1.68594	0.341321	0.489725	1.74695
WP_000633864.1	BC2933	BC2933	ABC transporter ATP-binding protein	0.174589	0.193448	0.212731	0.130771	0.129239	0.13713	0.10354	0.0807381	0.132338
WP_000333314.1	BC0747	BC0747	glycine oxidase	0.199077	0.110291	0.121285	0.130078	0.0719699	0.0930739	0.108224	0.0767189	0.0586832
WP_000725771.1	BC3791	BC3791	hypothetical protein	0.146748	0.109324	0.161134	0.140106	0.102607	0.133756	0.137462	0.0832633	0.0690226
WP_000027518.1	NA	NA	ATP synthase subunit alpha	0.149971	0.152838	0.167246	0.108449	0.0851987	0.118583	0.0942677	0.0685412	0.0814098
WP_000732597.1	BC0383	BC0383	ABC transporter substrate-binding protein	0.16052	0.106581	0.0428615	0.179391	0.153885	0.02167	0.163619	0.137155	0.0453107
WP_000024529.1	BC4639	BC4639	2-Cys peroxiredoxin	0.183885	0.21922	0.178981	0.168854	0.198982	0.201746	0.136461	0.163326	0.21092
WP_000625418.1	BC3774	BC3774	2-oxoglutarate ferredoxin oxidoreductase subunit alpha	0.198004	0.186357	0.195882	0.145455	0.0821327	0.128014	0.112767	0.0719451	0.0567787
WP_000536703.1	BC1235	BC1235	indole-3-glycerol phosphate synthase	0.189812	0.157804	0.157491	0.475354	0.47583	0.453684	0.452058	0.444463	0.561043
WP_011109773.1	NA	NA	glutamate--tRNA ligase	0.670107	0.49404	0.737772	0.503453	0.326304	0.538268	0.497285	0.270538	0.443439
WP_011109916.1	BC1232	BC1232	anthranilate synthase component I	0.104606	0.0771216	0.0751103	0.247999	0.19243	0.219287	0.243716	0.154147	0.189208
WP_001040596.1	BC0130	BC0130	30S ribosomal protein S10	0.115721	0.112515	0.0619163	0.107976	0.114517	0.101364	0.0852322	0.125803	0.121907
WP_001064409.1	BC0447	BC0447	tellurite resistance protein	0.0862792	0.0495083	0.0461635	0.0746497	0.0553398	0.0601165	0.0635473	0.0389343	0.0754202
WP_000847509.1	BC0896	BC0896	glucosaminidase	0.120634	0.205207	0.143134	0.19761	0.379737	0.309996	0.210717	0.269104	0.274821
WP_000051433.1	BC0351	BC0351	glutamyl-tRNA(Gln) amidotransferase subunit A	0.102165	0.0959977	0.114486	0.100413	0.0799239	0.0847554	0.0855861	0.072418	0.076806
WP_001138362.1	BC4573	BC4573	50S ribosomal protein L20	0.129707	0.0672424	0.0897742	0.0961711	0.0434871	0.272946	0.0624208	0.0757157	0.345722
WP_000110280.1	BC4801	BC4801	phage shock protein A	0.0964119	0.021867	0.0349537	0.114708	0.0915853	0.0312128	0.0945141	0.0944701	0.0461242
WP_000840888.1	BC4397	BC4397	aspartyl-tRNA synthetase	0.108945	0.10228	0.136895	0.0668446	0.0722068	0.0717161	0.0750191	0.0577286	0.027756
WP_000814303.1	BC3817	BC3817	proline--tRNA ligase	0.161298	0.143461	0.172953	0.101795	0.0794159	0.092907	0.078918	0.0478633	0.04483
WP_000331490.1	BC0159	BC0159	50S ribosomal protein L17	0.0755164	0.10372	0.0347394	0.0740449	0.113433	0.0647716	0.0626231	0.0927811	0.0853767
WP_000421290.1	BC3826	BC3826	GTP-sensing transcriptional pleiotropic repressor CodY	0.211511	0.209022	0.259467	0.162141	0.134415	0.278761	0.148114	0.123095	0.283964
WP_001273575.1	BC2942	BC2942	3-deoxy-7-phosphoheptulonate synthase	0.253837	0.238096	0.289766	0.429902	0.337293	0.21772	0.491163	0.448655	0.460365
WP_001092231.1	BC4422	BC4422	nicotinate-nucleotide pyrophosphorylase	0.163471	0.134167	0.186609	0.110743	0.0912939	0.147051	0.0632618	0.0563773	0.0616052
WP_011109858.1	BC0888	BC0888	N-acetylmuramoyl-L-alanine amidase, partial	0.0953763	0.139756	0.115712	0.147019	0.261574	0.249648	0.144821	0.19867	0.237659
WP_000981841.1	BC0071	BC0071	hypoxanthine phosphoribosyltransferase	0.206242	0.284639	0.246643	0.231891	0.339378	0.302838	0.197175	0.289417	0.33108
WP_000105802.1	BC4604	BC4604	NAD-dependent malic enzyme 4	0.111593	0.11028	0.100573	0.10321	0.0852564	0.0807417	0.0920436	0.0734048	0.0882329
WP_001108367.1	BC3888	BC3888	dihydroorotase	0.162087	0.140848	0.162936	0.0558492	0.0476284	0.044841	0.0182308	0.00710797	0.0116507
WP_000115177.1	BC3833	BC3833	succinyl-CoA synthetase subunit alpha	0.380721	0.324346	0.323329	0.317599	0.231204	0.210651	0.406805	0.342261	0.145951
WP_000524657.1	BC5477	BC5477	GTP-binding protein	0.0988131	0.106217	0.102816	0.0802298	0.0630296	0.0534923	0.0603146	0.0485018	0.038545
WP_000550077.1	BC3827	BC3827	ATP-dependent protease ATPase subunit HslU	0.106513	0.0923336	0.0826517	0.0766544	0.0615718	0.0415158	0.0690782	0.0427757	0.0181776
WP_000709367.1	BC3523	BC3523	hemolysin II	0.109271	0.144623	0.0274608	0.166243	0.243872	0.0698433	0.144264	0.210926	0.046097
WP_000038974.1	BC4270	BC4270	penicillin-binding protein	0.397779	0.428197	0.392723	0.463221	0.879701	0.71015	0.664179	0.813002	1.02659
WP_000616659.1	BC1149	BC1149	ornithine aminotransferase	0.0541166	0.0573	0.0563431	0.060987	0.0614874	0.0715658	0.0809034	0.0675929	0.0859472
WP_000864228.1	BC5471	BC5471	50S ribosomal protein L9	0.225181	0.234454	0.165729	0.266458	0.205595	0.188599	0.227343	0.470466	0.268222
WP_011110057.1	BC2101	BC2101	formate--tetrahydrofolate ligase	0.16357	0.155872	0.155618	0.153613	0.119474	0.122576	0.200073	0.107723	0.121771
WP_000541063.1	BC5485	BC5485	tRNA uridine 5-carboxymethylaminomethyl modification enzyme MnmG	0.163246	0.155564	0.15238	0.0919853	0.0894278	0.0539705	0.0824063	0.0556084	0.016204
WP_000791446.1	BC2735	BC2735	bacillolysin	0.116934	0.0846049	0.0650703	0.582023	0.7592	0.698444	0.674281	0.871004	0.977889
WP_000531501.1	BC3822	BC3822	ribosome-recycling factor	0.134772	0.186461	0.0689706	0.139179	0.239436	0.148198	0.125218	0.17451	0.16345
WP_001085924.1	BC5078	BC5078	50S ribosomal protein L11	0.0418318	0.0435945	0.0527548	0.0687995	0.0544426	0.0638357	0.0653287	0.129612	0.0982959
WP_000911773.1	BC3849	BC3849	beta-ketoacyl-ACP reductase	0.122906	0.12146	0.179709	0.0681633	0.0787092	0.154457	0.0461632	0.0710468	0.170797
WP_000097289.1	BC4477	BC4477	peptidase	0.401917	0.382746	0.440753	0.438119	0.224178	0.234509	0.413153	0.0929329	0.172636
WP_001233778.1	BC5476	BC5476	30S ribosomal protein S6	0.219453	0.153782	0.0762085	0.15948	0.222142	0.157595	0.173529	0.218195	0.110897
WP_000609803.1	BC4143	BC4143	hypothetical protein	0.0954845	0.0634794	0.0820234	0.0876506	0.055231	0.0878548	0.079278	0.0596114	0.0796146
WP_001219410.1	BC4623	BC4623	alanine dehydrogenase	0.144724	0.153616	0.129318	0.112759	0.0883079	0.105854	0.119471	0.092025	0.0819366
WP_001231152.1	BC5136	BC5136	2,3-bisphosphoglycerate-independent phosphoglycerate mutase	0.121993	0.102697	0.145342	0.080791	0.0770046	0.105958	0.0933378	0.0632061	0.100461
WP_000569903.1	BC1251	BC1251	dihydrolipoamide succinyltransferase	0.154772	0.155837	0.149712	0.0921471	0.0829492	0.108131	0.107952	0.0631338	0.101453
WP_000472289.1	BC4479	BC4479	ATP-dependent Clp protease ATP-binding subunit ClpX	0.38037	0.340434	0.375149	0.452924	0.440331	0.389758	0.460379	0.374205	0.588425
WP_000268750.1	BC3842	BC3842	30S ribosomal protein S16	0.0522997	0.0204788	0.0426542	0.0467067	0.0224238	0.0596803	0.0321868	0.0476873	0.0863919
WP_000537825.1	BC1238	BC1238	tryptophan synthase subunit alpha	0.0632792	0.0733582	0.0550478	0.213756	0.319393	0.309411	0.224926	0.295588	0.395715
WP_001215839.1	BC1354	BC1354	ribonucleotide-diphosphate reductase subunit alpha	0.102769	0.111325	0.139068	0.103937	0.0763471	0.0731799	0.150415	0.0879675	0.0521821
WP_000102602.1	BC3814	BC3814	transcription termination factor NusA	0.176428	0.164293	0.194405	0.124904	0.123358	0.129818	0.0959113	0.0819808	0.132017
WP_011109830.1	BC0745	BC0745	ABC transporter substrate-binding protein	0.109789	0.0876325	0.0891403	0.0821675	0.0959555	0.0677547	0.0734578	0.0644409	0.0557465
WP_000761572.1	BC1546	BC1546	aspartate aminotransferase	0.122976	0.0958215	0.0998475	0.114425	0.0832981	0.0758932	0.0951378	0.0511285	0.0427239
WP_000944958.1	BC4436	BC4436	50S ribosomal protein L27	0.142693	0.0813543	0.10758	0.164519	0.0779459	0.1558	0.116358	0.150059	0.202108
WP_000670379.1	BC3977	BC3977	ribonuclease J	0.488218	0.558157	0.538892	0.533658	0.489453	0.378099	0.53082	0.243483	0.106425
WP_000903240.1	BC4225	BC4225	glycine dehydrogenase	0.495459	0.537633	0.546884	0.316769	0.298027	0.323752	0.28519	0.21003	0.189005
WP_000333822.1	BC2204	BC2204	asparagine synthetase B	0.106526	0.107337	0.161676	0.0746977	0.061704	0.0928109	0.0613171	0.0265632	0.0580529
WP_000067215.1	BC5387	BC5387	phosphate acetyltransferase	0.146316	0.144595	0.124011	0.138811	0.11083	0.0743625	0.0904595	0.0875649	0.0478424
WP_000009461.1	BC4737	BC4737	leucine--tRNA ligase	0.195239	0.189159	0.346344	0.173144	0.139188	0.165377	0.137354	0.097369	0.0744787
WP_000542646.1	BC3600	BC3600	serine protease	0.120302	0.100238	0.0782507	0.173678	0.233173	0.218362	0.218	0.275986	0.38353
WP_011110407.1	BC4576	BC4576	threonine--tRNA ligase	0.16868	0.180032	0.250955	0.134841	0.126492	0.124919	0.121044	0.0943872	0.0890753
WP_000424691.1	BC5371	BC5371	polyamine aminopropyltransferase 1	0.273513	0.281107	0.285944	0.13809	0.118091	0.108029	0.0832662	0.0626102	0.0532126
WP_001283860.1	BC3779	BC3779	DNA recombination/repair protein RecA	0.121891	0.118048	0.112728	0.125644	0.119104	0.0902685	0.0874683	0.0992085	0.0846939
WP_000257660.1	BC4157	BC4157	branched-chain alpha-keto acid dehydrogenase subunit E2	0.112577	0.0867773	0.110904	0.116043	0.0767462	0.0972658	0.0979205	0.0601306	0.0625777
WP_001274011.1	BC4320	BC4320	30S ribosomal protein S20	0.0447668	0.0150417	0.0234007	0.0640381	0.0101728	0.06078	0.0350447	0.0318816	0.0908276
WP_000637511.1	BC1012	BC1012	hypothetical protein	0.0470668	0.0503101	0.0260707	0.055568	0.0218275	0.0426808	0.0480407	0.106276	0.040045
WP_000031450.1	BC0341	BC0341	DNA ligase	0.127927	0.121262	0.154841	0.11808	0.0682256	0.0870041	0.113542	0.0365219	0.0362805
WP_000102591.1	BC4374	BC4374	transcription elongation factor GreA	0.130036	0.117797	0.152503	0.153872	0.138513	0.183906	0.138437	0.241165	0.214588
WP_001229392.1	BC3806	BC3806	30S ribosomal protein S15	0.0747077	0.0276858	0.0328559	0.0949501	0.0265259	0.0922097	0.0592277	0.0514627	0.108144
WP_002026435.1	BC4689	BC4689	tRNA-binding protein	0.110152	0.206132	0.169628	0.133117	0.255636	0.257452	0.12486	0.208636	0.234496
WP_000973215.1	BC4575	BC4575	translation initiation factor IF-3	0.0454968	0.0507013	0.0282196	0.0346182	0.0373953	0.0238959	0.0242072	0.0307764	0.0336304
WP_000823075.1	BC3796	BC3796	ribonuclease J	0.110457	0.12077	0.103949	0.158205	0.10948	0.11893	0.191642	0.0956406	0.042457
WP_011110331.1	BC3799	BC3799	aspartate-semialdehyde dehydrogenase	0.110791	0.107158	0.11848	0.0966969	0.0482095	0.0872845	0.0871399	0.0569579	0.042585
WP_000457980.1	NA	NA	rod shape-determining protein MreB	0.0881223	0.081527	0.081045	0.0493028	0.0362153	0.0717399	0.0428095	0.0309975	0.0573217
WP_000976151.1	BC3101	BC3101	hemolysin BL-binding protein precursor	0.112822	0.0972614	0.0651523	0.179266	0.240012	0.35554	0.164426	0.216745	0.380285
WP_001227238.1	BC2193	BC2193	penicillin-binding protein	0.145271	0.106908	0.108747	0.136544	0.09482	0.0572247	0.154587	0.0864767	0.0515432
WP_000628816.1	BC0147	BC0147	50S ribosomal protein L18	0.0796583	0.0569473	0.0442972	0.0677423	0.0519938	0.0815848	0.0479115	0.090527	0.0965664
WP_000676751.1	BC4517	BC4517	succinate dehydrogenase flavoprotein subunit	0.0535019	0.0643666	0.0724892	0.0379242	0.0436094	0.0387603	0.041731	0.0310618	0.0290933
WP_000468974.1	BC4111	BC4111	riboflavin biosynthesis protein RibBA	0.154523	0.142746	0.155333	0.116598	0.095418	0.0912157	0.219139	0.12816	0.219403
WP_000079986.1	BC0165	BC0165	30S ribosomal protein S9	0.0958756	0.0865088	0.0733311	0.0745371	0.0568351	0.110619	0.0566531	0.106024	0.156406
WP_000196775.1	BC0324	BC0324	phosphoribosylaminoimidazole carboxylase	0.242976	0.156598	0.2177	0.116672	0.0480121	0.117352	0.051687	0.0268696	0.0660628
WP_000782763.1	BC4511	BC4511	5'-nucleotidase	0.10492	0.0518428	0.0802487	0.0887657	0.0466474	0.0422282	0.0446381	0.0261059	0.0253571
WP_000879025.1	BC0330	BC0330	amidophosphoribosyltransferase	0.119536	0.181132	0.149535	0.0586745	0.0603631	0.0786881	0.0375459	0.0168909	0.0406058
WP_000884187.1	BC0017	BC0017	serine--tRNA ligase	0.211325	0.245966	0.306847	0.207459	0.181415	0.208667	0.19913	0.0955552	0.13052
WP_011110339.1	NA	NA	carbamoyl phosphate synthase small subunit	0.0971452	0.102403	0.091144	0.0476839	0.0416978	0.0639487	0.0328602	0.0219631	0.0359997
WP_001004621.1	BC4276	BC4276	4-hydroxy-3-methylbut-2-en-1-yl diphosphate synthase (flavodoxin)	0.164339	0.162406	0.19824	0.12292	0.141079	0.153256	0.138972	0.111464	0.289275
WP_001125893.1	BC1504	BC1504	GTPase Der	0.214711	0.212185	0.172669	0.185689	0.103003	0.0942266	0.103754	0.0667468	0.0663057
WP_001018943.1	BC4521	BC4521	thioredoxin	0.0935874	0.0534366	0.0501748	0.111563	0.0968821	0.100111	0.122105	0.264485	0.109824
WP_000025341.1	BC4421	BC4421	quinolinate synthase A	0.460114	0.651049	0.630715	0.285976	0.261391	0.322674	0.125066	0.0930906	0.145319
WP_011110489.1	BC5232	BC5232	phosphoglycerol transferase	0.0861852	0.13667	0.106785	0.13914	0.257334	0.279546	0.132931	0.173328	0.253463
WP_001104219.1	BC4919	BC4919	phosphoglucomutase	0.196115	0.202822	0.247574	0.158307	0.165824	0.135103	0.168599	0.0696015	0.107746
WP_011110505.1	BC5380	BC5380	ferrichrome ABC transporter substrate-binding protein	0.0111569	0.00743592	0.00521646	0.00982476	0.0106129	0.00224174	0.00818102	0.00659936	0.00288453
WP_000456610.1	BC1712	BC1712	class II fumarate hydratase	0.0782064	0.0413393	0.038394	0.116694	0.0826588	0.00897936	0.142377	0.104084	0.0227471
WP_001043904.1	BC3728	BC3728	DNA-binding protein	0.0353988	0.0113896	0.00910296	0.039831	0.0224484	0.0121931	0.0411729	0.0523463	0.0194481
WP_011109801.1	BC0443	BC0443	chemical-damaging agent resistance protein C	0.0545592	0.100132	0.14103	0.0778819	0.110697	0.174766	0.0833304	0.117293	0.247313
WP_001239697.1	BC1636	BC1636	flagellar hook protein FlgK	0.0553497	0.059908	0.049016	0.178813	0.21412	0.284653	0.220658	0.22793	0.283862
WP_011110330.1	NA	NA	ribonuclease	0.0828711	0.0662969	0.0694211	0.0850905	0.0493209	0.0535781	0.0836665	0.0326206	0.0438715
WP_001125945.1	BC4574	BC4574	50S ribosomal protein L35	0.0554339	0.0286952	0.0398032	0.0721894	0.0164958	0.0684207	0.0502259	0.0486766	0.0862052
WP_000152276.1	BC0110	BC0110	cysteine--tRNA ligase	0.379277	0.292539	0.297572	0.252982	0.241744	0.194103	0.291678	0.18823	0.154263
WP_000290071.1	BC4158	BC4158	2-oxoisovalerate dehydrogenase subunit beta	0.0582508	0.0676395	0.0936897	0.0689283	0.0761123	0.118631	0.055417	0.0555595	0.117376
WP_000863460.1	BC3843	BC3843	signal recognition particle protein	0.144969	0.121774	0.0947238	0.12961	0.0988285	0.0581528	0.126095	0.0553086	0.0352552
WP_001085234.1	BC0149	BC0149	50S ribosomal protein L30	0.106693	0.0210875	0.0348568	0.145889	0.0242449	0.108643	0.156604	0.142469	0.0926666
WP_000815854.1	BC4114	BC4114	biotin synthase	0.0265371	0.0275698	0.0383042	0.014314	0.0115967	0.0159571	0.0110972	0.00865335	0.0170204
WP_000766313.1	BC3914	BC3914	UDP-N-acetylmuramoyl-L-alanyl-D-glutamate--2 6-diaminopimelate ligase	0.0496005	0.0541767	0.0669179	0.035696	0.0237289	0.024166	0.0198684	0.00497989	0.00544168
WP_000411039.1	BC4198	BC4198	Xaa-Pro dipeptidase	0.353372	0.303265	0.299135	0.361904	0.285277	0.401724	0.323542	0.295654	0.32307
WP_011110367.1	NA	NA	butyrate kinase	0.0732252	0.055225	0.0619865	0.0567517	0.0372204	0.0570821	0.0272367	0.0294072	0.0482013
WP_001040149.1	NA	NA	nucleotide-binding protein	0.157254	0.264606	0.0640855	0.236929	0.357343	0.104916	0.19408	0.308084	0.0649681
WP_001156491.1	BC3891	BC3891	bifunctional protein PyrR	0.196127	0.293349	0.101242	0.178414	0.277044	0.170107	0.109502	0.175269	0.0810286
WP_001049162.1	BC5152	BC5152	ATP-dependent Clp protease proteolytic subunit	0.0903268	0.115802	0.107979	0.11555	0.166426	0.183804	0.100863	0.155232	0.196767
WP_001000643.1	NA	NA	peptide chain release factor 1	0.125964	0.134575	0.143735	0.0895214	0.0696259	0.0798378	0.0888358	0.0389656	0.033117
WP_011109960.1	BC1491	BC1491	glutamate dehydrogenase	0.103934	0.108264	0.0931839	0.0502284	0.0574493	0.0520067	0.061083	0.0535851	0.0351324
WP_000154667.1	BC4119	BC4119	adenosylmethionine--8-amino-7-oxononanoate aminotransferase BioA	0.0782274	0.0689496	0.051008	0.037805	0.0264244	0.0156574	0.0597673	0.0241989	0.0146905
WP_000487943.1	BC4921	BC4921	cytosol aminopeptidase	0.0863094	0.0645469	0.0937964	0.0883288	0.0901136	0.0691002	0.0938407	0.0474648	0.0356581
WP_001089853.1	BC1234	BC1234	anthranilate phosphoribosyltransferase	0.288757	0.215948	0.219664	0.837286	0.558632	0.626116	0.687303	0.516094	0.498881
WP_000727217.1	BC1179	BC1179	peptide ABC transporter substrate-binding protein	0.0959969	0.0692277	0.0834594	0.122804	0.126759	0.0864631	0.132583	0.13858	0.0793208
WP_001031514.1	BC4693	BC4693	peptidase M28	0.0646017	0.0414108	0.0438785	0.042239	0.019838	0.0387905	0.0360686	0.0177635	0.0339687
WP_000666774.1	BC0328	BC0328	phosphoribosylformylglycinamidine synthase subunit PurQ	0.104499	0.0917949	0.0904565	0.0396913	0.0461733	0.0501588	0.0315603	0.0295321	0.0322706
WP_000043949.1	BC4311	BC4311	molecular chaperone DnaJ	0.093263	0.0716846	0.072918	0.106271	0.0588697	0.0479634	0.0816842	0.0593028	0.0360011
WP_000843036.1	BC0042	BC0042	transition state regulator Abh	0.116147	0.0414485	0.0648641	0.081444	0.0513201	0.0557499	0.0736643	0.0656478	0.0269008
WP_000830632.1	BC1110	BC1110	cytotoxin	0.106471	0.195406	0.110087	0.147186	0.369831	0.274094	0.142222	0.2592	0.240962
WP_000083510.1	BC3883	BC3883	orotidine 5'-phosphate decarboxylase	0.1681	0.194601	0.168981	0.0757765	0.0763982	0.0829926	0.0365537	0.0305398	0.0667435
WP_001293967.1	BC2281	BC2281	penicillin-binding protein	0.20499	0.202578	0.241389	0.190972	0.2196	0.180724	0.197405	0.186208	0.268588
WP_001252988.1	BC0666	BC0666	peptidase M6	0.0653719	0.0609112	0.0413062	0.320224	0.522051	0.530227	0.395996	0.501188	0.687824
WP_001131611.1	BC3896	BC3896	septum formation initiator	0.0679114	0.0632775	0.011703	0.142862	0.244711	0.0335285	0.141346	0.197406	0.0458387
WP_011110409.1	BC4587	BC4587	DNA polymerase I	0.12408	0.108607	0.106912	0.111866	0.068476	0.0525082	0.0886534	0.0495932	0.0295593
WP_000712943.1	BC4468	BC4468	glutamate-1-semialdehyde 2,1-aminomutase	0.0994378	0.0842297	0.0942469	0.0836729	0.0839289	0.0806534	0.0741358	0.0722618	0.102652
WP_000439090.1	BC4962	BC4962	fructose 1,6-bisphosphatase	0.187147	0.12682	0.155877	0.0843624	0.0668285	0.0923961	0.0872045	0.0544001	0.0817364
WP_000772485.1	BC1289	BC1289	spermidine/putrescine ABC transporter substrate-binding protein	0.225788	0.146629	0.188062	0.183206	0.139265	0.111473	0.126252	0.0820404	0.0806833
WP_001020767.1	BC4981	BC4981	cysteine desulfurase	0.0725515	0.0970032	0.0943822	0.074067	0.0606125	0.047408	0.0951228	0.0705564	0.0711685
WP_000963885.1	BC4853	BC4853	naphthoate synthase	0.0871479	0.10892	0.13656	0.0862723	0.0990175	0.132874	0.0780313	0.104309	0.14604
WP_002001459.1	BC5159	BC5159	thioredoxin reductase	0.0988	0.0947661	0.0934756	0.0672426	0.0858433	0.0896664	0.0821457	0.0849966	0.0565347
WP_000818803.1	BC4601	BC4601	acetyl-CoA carboxylase carboxyltransferase subunit alpha	0.198768	0.190653	0.141042	0.166026	0.179344	0.173177	0.158907	0.148694	0.194979
WP_000236643.1	BC0444	BC0444	chemical-damaging agent resistance protein C	0.202725	0.188556	0.401581	0.301032	0.25066	0.470999	0.265794	0.379135	0.464008
WP_000994025.1	BC4614	BC4614	Xaa-Pro dipeptidase	0.112202	0.10436	0.11279	0.0590084	0.0524934	0.0651708	0.0394682	0.0503615	0.0642035
WP_000140145.1	BC5201	BC5201	UDP-N-acetyl glucosamine 2-epimerase	0.0811975	0.0660819	0.0696196	0.0803817	0.0678358	0.0619005	0.0856862	0.060742	0.0862871
WP_001103297.1	BC4672	BC4672	catabolite control protein A	0.0721743	0.0566407	0.061883	0.0781475	0.0506498	0.0497816	0.0669322	0.040494	0.0412991
WP_001221227.1	BC5420	BC5420	glycosyl transferase	0.204599	0.154618	0.14518	0.12026	0.0888839	0.0891287	0.0785126	0.0688752	0.0334498
WP_001087558.1	BC3907	BC3907	cell division protein FtsA	0.11689	0.0849377	0.0829432	0.104867	0.0742178	0.0763807	0.0747589	0.0524658	0.0238879
WP_000764065.1	BC4289	BC4289	RNA polymerase sigma factor RpoD	0.090298	0.0524916	0.0854317	0.0810104	0.0573334	0.127843	0.0779644	0.0371525	0.177153
WP_000473177.1	BC4050	BC4050	PTS glucose transporter subunit IIABC	0.0296579	0.0346379	0.0469786	0.009453	0.0173592	0.0221854	0.0107486	0.0102864	0.00499569
WP_000564763.1	BC3797	BC3797	4-hydroxy-tetrahydrodipicolinate synthase	0.0864572	0.100975	0.134316	0.0688923	0.0773955	0.206956	0.0712132	0.0799639	0.211166
WP_000365401.1	BC1168	BC1168	chaperone protein ClpB	0.130235	0.128703	0.146786	0.136984	0.107617	0.131519	0.188799	0.125472	0.329058
WP_002097884.1	BC0005	BC0005	DNA gyrase subunit B	0.0346455	0.0332004	0.0358824	0.0309196	0.0238571	0.0181415	0.0331028	0.0146866	0.00583582
WP_000654729.1	BC4678	BC4678	aminopeptidase	0.119501	0.110938	0.160169	0.10284	0.0781744	0.147496	0.0708699	0.0690785	0.166065
WP_001040972.1	BC0439	BC0439	Proline--tRNA ligase 2	0.195893	0.152524	0.220788	0.137363	0.0809358	0.0659415	0.148445	0.0603935	0.0164985
WP_000161427.1	BC0257	BC0257	D-alanine--D-alanine ligase B	0.0514269	0.0385015	0.0485633	0.0344222	0.030101	0.0269287	0.02711	0.0198186	0.0324845
WP_000230895.1	BC4112	BC4112	6,7-dimethyl-8-ribityllumazine synthase	0.0877952	0.154545	0.0744654	0.121203	0.211975	0.128681	0.214776	0.352401	0.339328
WP_001212886.1	BC0002	BC0002	DNA polymerase III subunit beta	0.184702	0.222458	0.156659	0.151777	0.118046	0.121111	0.138063	0.0513826	0.0882315
WP_000770505.1	BC1372	BC1372	D-alanine--poly(phosphoribitol) ligase	0.0671728	0.072606	0.084406	0.0485747	0.0381609	0.0518185	0.057058	0.0266956	0.0350053
WP_000027084.1	BC4398	BC4398	histidyl-tRNA synthetase	0.041241	0.0433031	0.0582991	0.0393116	0.0571083	0.0509027	0.0364323	0.0360577	0.0662659
WP_011110481.1	BC5186	BC5186	cell division protein FtsE	0.148308	0.151144	0.232946	0.0926217	0.110583	0.177333	0.0554296	0.100198	0.22542
WP_000764677.1	BC4163	BC4163	phosphate butyryltransferase	0.209561	0.200624	0.256741	0.185981	0.148815	0.210158	0.163766	0.166566	0.327622
WP_000174260.1	BC5413	BC5413	hydroxymethylpyrimidine/phosphomethylpyrimidine kinase	0.105413	0.0976621	0.0894083	0.0935516	0.0748564	0.0569225	0.0716321	0.0795964	0.0640886
WP_000194021.1	BC4283	BC4283	DEAD/DEAH box family ATP-dependent RNA helicase	0.0681504	0.0568254	0.0406763	0.0672021	0.031457	0.0289149	0.030102	0.013542	0.00295956
WP_011110115.1	BC2550	BC2550	D-alanine--D-alanine ligase A	0.157775	0.116939	0.138777	0.0518599	0.033612	0.0851977	0.0160821	0.0250809	0.0411101
WP_000731086.1	BC0215	BC0215	peptide ABC transporter substrate-binding protein	0.145004	0.107473	0.122988	0.176349	0.113268	0.111859	0.157657	0.0979655	0.0755647
WP_000473665.1	BC5320	BC5320	glucose-specific phosphotransferase enzyme IIA component	0.048715	0.0330976	0.0566219	0.0608471	0.0311344	0.0413378	0.0645521	0.0987367	0.0571196
WP_000164614.1	BC0880	BC0880	hypothetical protein	0.151407	0.0467581	0.0142688	0.218974	0.215036	0.0467194	0.288083	0.318909	0.0789017
WP_001069177.1	BC1155	BC1155	catalase	0.087441	0.142162	0.161621	0.269984	0.237159	0.107926	0.539758	0.398173	0.211668
WP_001149649.1	BC0340	BC0340	ATP-dependent DNA helicase PcrA	0.09433	0.11427	0.140707	0.0704132	0.0345735	0.0413135	0.0496264	0.015479	0.0126858
WP_000392711.1	BC4313	BC4313	nucleotide exchange factor GrpE	0.150178	0.181923	0.131485	0.30573	0.533913	0.394638	0.347633	0.511349	0.370267
WP_000026897.1	BC4991	BC4991	glycine cleavage system protein H	0.0660841	0.0800534	0.0300008	0.0784778	0.152592	0.0710413	0.0857572	0.124706	0.0651729
WP_000287556.1	BC2439	BC2439	aminoacyl-histidine dipeptidase	0.0882794	0.0928694	0.0543903	0.0599061	0.038827	0.0386636	0.0650205	0.0362154	0.0158295
WP_000219468.1	BC4684	BC4684	UDP-N-acetylmuramate--L-alanine ligase	0.103109	0.105183	0.103649	0.0909599	0.0529074	0.0492636	0.0759427	0.0211494	0.00462213
WP_000854337.1	BC1182	BC1182	peptide ABC transporter ATP-binding protein	0.159615	0.152649	0.108693	0.270786	0.228157	0.120748	0.302302	0.268468	0.0715521
WP_000726077.1	BC1431	BC1431	peptidase M24	0.113731	0.0725115	0.0626953	0.127343	0.216758	0.20377	0.155566	0.200623	0.321193
WP_000996539.1	BC5448	BC5448	UDP-glucose 4-epimerase	0.0738543	0.104613	0.0915643	0.0595561	0.0643336	0.0546939	0.0642391	0.0469614	0.0444741
WP_000497128.1	BC4434	BC4434	GTPase Obg	0.0598766	0.0788963	0.064203	0.0314898	0.0408191	0.0270982	0.0238705	0.0203059	0.0221888
WP_001261712.1	BC0075	BC0075	cysteine synthase	0.127975	0.118038	0.14151	0.157041	0.121171	0.194812	0.157694	0.157324	0.219338
WP_000512101.1	BC4657	BC4657	Tyrosine--tRNA ligase 1	0.0647656	0.0576034	0.078126	0.0454147	0.0392463	0.0506277	0.0422502	0.0247094	0.0270007
WP_000144509.1	BC2551	BC2551	thiaminase II	0.0335278	0.01988	0.0179752	0.0164572	0.0126981	0.0124147	0.0157965	0.00994894	0.0139777
WP_001013934.1	BC1671	BC1671	flagellar basal body rod protein FlgG	0.0635293	0.127729	0.0506493	0.112906	0.241436	0.143306	0.107182	0.195016	0.14917
WP_011109765.1	BC0006	BC0006	DNA gyrase subunit A	0.143744	0.215528	0.204289	0.172047	0.174585	0.0856506	0.183233	0.113464	0.0137762
WP_011110371.1	BC4183	BC4183	acetyl-CoA carboxylase biotin carboxylase subunit	0.0491745	0.0620018	0.0426139	0.0374545	0.0192662	0.0188363	0.0460909	0.0107822	0.00706922
WP_001051289.1	BC4160	BC4160	dihydrolipoamide dehydrogenase	0.0776916	0.0953102	0.0780988	0.0901716	0.0578342	0.0529063	0.0640814	0.027256	0.0111688
WP_000711440.1	BC3882	BC3882	orotate phosphoribosyltransferase	0.066564	0.0771225	0.0530688	0.0434568	0.0443349	0.0339965	0.012478	0.0175141	0.00956911
WP_000351212.1	BC0584	BC0584	acetyltransferase	0.205004	0.230536	0.170547	0.26024	0.224893	0.183229	0.192148	0.26071	0.186649
WP_000095905.1	BC0621	BC0621	2-amino-3-ketobutyrate CoA ligase	0.0733425	0.0774783	0.0711845	0.0877839	0.0862053	0.0874031	0.112739	0.0964882	0.151124
WP_000976752.1	BC4918	BC4918	UTP--glucose-1-phosphate uridylyltransferase	0.0890127	0.0940322	0.0647953	0.0903973	0.118574	0.0719812	0.0867682	0.093683	0.0511852
WP_001100547.1	BC1173	BC1173	3-oxoacyl-ACP synthase III	0.107763	0.106495	0.0859147	0.0351768	0.0253324	0.0229325	0.0161608	0	0.0103278
WP_000393757.1	BC5486	BC5486	tRNA modification GTPase MnmE	0.114481	0.113134	0.0674614	0.0747398	0.0358824	0.0243623	0.0557973	0.0100407	0.0109717
WP_000503309.1	BC4442	BC4442	septum site-determining protein MinD	0.132966	0.126871	0.179753	0.101276	0.119819	0.158457	0.134598	0.104957	0.172034
WP_000456912.1	BC3790	BC3790	heme ABC transporter ATP-binding protein	0.0238868	0.0219778	0.018216	0.0251247	0.0233967	0.0121998	0.0268667	0.0115225	0.00114464
WP_002025323.1	BC0801	BC0801	LytR family transcriptional regulator	0.0901569	0.0553012	0.0562527	0.117719	0.120098	0.184185	0.111545	0.126516	0.263536
WP_001142624.1	BC5310	BC5310	ATP synthase subunit b	0.0332473	0.0181275	0.00921972	0.0144705	0.0143287	0.0183956	0.012465	0.00728993	0.00477956
WP_000853782.1	BC4061	BC4061	peptidylprolyl isomerase	0.0698646	0.0641111	0.0300989	0.0944812	0.0992253	0.0615943	0.0732481	0.0951955	0.0520115
WP_000658370.1	BC4685	BC4685	nicotinate phosphoribosyltransferase	0.374935	0.251427	0.282675	0.239436	0.197786	0.264441	0.218385	0.187321	0.279124
WP_000984482.1	BC0025	BC0025	hypothetical protein	0.0309289	0.0152826	0.00333118	0.0511214	0.0188258	0.0122705	0.0624516	0.0969286	0.0138152
WP_000071041.1	BC0054	BC0054	bifunctional N-acetylglucosamine-1-phosphate uridyltransferase/glucosamine-1-phosphate acetyltransferase	0.104562	0.130121	0.124575	0.101834	0.0660018	0.0430193	0.101054	0.0640248	0.0269084
WP_000388219.1	BC4561	BC4561	phenylalanine--tRNA ligase subunit alpha	0.0544183	0.0597535	0.0506514	0.0572386	0.0572501	0.0447781	0.0547841	0.046137	0.0476145
WP_011110406.1	BC4571	BC4571	peptidase M28	0.0493391	0.0541763	0.0422498	0.0557402	0.0352965	0.0451096	0.0496707	0.032535	0.0279337
WP_000981966.1	BC5475	BC5475	single-stranded DNA-binding protein	0.0849359	0.093263	0.0695697	0.0761025	0.0714846	0.0582412	0.0581446	0.076011	0.0524587
WP_000609547.1	BC5273	BC5273	capsular polysaccharide biosynthesis protein	0.0663871	0.0704658	0.0790933	0.0310345	0.0195557	0.0182088	0.00802	0.00938073	0.0136675
WP_001132220.1	BC4968	BC4968	MerR family transcriptional regulator	0.0441017	0.0468112	0.0246293	0.0601316	0.10764	0.0262087	0.122539	0.12048	0.0158891
WP_000860115.1	BC3912	BC3912	UDP-N-acetylmuramoylalanine--D-glutamate ligase	0.0952946	0.0976615	0.0993419	0.0593975	0.0441115	0.0261377	0.0345367	0.0224424	0.00980942
WP_000246231.1	BC1804	BC1804	sulfurtransferase	0.128743	0.122517	0.143798	0.0802461	0.0866834	0.0706242	0.0259217	0.0121279	0.0198788
WP_000852548.1	BC4159	BC4159	2-oxoisovalerate dehydrogenase subunit alpha	0.110311	0.100938	0.098568	0.120325	0.088199	0.0756411	0.0666315	0.0363704	0.0397431
WP_000866483.1	BC1569	BC1569	xanthine phosphoribosyltransferase	0.057876	0.158387	0.0872689	0.0632168	0.121401	0.15386	0.0387238	0.0764336	0.114455
WP_001030950.1	BC4317	BC4317	elongation factor 4	0.159216	0.199704	0.252387	0.135262	0.0834928	0.120933	0.0932125	0.0467261	0.0340394
WP_001011863.1	BC0512	BC0512	glutamate-1-semialdehyde 2,1-aminomutase	0.0802872	0.0732394	0.0776038	0.100688	0.0561368	0.0647938	0.0772208	0.0314166	0.0643685
WP_000003348.1	BC1193	BC1193	oligoendopeptidase F	0.143218	0.114315	0.182729	0.133258	0.143948	0.0951837	0.179671	0.112083	0.114822
WP_001085700.1	BC0144	BC0144	30S ribosomal protein S14 type Z	0.0478875	0.0364032	0.0444355	0.0658675	0.0125561	0.0522864	0.0500636	0.037477	0.0921426
WP_001193054.1	BC4859	BC4859	cold-shock protein CspD	0.0371349	0.0645885	0.0612203	0.0687445	0.0236279	0.10817	0.0936705	0.0642268	0.0598616
WP_001021100.1	BC5062	BC5062	Tyrosine--tRNA ligase 2	0.118985	0.17873	0.167452	0.145176	0.118968	0.111614	0.170766	0.163423	0.138893
WP_000664630.1	BC2938	BC2938	3-phosphoshikimate 1-carboxyvinyltransferase	0.0720139	0.10248	0.0666	0.0969549	0.0818222	0.0391093	0.103353	0.0659393	0.024018
WP_000391701.1	BC4260	BC4260	glucokinase	0.0540388	0.0662199	0.0456305	0.0431979	0.0343834	0.0213436	0.0211515	0.0164935	0.00300383
WP_000226732.1	BC4180	BC4180	bifunctional 5,10-methylene-tetrahydrofolate dehydrogenase/5,10-methylene-tetrahydrofolate cyclohydrolase	0.0445645	0.0528484	0.0555496	0.0431242	0.0324059	0.0330029	0.0465151	0.0294706	0.0198175
WP_000415794.1	BC0116	BC0116	transcription termination/antitermination factor NusG	0.0511408	0.0566039	0.0781413	0.0322747	0.027891	0.0403979	0.0266896	0.0234134	0.0397983
WP_000166348.1	BC1183	BC1183	peptide ABC transporter substrate-binding protein	0.0655788	0.0725842	0.0632855	0.129677	0.131139	0.0841798	0.11123	0.126766	0.0510341
WP_000850516.1	BC4062	BC4062	hypothetical protein	0.0863508	0.0921618	0.11458	0.098092	0.105961	0.268583	0.101397	0.122993	0.393594
WP_000166373.1	BC4973	BC4973	lipoyl synthase	0.144397	0.119867	0.145154	0.0668275	0.0525006	0.0570322	0.0188397	0.0146908	0
WP_000581989.1	BC2208	BC2208	iron(III) dicitrate-binding protein	0.352765	0.223113	0.0851072	0.385888	0.224454	0.0174163	0.276154	0.215339	0.0392179
WP_000887931.1	BC3007	BC3007	acetylornithine aminotransferase	0.0839716	0.0497903	0.0337646	0.0211976	0.00381634	0.016583	0.00365196	0.00427157	0
WP_002005676.1	BC4088	BC4088	hypothetical protein	0.120312	0.0618263	0.0532147	0.0809903	0.0218718	0	0.0470918	0.0367211	0
WP_003263075.1	BC1510	BC1510	transcriptional regulator	0.0513412	0.0223244	0.0412882	0.0864032	0.0583339	0.0659039	0.0982454	0.107079	0.0742008
WP_000411080.1	BC4049	BC4049	phosphocarrier protein HPr	0.157562	0.0124567	0.00633551	0.185615	0.0429653	0.023337	0.123344	0.136256	0.0262749
WP_000839365.1	BC0323	BC0323	N5-carboxyaminoimidazole ribonucleotide mutase	0.0827051	0.156653	0.0415693	0.0833667	0.113547	0.0723072	0.0412142	0.0569718	0.0335219
WP_001066673.1	BC4625	BC4625	universal stress protein UspA	0.0437281	0.079225	0.0457888	0.0440778	0.0828064	0.0584701	0.0515057	0.0718301	0.0557033
WP_000238787.1	BC0016	BC0016	pyridoxal 5'-phosphate synthase subunit PdxT	0.0428265	0.0581937	0.075339	0.0319075	0.0364946	0.059467	0.0213416	0.0295012	0.0446357
WP_001005381.1	BC3772	BC3772	tRNA-2-methylthio-N(6)-dimethylallyladenosine synthase	0.054866	0.0609982	0.0735381	0.0288547	0.0311694	0.0451465	0.0124278	0.00581458	0.0222382
WP_001081049.1	BC3884	BC3884	dihydroorotate dehydrogenase	0.0220064	0.0226537	0.0285739	0.00675118	0.00833458	0.0113175	0.00199389	0.00349829	0.0089196
WP_000799016.1	BC5483	BC5483	nucleoid occlusion protein	0.0704238	0.0666955	0.0471952	0.0555551	0.0466757	0.0325958	0.0574267	0.0522434	0.0489326
WP_001287595.1	BC5388	BC5388	heme peroxidase	0.0532619	0.0460559	0.0847732	0.0326796	0.0428656	0.0684789	0.0337805	0.0254006	0.055512
WP_000783169.1	BC2151	BC2151	multidrug ABC transporter ATP-binding protein	0.0597969	0.0517068	0.0475873	0.0340686	0.0113235	0.00615047	0.0270895	0.0126743	0
WP_000231449.1	BC1454	BC1454	hypothetical protein	0.0462141	0.0794269	0.0262579	0.0507226	0.0913192	0.0347205	0.0240311	0.0357743	0.0251303
WP_000742616.1	BC1331	BC1331	internalin	0.0308326	0.0516664	0.0336893	0.200223	0.35489	0.00496381	0.448918	0.646126	0.0298065
WP_000517539.1	BC5315	BC5315	uracil phosphoribosyltransferase	0.105162	0.135554	0.110309	0.0817565	0.150655	0.124155	0.0695971	0.0755908	0.101662
WP_011109998.1	BC1741	BC1741	NAD-dependent malic enzyme	0.0711411	0.082531	0.0777325	0.0325339	0.0246006	0.0267241	0.020178	0.0157343	0.0214917
WP_000007349.1	BC0360	BC0360	aminopeptidase	0.0378071	0.0389868	0.0396576	0.0518692	0.0298827	0.0243466	0.0464678	0.0292664	0.0182744
WP_002025016.1	BC5002	BC5002	acyl-CoA dehydrogenase	0.0839138	0.0793212	0.0623483	0.10745	0.103634	0.058541	0.198339	0.120635	0.0811212
WP_001176165.1	BC0698	BC0698	quinol oxidase subunit 2	0.0597478	0.0487763	0.0365588	0.0245912	0.0177093	0.0256505	0.0282441	0.0132145	0
WP_000588613.1	BC2103	BC2103	DEAD/DEAH box family ATP-dependent RNA helicase	0.0689291	0.0473866	0.048202	0.0472835	0.0170255	0.0110971	0.022809	0.00381128	0
WP_000346215.1	BC4402	BC4402	adenine phosphoribosyltransferase	0.047487	0.0981229	0.0737735	0.0726516	0.129982	0.103903	0.0539775	0.0741159	0.110985
WP_011109847.1	BC0816	BC0816	ABC transporter substrate-binding protein	0.0864045	0.108676	0.067117	0.0867514	0.196346	0.116342	0.123835	0.209777	0.185567
WP_000867389.1	BC0751	BC0751	hydroxymethylpyrimidine/phosphomethylpyrimidine kinase	0.0582457	0.0654097	0.0958106	0.0668337	0.0812194	0.104569	0.0748424	0.107742	0.114054
WP_000157696.1	BC5307	BC5307	ATP synthase subunit gamma	0.227449	0.234991	0.155892	0.152242	0.176201	0.140367	0.0786852	0.0394438	0.0862029
WP_000732840.1	BC0872	BC0872	amino acid ABC transporter substrate-binding protein	0.0596326	0.0616098	0.0381469	0.057021	0.0400368	0.0167279	0.0412594	0.027577	0.0150671
WP_000033865.1	BC0708	BC0708	iron transporter FeoB	0.0680152	0.0641598	0.0497248	0.110562	0.0878169	0.0992128	0.0974797	0.0786337	0.0601478
WP_001127250.1	BC5164	BC5164	HPr kinase/phosphorylase	0.0902329	0.0851181	0.0412299	0.0733389	0.0466012	0.0354366	0.0535127	0.02608	0.0227987
WP_000007656.1	BC3845	BC3845	signal recognition particle-docking protein FtsY	0.0841052	0.0717818	0.096075	0.0643374	0.0608112	0.0707788	0.0581918	0.0534796	0.0531262
WP_000224190.1	BC1740	BC1740	aspartate ammonia-lyase	0.0530347	0.0428816	0.079969	0.0329628	0.024651	0.0476068	0.0209682	0	0.0569502
WP_000250407.1	BC1317	BC1317	acetoacetyl-CoA reductase	0.0409455	0.0312675	0.04116	0.0880925	0.0993884	0.0826984	0.131531	0.14438	0.155183
WP_011110460.1	BC5060	BC5060	hypothetical protein	0.0287887	0.0219841	0.00131543	0.0330334	0.0475778	0.00323028	0.0313008	0.031619	0.00181848
WP_011110340.1	BC3889	BC3889	aspartate carbamoyltransferase	0.0738482	0.0331725	0.0742351	0.0141228	0.0114418	0.0207156	0	0	0.00466472
WP_000875317.1	BC0902	BC0902	amidase	0.0622123	0.128816	0.101253	0.0810166	0.178397	0.127978	0.0740829	0.109257	0.107038
WP_000671185.1	BC5190	BC5190	sigma-54 modulation protein	0.0279299	0.0538883	0.034761	0.0559568	0.0831127	0.0787956	0.0809787	0.125163	0.114591
WP_000278823.1	BC0327	BC0327	phosphoribosylformylglycinamidine synthase	0.060889	0.0830957	0.0553787	0.0487959	0.0296495	0.05726	0.0346773	0.0774345	0.0483515
WP_000692451.1	BC3798	BC3798	aspartate kinase	0.0786066	0.0998767	0.101595	0.0826804	0.0552889	0.0323407	0.0569772	0.0476031	0.0156052
WP_001217024.1	BC4368	BC4368	5'-methylthioadenosine/S-adenosylhomocysteine nucleosidase	0.0504123	0.0569363	0.103766	0.0580749	0.0518234	0.100741	0.0495912	0.0580052	0.103416
WP_000042668.1	BC3823	BC3823	uridylate kinase	0.0483792	0.0500868	0.0416852	0.0363475	0.0209404	0.0199044	0.0325624	0.0234383	0.0192088
WP_000021451.1	BC0066	BC0066	RNA-binding protein S1	0.193023	0.190752	0.110877	0.251366	0.198426	0.181518	0.179885	0.29223	0.166051
WP_001274260.1	BC4702	BC4702	diguanylate cyclase	0.0676671	0.0636868	0.0939348	0.0915094	0.0695612	0.0676112	0.0910888	0.049174	0.0626896
WP_001203029.1	BC1355	BC1355	ribonucleotide-diphosphate reductase	0.0482065	0.0408337	0.0553818	0.0482902	0.026082	0.0368333	0.0474212	0.0233545	0.0191402
WP_000657797.1	BC5433	BC5433	heme ABC transporter ATP-binding protein	0.0498845	0.0399076	0.0501459	0.0249856	0.0215919	0.0146598	0.0284101	0.0120838	0.00330107
WP_000500795.1	BC5188	BC5188	peptide chain release factor 2	0.100577	0.0757286	0.105918	0.0806014	0.0598586	0.0650254	0.0624875	0.030454	0.0266224
WP_001087065.1	BC4469	BC4469	delta-aminolevulinic acid dehydratase	0.0126695	0.00953936	0.0127358	0.00951861	0.0109677	0.0186162	0.0150869	0.0145777	0.019283
WP_000005831.1	BC3892	BC3892	pseudouridine synthase	0.0381709	0.0233516	0.0164447	0.0210305	0.00206523	0.00448698	0.00988135	0.00924631	0
WP_000454041.1	BC0053	BC0053	stage V sporulation protein G	0.0369142	0.0138971	0	0.0887481	0.0439392	0.0260356	0.107028	0.116245	0.0317561
WP_000666827.1	BC0742	BC0742	thiaminase II	0.030652	0.05301	0.0508408	0.0306285	0.0435335	0.0435079	0.039992	0.0370321	0.0319469
WP_000284917.1	BC1746	BC1746	asparagine synthetase A	0.0797374	0.0906193	0.10821	0.0545153	0.0407689	0.0639715	0.0520171	0.0405618	0.127429
WP_011109973.1	BC1563	BC1563	methyltransferase	0.0591565	0.0643067	0.0743331	0.0435556	0.0268855	0.0328569	0.0225115	0.00752312	0.0246623
WP_000442341.1	BC5333	BC5333	fructose 1,6-bisphosphatase	0.040686	0.0442281	0.0490791	0.0342357	0.0416047	0.0251088	0.0420245	0.0517417	0.0339239
WP_000713819.1	BC2078	BC2078	type VII secretion protein	0.0835747	0.0825915	0.0966145	0.101092	0.213655	0.237254	0.240799	0.281654	0.307772
WP_000702464.1	BC0051	BC0051	LacI family transcriptional regulator	0.0466629	0.0415025	0.0844333	0.0319027	0.0212073	0.0604745	0.0253673	0.0148357	0.0324228
WP_000765863.1	BC1225	BC1225	hypothetical protein	0.0213404	0.0189804	0.0214522	0.0303025	0.0363704	0.0237059	0.046405	0.0488506	0.035587
WP_011110395.1	BC4459	BC4459	restriction endonuclease subunit M	0.0529768	0.0366475	0.0505917	0.0557224	0.0511635	0.0457715	0.0489596	0.0303176	0.0331289
WP_000213003.1	BC3830	BC3830	methylenetetrahydrofolate--tRNA-(uracil-5-)-methyltransferase TrmFO	0.0651323	0.0450563	0.0556526	0.0308285	0.0296014	0.0281369	0.0212447	0.0165662	0.0135768
WP_002042001.1	BC5185	BC5185	cell division protein FtsX	0.0578725	0.0400342	0.0465406	0.0365231	0.00657548	0.0142861	0.0283151	0.00367992	0
WP_000124776.1	BC3856	BC3856	50S ribosomal protein L28	0.0554597	0.0137018	0.0306627	0.067084	0.0126027	0.0616072	0.0361795	0.0493709	0.0886308
WP_000064683.1	BC5309	BC5309	ATP synthase subunit delta	0.0500834	0.101593	0.0211983	0.0609967	0.10782	0.0325351	0.0429898	0.0603404	0.0146524
WP_000957048.1	BC3974	BC3974	peptide deformylase 2	0.0669096	0.111364	0.13098	0.0814893	0.0760227	0.165169	0.0650904	0.0985264	0.205538
WP_000125365.1	BC4411	BC4411	queuine tRNA-ribosyltransferase	0.0724928	0.109345	0.0920497	0.0722366	0.0997067	0.0518019	0.0373351	0.0582262	0.0477192
WP_000598811.1	BC3864	BC3864	methionyl-tRNA formyltransferase	0.0716657	0.0857327	0.0834162	0.0714124	0.0214281	0.0325887	0.0492121	0.0143905	0
WP_000842981.1	BC1828	BC1828	Xaa-Pro aminopeptidase	0.0421208	0.0416253	0.026742	0.0582944	0.0251883	0.0164175	0.0940029	0.0338314	0
WP_000045572.1	BC5167	BC5167	ABC-ATPase UvrA	0.106192	0.088373	0.0842753	0.0764233	0.0508024	0.048289	0.0607676	0.00710779	0.0077669
WP_001264019.1	BC1518	BC1518	histidinol-phosphate aminotransferase 1	0.0267412	0.0208631	0.0240517	0.023686	0.025586	0.022583	0.0290746	0.0196886	0.0332495
WP_001135485.1	BC4445	BC4445	rod shape-determining protein MreC	0.0579236	0.0391657	0.0429042	0.0448925	0.0450299	0.0225769	0.0464049	0.0310161	0.0254192
WP_000450540.1	BC3862	BC3862	23S rRNA (adenine(2503)-C(2))-methyltransferase RlmN	0.0804967	0.0544288	0.0596242	0.0445623	0.0336959	0.0366045	0.00921272	0.00538791	0.0235501
WP_011110342.1	BC3910	BC3910	UDP-N-acetylglucosamine--N-acetylmuramyl-(pentapeptide) pyrophosphoryl-undecaprenol N-acetylglucosamine transferase	0.0652867	0.0407487	0.0241791	0.0289138	0.0195207	0.00848228	0.0149439	0.0131096	0
WP_000054174.1	BC4272	BC4272	Superoxide dismutase [Mn] 1	0.0922277	0.222793	0.16482	0.0754502	0.139719	0.126483	0.0557086	0.0716766	0.0356015
WP_001121595.1	BC0442	BC0442	stress protein	0.0451167	0.0693559	0.0831473	0.0395457	0.0598052	0.0959042	0.0626795	0.0828769	0.149776
WP_000931959.1	BC5280	BC5280	beta-hydroxyacyl-ACP dehydratase	0.0336882	0.0517874	0.0545598	0.0354341	0.0574148	0.0993311	0.0447673	0.0856847	0.101433
WP_002026689.1	BC4926	BC4926	ferredoxin--NADP reductase	0.10777	0.16567	0.150465	0.12595	0.088435	0.0960684	0.143213	0.0837556	0.0748819
WP_000108679.1	BC4308	BC4308	tRNA (N(6)-L-threonylcarbamoyladenosine(37)-C(2))-methylthiotransferase MtaB	0.0913038	0.115294	0.137673	0.0746944	0.0345798	0.0438254	0.0165452	0	0
WP_001209831.1	BC5370	BC5370	agmatinase	0.14076	0.146832	0.306578	0.0658021	0.0533105	0.115824	0.0425118	0.0596696	0.108671
WP_000217966.1	BC4376	BC4376	protease	0.075857	0.0791293	0.0762545	0.0177307	0.0191531	0.0208063	0.013746	0.00535943	0
WP_000913782.1	BC3121	BC3121	bifunctional metallophosphatase/5'-nucleotidase	0.137619	0.143556	0.06917	0.18496	0.390907	0.273662	0.216129	0.32086	0.29749
WP_011110334.1	BC3831	BC3831	DNA topoisomerase I	0.170228	0.168226	0.180627	0.0994724	0.0752163	0.0466907	0.0925411	0.0360808	0.0525688
WP_011109789.1	BC0267	BC0267	hypothetical protein	0.0749879	0.0699888	0.121447	0.0569647	0.0615343	0.0617037	0.0588837	0.0317882	0.0289466
WP_001080230.1	BC4297	BC4297	GTPase Era	0.154957	0.144627	0.181731	0.108659	0.0880312	0.170008	0.0748794	0.032844	0.0478529
WP_000047293.1	BC0417	BC0417	DNA topoisomerase III	0.0428615	0.0400041	0.0382988	0.0325598	0.0189386	0.00587809	0.0233008	0	0
WP_000735103.1	BC4985	BC4985	ABC transporter substrate-binding protein	0.0363072	0.0338867	0.0263592	0.0827423	0.114589	0.0248961	0.105267	0.117998	0.0336364
WP_000715571.1	BC0426	BC0426	ABC transporter substrate-binding protein	0.146125	0.128361	0.13873	0.153698	0.0922376	0.0901793	0.141223	0.0929161	0.0451255
WP_000426861.1	BC1477	BC1477	DNA-binding response regulator	0.0584789	0.0481591	0.0587853	0.0546751	0.0295305	0.0481193	0.0317909	0.0371847	0.0316034
WP_001247465.1	BC2296	BC2296	exonuclease SbcC	0.025962	0.0171044	0.0347974	0.0106196	0.00163878	0.00356047	0.0156819	0.00366853	0
WP_001039012.1	BC3161	BC3161	collagenase	0.0445734	0.0984626	0.0474427	0.0937668	0.247263	0.177992	0.128284	0.203401	0.167608
WP_000190155.1	BC3773	BC3773	2-oxoglutarate ferredoxin oxidoreductase subunit beta	0.047997	0.0613831	0.07663	0.0445451	0.0384948	0.0906046	0.0429761	0.0287244	0.109858
WP_000942856.1	BC4602	BC4602	acetyl-CoA carboxylase carboxyltransferase subunit beta	0.0671781	0.0820085	0.0873919	0.0581902	0.0493886	0.058529	0.0386683	0.0402035	0.0384402
WP_000656372.1	BC0074	BC0074	heat-shock protein Hsp33	0.0614691	0.0714659	0.065426	0.0494418	0.0246498	0.0357034	0.0393135	0.0229918	0.0200991
WP_000214821.1	BC0786	BC0786	nitroreductase	0.0531217	0.0617609	0.0125647	0.0953156	0.131365	0.00771373	0.0781419	0.115243	0.0607939
WP_000552081.1	BC4023	BC4023	acetyl-CoA acetyltransferase	0.0428987	0.0473815	0.0456601	0.0371592	0.0401401	0.0186878	0.109746	0.0802288	0.0385742
WP_000922339.1	BC4647	BC4647	tRNA sulfurtransferase ThiI	0.0938037	0.103606	0.0388274	0.0406268	0.0376164	0.0204317	0.0479948	0.0210517	0
WP_000111898.1	BC4208	BC4208	hypothetical protein	0.0591012	0.0618416	0.0244633	0.0146268	0.00395005	0.004291	0.0037799	0	0
WP_011110329.1	BC3769	BC3769	DNA mismatch repair protein MutS	0.0267785	0.0249068	0.0285023	0.0281663	0.0161078	0.00972118	0.0222646	0.00801296	0.00656701
WP_001249665.1	BC3863	BC3863	16S rRNA methyltransferase	0.0548727	0.0478475	0.0324472	0.0373459	0.0293395	0.011952	0.0315852	0.0123147	0
WP_001056029.1	BC0740	BC0740	peptidase M24	0.103536	0.0902802	0.0551001	0.0640595	0.110717	0.0902055	0.0728394	0.116179	0.110025
WP_000054562.1	BC4306	BC4306	hypothetical protein	0.0244413	0.0213122	0	0.0362937	0.0441057	0	0.0375164	0.0383964	0
WP_000403038.1	BC3919	BC3919	hypothetical protein	0.0395163	0.0275657	0.0303767	0.0293394	0.0237697	0.00860715	0.0278005	0.0118245	0
WP_000525494.1	BC3230	BC3230	F0F1 ATP synthase subunit alpha	0.0271381	0.018931	0.0144425	0.075559	0.092503	0.0827544	0.0746332	0.0974467	0.0931727
WP_000940568.1	BC1627	BC1627	two-component system response regulator	0.0340381	0.0237443	0.00201274	0.0631803	0.0659736	0.00988526	0.0457161	0.0458337	0
WP_000649120.1	BC2220	BC2220	alcohol dehydrogenase	0.0677461	0.108792	0.114921	0.0311749	0.0240541	0.0156782	0.0322252	0.0269234	0
WP_001151482.1	BC1511	BC1511	GTP cyclohydrolase I	0.0598435	0.0924054	0.0451178	0.0708129	0.0807431	0.050781	0.048799	0.0665917	0.0519763
WP_001053903.1	BC5332	BC5332	transcription termination factor Rho	0.111639	0.131012	0.126252	0.110086	0.0792778	0.0516725	0.106208	0.0443672	0.0193926
WP_000720580.1	BC0200	BC0200	hypothetical protein	0.0552186	0.0477479	0.027754	0.0508202	0.0431333	0.0298177	0.0412754	0.0438895	0.0191838
WP_000720333.1	BC1286	BC1286	spermidine/putrescine import ATP-binding protein PotA	0.0328981	0.0264153	0.0392713	0.028115	0.00700854	0.0126892	0.0111778	0	0.00857199
WP_000174904.1	BC1994	BC1994	NAD(+) synthetase	0.0349455	0.0280592	0.0219554	0.0206755	0.0148894	0.0242619	0.0332454	0.0111103	0.0273163
WP_000215086.1	BC1566	BC1566	peptidase M32	0.0250391	0.0185584	0.0314629	0.0312749	0.019559	0.027042	0.0323286	0.0179117	0.0152232
WP_011109787.1	BC0258	BC0258	UDP-N-acetylmuramoyl-tripeptide--D-alanyl-D-alanine ligase	0.0576012	0.0426927	0.0542841	0.0454398	0.020452	0.0177739	0.0273995	0	0.0150087
WP_000761079.1	BC0422	BC0422	methyl-accepting chemotaxis protein	0.0371583	0.0275409	0.0140074	0.009771	0.00527741	0	0.00252504	0.00295346	0
WP_001051765.1	BC0944	BC0944	hypothetical protein	0.0697576	0.0473942	0.0262962	0.045858	0.0346756	0.0161437	0.0379223	0.00554456	0.00605871
WP_001171994.1	BC1811	BC1811	enterotoxin	0.0501241	0.030959	0.0251934	0.14828	0.174413	0.220401	0.1669	0.227089	0.21332
WP_011110383.1	BC4307	BC4307	30S ribosomal protein S21	0.0358248	0.0177017	0.0315109	0.0565221	0.00508801	0.0580355	0.0413852	0.0284747	0.0653419
WP_000873571.1	BC1975	BC1975	hypothetical protein	0.0682258	0.0337116	0.0428646	0.0538212	0.0290693	0.00526308	0.0278172	0.0054228	0
WP_011109857.1	BC0887	BC0887	adhesin	0.0395437	0.0911832	0.042401	0.022183	0.0629014	0.0390462	0.0171977	0.0402312	0.014654
WP_000883356.1	BC1645	BC1645	flagellar motor switch protein FliG	0.111291	0.212632	0.0372916	0.234118	0.505798	0.146522	0.12907	0.217017	0.041242
WP_000391086.1	BC5129	BC5129	exoribonuclease II	0.056824	0.0673866	0.0571217	0.0517997	0.0258254	0.0233788	0.0576636	0	0.0105288
WP_001019628.1	BC5484	BC5484	ribosomal RNA small subunit methyltransferase G	0.0304751	0.0341322	0.0265502	0.0320545	0.0277007	0.0225688	0.0242985	0.02067	0.0197634
WP_001986613.1	NA	NA	tRNA-specific 2-thiouridylase	0.0576363	0.0645527	0.0463506	0.0565817	0.0436576	0.00948519	0.0417771	0.0342057	0.00533966
WP_000637560.1	BC1576	BC1576	thiosulfate sulfurtransferase	0.0420819	0.0443593	0.0282016	0.041312	0.0255005	0.0415525	0.0366032	0.0249746	0.0311891
WP_011110387.1	BC4332	BC4332	GTPase	0.0239574	0.0236756	0.0208719	0.0184792	0.00725877	0.00788533	0.00868263	0.00406232	0.00221951
WP_000290748.1	BC5419	BC5419	acetylglucosaminyldiphosphoundecaprenol acetyl-beta-D-mannosaminyltransferase	0.0391754	0.0387146	0.0288792	0.0137352	0.0207719	0.0193413	0.00851877	0.0166069	0.00725874
WP_000852326.1	NA	NA	hypothetical protein	0.0197912	0.0195584	0.00397898	0.0319192	0.0479717	0.0374559	0.0860726	0.129201	0.0825091
WP_000473863.1	BC4483	BC4483	hypothetical protein	0.0679615	0.0626846	0.0956447	0.066718	0.036035	0.0559221	0.0541873	0.0460954	0.0188887
WP_000808769.1	BC2932	BC2932	phosphoglycerol transferase	0.0696994	0.0642875	0.0887485	0.131961	0.269254	0.326907	0.186927	0.147732	0.284118
WP_000807630.1	BC4182	BC4182	hypothetical protein	0.0310683	0.028656	0.0374774	0.0304999	0.0211799	0.0306775	0.0225196	0.0553148	0.0431745
WP_000182111.1	BC1572	BC1572	GTPase	0.0441736	0.0407437	0.035524	0.00929257	0.013384	0.00363482	0.00960563	0.00374513	0
WP_001078295.1	BC0385	BC0385	ferredoxin--NADP reductase	0.0723352	0.0667186	0.0145428	0.116662	0.0602707	0.00595209	0.125835	0.0797255	0.0268057
WP_000082906.1	BC0424	BC0424	hypothetical protein	0.0650389	0.0599889	0	0.0820915	0.0837503	0.0321103	0.0612856	0.0716838	0.0241019
WP_001062193.1	BC3597	BC3597	DNA topoisomerase IV subunit B	0.0576205	0.0455541	0.0656454	0.0323235	0.0261874	0.0189652	0.0208828	0.00488519	0.00533819
WP_011109767.1	BC0019	BC0019	hypothetical protein	0.0786572	0.0621855	0.0421703	0.0717024	0.0834123	0.0258892	0.0456111	0.0866934	0.0218614
WP_001062858.1	BC1415	BC1415	glycerate dehydrogenase	0.0542519	0.0393167	0.0363574	0.049455	0.041094	0.0267847	0.0668506	0.0413963	0.0251306
WP_001010276.1	BC0616	BC0616	iron siderophore-binding protein	0.0500414	0.0362654	0.0268286	0.0385989	0.0303238	0.012353	0.0326448	0.033941	0.00463604
WP_000167893.1	BC4816	BC4816	bis(5'-nucleosyl)-tetraphosphatase	0.0221556	0.0160563	0.0089087	0.0108751	0.00671287	0.0072923	0.00963558	0.00375681	0.00615777
WP_000368945.1	BC4293	BC4293	phosphotransferase	0.0446551	0.0294198	0.0598521	0.0407067	0.0236773	0.0183722	0.0323678	0.0227157	0.0206851
WP_000977679.1	BC0353	BC0353	lipid kinase	0.0883967	0.0582379	0.0592399	0.0433897	0.0669576	0.0436423	0.0832955	0.0599557	0.0655154
WP_002027497.1	BC1958	BC1958	3-ketoacyl-ACP reductase	0.0199678	0.0118397	0.0107053	0.0182022	0.0151249	0.0115013	0.0202628	0.0203149	0.00554968
WP_000726638.1	BC1021	BC1021	3'-5' exoribonuclease yhaM	0.049817	0.0262565	0.050078	0.0454122	0.0377347	0.0245951	0.0252765	0.0126708	0.018461
WP_000137461.1	BC3782	BC3782	transcriptional regulator	0.0252177	0.0116298	0.0118299	0.0194514	0.0114609	0.0062251	0.0164509	0.0128281	0.00467254
WP_000730166.1	BC3586	BC3586	peptide ABC transporter substrate-binding protein	0.0354073	0.00466544	0.0142372	0.0223454	0.0214559	0.00291349	0.0359305	0.0210134	0
WP_000088589.1	BC0332	BC0332	phosphoribosylglycinamide formyltransferase	0.0434886	0.0736748	0.0874329	0.0326731	0.0458823	0.0498427	0.0202643	0.0197521	0.0215837
WP_000604155.1	BC0217	BC0217	glyoxal reductase	0.0415287	0.0674231	0.0834926	0.0904819	0.0977402	0.131806	0.119332	0.120716	0.156644
WP_000094042.1	BC5445	BC5445	Superoxide dismutase [Mn] 2	0.0482732	0.0681505	0.0242631	0.166832	0.39569	0.131932	0.273674	0.377114	0.124583
WP_001261765.1	BC4494	BC4494	ribonuclease PH	0.0458974	0.0615566	0.0461379	0.0413795	0.0335241	0.0323714	0.0320801	0.0333538	0.0364468
WP_000790373.1	BC3819	BC3819	1-deoxy-D-xylulose-5-phosphate reductoisomerase	0.0826037	0.104955	0.166073	0.0620605	0.060335	0.0728254	0.051321	0.0300142	0.0327975
WP_001029884.1	BC0154	BC0154	translation initiation factor IF-1	0.0606348	0.0684818	0.0870751	0.0819993	0.0295257	0.133643	0.0941797	0.099143	0.0902806
WP_000413523.1	BC0466	BC0466	fumarate hydratase	0.0341561	0.0385764	0.0343351	0.00513233	0.00277202	0.00903386	0	0	0.00339039
WP_000711563.1	BC0185	BC0185	arginase	0.021248	0.0239978	0.0198337	0.0335238	0.0431108	0.0299724	0.0445541	0.0328122	0.0316367
WP_000161763.1	BC1505	BC1505	glycerol-3-phosphate dehydrogenase [NAD(P)+]	0.0763448	0.0862248	0.0602995	0.0516223	0.0557633	0.0336537	0.0592904	0.04161	0.0378905
WP_011110287.1	BC3533	BC3533	hypothetical protein	0.0395023	0.0446144	0.0255274	0.0445173	0.0769415	0.073135	0.0951019	0.147121	0.113711
WP_000971865.1	BC5463	BC5463	DNA-binding response regulator	0.0489367	0.0518154	0.0808173	0.0514728	0.0635451	0.133746	0.0608079	0.0622344	0.155441
WP_000198982.1	BC4583	BC4583	glyceraldehyde-3-phosphate dehydrogenase	0.0345659	0.0365993	0.0496387	0.0207756	0.0140264	0.0396164	0.0187911	0.0219793	0.0377417
WP_000472508.1	BC3918	BC3918	ribosomal RNA small subunit methyltransferase H	0.0966944	0.0887314	0.145802	0.0944408	0.117712	0.170496	0.0675848	0.0702682	0.163166
WP_000897285.1	BC1086	BC1086	lipoate-protein ligase A	0.0878355	0.080602	0.100909	0.0659911	0.0498994	0.0851816	0.0409285	0.0239364	0.0784681
WP_000545136.1	BC4608	BC4608	oligoribonuclease	0.0527006	0.0446406	0.0529768	0.0435536	0.0213852	0.0325235	0.020464	0.00957444	0.0156934
WP_000738025.1	BC4675	BC4675	hypothetical protein	0.0901502	0.0572719	0.0712035	0.0406381	0.0146327	0.0317914	0.0280048	0.0245672	0.0268453
WP_000715345.1	BC4870	BC4870	L-lactate dehydrogenase	0.0468422	0.0264521	0.067268	0.00351927	0	0.00412972	0	0	0
WP_001161731.1	BC1603	BC1603	cold-shock protein	0.0140332	0.00792462	0.00705335	0.0253036	0.0148056	0.0284556	0.0501324	0.0573635	0.0222873
WP_001269384.1	BC1516	BC1516	Chorismate synthase 1	0.109662	0.0541858	0.0866142	0.0823891	0	0.0290041	0.0510988	0	0.0217703
WP_000532952.1	NA	NA	transcriptional regulator	0.0455486	0.128113	0.0739641	0.0995036	0.175162	0.220553	0.0914273	0.115851	0.14607
WP_000075943.1	BC1654	BC1654	chemotaxis protein CheV	0.0339424	0.064506	0.057742	0.0302089	0.0177994	0.0193358	0.00567757	0.0099613	0
WP_000869538.1	BC5318	BC5318	ribose 5-phosphate isomerase	0.0529183	0.0925232	0.0491036	0.042816	0.0370005	0.0703399	0.0221292	0.0517676	0.0395976
WP_000354017.1	BC4412	BC4412	S-adenosylmethionine:tRNA ribosyltransferase-isomerase	0.0208262	0.0332465	0.0209353	0.0185354	0.0163819	0.00988662	0.0104508	0.0101867	0.00667877
WP_000067042.1	BC4094	BC4094	ADP-ribose pyrophosphatase	0.0705673	0.101924	0.141874	0.108482	0.129519	0.207698	0.100333	0.103549	0.203673
WP_000658813.1	BC1532	BC1532	4-hydroxy-tetrahydrodipicolinate reductase	0.0714585	0.103211	0.0994611	0.0982886	0.0687003	0.0881994	0.0597646	0.0629142	0.0993031
WP_000892973.1	BC0625	BC0625	hypothetical protein	0.0616347	0.0843364	0.190639	0.0797894	0.107737	0.25163	0.0670129	0.0844122	0.256954
WP_000821999.1	BC1496	BC1496	L-asparaginase	0.10155	0.131234	0.0785249	0.0575147	0.053253	0.0385664	0.0509592	0.0397368	0.0108554
WP_000791522.1	BC0687	BC0687	DNA-binding protein	0.0765883	0.0989757	0.0533005	0.0929509	0.0937135	0.0654445	0.0576494	0.0899075	0.0654965
WP_011109917.1	BC1236	BC1236	N-(5'-phosphoribosyl)anthranilate isomerase	0.020989	0.0255287	0.019476	0.0849106	0.150424	0.103625	0.078994	0.10677	0.0897464
WP_000114182.1	BC3792	BC3792	GntR family transcriptional regulator	0.0737553	0.0841011	0.0912514	0.0775776	0.0644622	0.056021	0.0801911	0.0505061	0.0315369
WP_000212068.1	BC5381	BC5381	iron-dicitrate ABC transporter ATP-binding protein	0.0395415	0.045088	0.0183455	0.0511885	0.0345593	0.0150169	0.049606	0.023209	0.00845373
WP_000586860.1	NA	NA	methionine aminopeptidase	0.193717	0.206164	0.224691	0.156736	0.270894	0.183923	0.178218	0.227406	0.269201
WP_011110332.1	BC3803	BC3803	zinc protease	0.0449989	0.0444696	0.0382755	0.0436901	0.0196645	0.0256343	0.037635	0.0264123	0.0096205
WP_000153230.1	BC4592	BC4592	malate dehydrogenase	0.0466486	0.0390076	0.0505002	0.0603891	0.0489251	0.0575771	0.0819309	0.0684514	0.0698123
WP_000684092.1	BC3851	BC3851	phosphate acyltransferase	0.065476	0.054751	0.0708821	0.0529763	0.0400582	0.0310828	0.0328566	0.0256209	0.00699919
WP_000582539.1	BC0153	BC0153	methionine aminopeptidase	0.046212	0.0351295	0.0678945	0.0224339	0.0525061	0.0131627	0.0231897	0.031645	0.00987984
WP_000413931.1	BC1644	BC1644	flagellar M-ring protein FliF	0.0412909	0.0313886	0.0447001	0.020045	0.0180441	0	0.0310804	0.0080786	0
WP_000440556.1	BC1472	BC1472	ribosomal large subunit pseudouridine synthase B	0.0299881	0.0205167	0.0231886	0.0145579	0.00524192	0.0256247	0.0100323	0.0029336	0.00961691
WP_000256628.1	BC0168	BC0168	chromosome partitioning protein ParA	0.0416521	0.0253305	0.032208	0.0134802	0.0218424	0.0158185	0.0139344	0.0122239	0.00890498
WP_000428017.1	BC0001	BC0001	chromosomal replication initiator protein DnaA	0.0357454	0.0190211	0.0386968	0.0173529	0.0062483	0.0169691	0.0149479	0	0.00382108
WP_001265616.1	BC4263	BC4263	50S ribosomal protein L33	0.0271352	0.0123766	0.0188843	0.0417144	0.00237161	0.0412212	0.0340419	0.0132726	0.026106
WP_001085389.1	BC0451	BC0451	hypothetical protein	0.0248907	0.00946073	0.00962351	0.0624308	0.0456844	0.00472645	0.072861	0.0973978	0.00266074
WP_001243069.1	BC4085	BC4085	pyrimidine-nucleoside phosphorylase	0.0345591	0.0105085	0.0160339	0.0531271	0.0362456	0.0131247	0.121395	0.0676153	0.0332484
WP_000180387.1	BC4045	BC4045	NAD(P)H nitroreductase	0.0377061	0.108682	0.0473796	0.0694053	0.139235	0.0620528	0.0546617	0.087912	0.0523987
WP_001083193.1	BC4547	BC4547	cell surface protein	0.0162634	0.0388409	0.0136239	0.266573	0.437325	0.00501838	0.68962	0.910039	0.0150671
WP_000812275.1	BC4425	BC4425	transcriptional regulator	0.0340765	0.0673514	0.0371097	0.0597376	0.0709826	0.0490697	0.0432251	0.0577816	0.0434086
WP_000221373.1	BC5396	BC5396	haloacid dehalogenase	0.0351238	0.0607435	0.064731	0.027708	0.0498846	0.0505777	0.0350063	0.0297787	0.0691477
WP_000538147.1	BC0546	BC0546	RNA methyltransferase	0.0314536	0.051806	0.0685066	0.0248128	0.0536064	0.0873503	0.0256487	0.0300004	0.0692073
WP_000590071.1	BC5103	BC5103	iron ABC transporter ATP-binding protein	0.0309937	0.0510485	0.0441378	0.0597665	0.0645609	0.0223152	0.0673964	0.0821159	0.0538384
WP_001221095.1	BC3777	BC3777	hypothetical protein	0.0281355	0.0324386	0.0377106	0.00986455	0.0106559	0.0115756	0.00764766	0.00894521	0.00325824
WP_001147466.1	BC3596	BC3596	DNA topoisomerase IV subunit A	0.065173	0.0751407	0.0764336	0.0285627	0.0185124	0.0201103	0.03543	0	0
WP_000863284.1	BC3873	BC3873	hypothetical protein	0.0657763	0.0758362	0.0440806	0.0634197	0.0311396	0.013531	0.0536369	0.0209124	0
WP_001035506.1	BC3738	BC3738	iron-uptake system-binding protein	0.0166742	0.0192244	0.00558718	0.0891531	0.0599932	0	0.128415	0.0759849	0.00386191
WP_000682068.1	BC4938	BC4938	NADH dehydrogenase	0.028401	0.0304058	0.0333081	0.0348516	0.0134455	0.0292121	0.0283059	0.0150493	0.0164449
WP_002026236.1	BC3816	BC3816	DNA polymerase III PolC-type	0.0215454	0.0195176	0.0342923	0.00566549	0.00407998	0.00221607	0.00390424	0	0.00249506
WP_001065417.1	BC0750	BC0750	thiamine/molybdopterin biosynthesis protein MoeB	0.00874906	0.00792563	0.00879491	0.00766873	0.00745552	0.00899894	0.00792708	0.00556323	0.00202637
WP_000055151.1	BC3986	BC3986	hypothetical protein	0.0110059	0.00997007	0.00368786	0.00868222	0.00729454	0.0113203	0.00897471	0.0186621	0.0063727
WP_000236704.1	BC3836	BC3836	ribosome biogenesis GTPase A	0.0440165	0.0362489	0.0663707	0.0231488	0.0291734	0.0769651	0.0119643	0.018659	0.0713626
WP_000830314.1	BC5184	BC5184	peptidase S41	0.0466619	0.0384274	0.0508152	0.0449901	0.044181	0.062393	0.0761003	0.0741767	0.0648442
WP_001207193.1	BC5277	BC5277	tyrosine-protein kinase	0.0501432	0.0412944	0.033604	0.0175806	0.0142432	0.00515754	0.00908645	0.00531406	0
WP_000478972.1	BC3846	BC3846	chromosome partitioning protein Smc	0.0432281	0.0320397	0.0398334	0.0113671	0	0.00889255	0.00391668	0	0
WP_001006542.1	BC4287	BC4287	SAM-dependent methyltransferase	0.0372734	0.0276262	0.0312239	0.0294038	0.0599959	0.0306704	0.0270172	0.0513519	0.0258987
WP_000676803.1	BC0671	BC0671	sphingomyelin phosphodiesterase	0.0202357	0.0149982	0.0135612	0.065627	0.116875	0.112394	0.0696713	0.115805	0.11717
WP_000594152.1	BC2435	BC2435	2,3-bisphosphoglycerate-dependent phosphoglycerate mutase	0.0296	0.0219388	0.0198367	0.0492955	0.0532499	0.0304454	0.05632	0.0752865	0.0377061
WP_000918601.1	BC2077	BC2077	virulence factor EsxA	0.0178357	0.00440646	0.00149409	0.0469	0.038841	0.00550352	0.0904959	0.0812778	0.0123928
WP_000515899.1	BC3850	BC3850	ACP S-malonyltransferase	0.0269531	0.0508507	0.0640413	0.0257727	0.0334082	0.0483892	0.0159846	0.0155805	0.0374557
WP_000138459.1	BC5156	BC5156	glmZ(sRNA)-inactivating NTPase	0.0258125	0.0486987	0.0518955	0.0394912	0.0533239	0.0376523	0.0408216	0.0358108	0.0456535
WP_011110335.1	NA	NA	16S rRNA-processing protein RimM	0.0258524	0.0418062	0.0259879	0.0271922	0.0213625	0.00870243	0.0102212	0.0149442	0.003266
WP_001239385.1	BC4696	BC4696	tRNA (guanine-N(7)-)-methyltransferase	0.0117462	0.0189949	0.00966088	0.0112318	0.00727965	0.002636	0.00464406	0.002716	0.00148393
WP_000727039.1	BC5265	BC5265	LytR family transcriptional regulator	0.0313563	0.0450727	0.0544447	0.0479729	0.119837	0.105552	0.0929794	0.145007	0.158453
WP_000021109.1	BC3855	BC3855	hypothetical protein	0.0248424	0.0334775	0.0544856	0.0308807	0.020528	0.0418123	0.0319211	0.0430812	0.0502146
WP_000009523.1	BC4980	BC4980	iron-sulfur cluster assembly scaffold protein NifU	0.0265338	0.0357568	0.0460713	0.0228346	0.0328884	0.0446591	0.0183585	0.0276086	0.0167605
WP_000393128.1	BC5278	BC5278	capsular polysaccharide biosynthesis protein	0.0159893	0.0186741	0.0175342	0.0045867	0.00165155	0.00358821	0.00158041	0.00184855	0.00201997
WP_001168671.1	BC1519	BC1519	hypothetical protein	0.0905892	0.097662	0.182128	0.138595	0.15907	0.274447	0.161172	0.0733124	0.217443
WP_000516465.1	BC3768	BC3768	DNA mismatch repair protein MutL	0.0202386	0.0218188	0.0277427	0.0290284	0.0146333	0.00908363	0.0420088	0.014039	0.0025568
WP_011110189.1	BC2959	BC2959	malate:quinone oxidoreductase	0.145882	0.157271	0.159978	0.167391	0.0904096	0.114582	0.302803	0.101194	0.0184296
WP_000990694.1	BC3780	BC3780	damage-inducible protein	0.0370104	0.0399	0.0338221	0.0283116	0.0152913	0.020764	0.0402399	0.0128365	0.00935124
WP_000667670.1	BC0665	BC0665	transaldolase	0.0209242	0.0225579	0.011473	0.0240094	0.0475483	0.0328698	0.0392956	0.0532201	0.050225
WP_000442921.1	BC3249	BC3249	3-phosphoserine/phosphohydroxythreonine aminotransferase	0.0550239	0.0494333	0.0603406	0.0894439	0.0568347	0.0679145	0.114212	0.0636142	0.0625619
WP_000273909.1	BC0939	BC0939	type II restriction endonuclease subunit R	0.0235769	0.0211814	0.0215459	0.0067633	0.00487056	0.00264549	0.00233038	0	0
WP_000008577.1	BC1338	BC1338	oligoendopeptidase F	0.0429932	0.0347625	0.0707213	0.0452214	0.0355265	0.0241206	0.0509944	0.0149116	0.0271573
WP_000742806.1	BC4377	BC4377	collagenase	0.0413825	0.0334601	0.0415994	0.00395702	0.00427444	0.0371472	0.00818065	0	0.0365958
WP_000176366.1	BC2358	BC2358	cold-shock protein CspE	0.00687158	0.00555606	0.00125593	0.00591357	0.00354886	0.00771037	0.0115464	0.0150943	0.00434053
WP_000692564.1	BC2155	BC2155	PBS lyase	0.0349561	0.0251235	0.0287503	0.0401102	0.0397171	0.0117669	0.0345512	0.012124	0.0044161
WP_000119129.1	BC3899	BC3899	cell division protein SepF	0.0397985	0.0286039	0.0327331	0.03425	0.024665	0.0223283	0.0196688	0.0322083	0.0100557
WP_001062733.1	BC2879	BC2879	hypothetical protein	0.0526513	0.0378414	0.00962312	0.0855871	0.081576	0.035447	0.072858	0.0852197	0.0332579
WP_000036241.1	BC4286	BC4286	Nif3-like dinuclear metal center hexameric protein	0.0398693	0.0214911	0.0218608	0.0343109	0.0164726	0.0089472	0.031526	0.00921874	0
WP_000400429.1	BC4042	BC4042	3-hydroxyisobutyrate dehydrogenase	0.122005	0.0548042	0.111494	0.093329	0.100816	0.0273794	0.168828	0.126947	0
WP_000897098.1	BC4371	BC4371	hypothetical protein	0.0343121	0.0123303	0.00940688	0.0262475	0	0.00770009	0.0135659	0	0
WP_000151389.1	BC3599	BC3599	CoA-binding protein	0.0190094	0.0601146	0.00955452	0.0439881	0.073435	0.0422331	0.0310023	0.0362624	0.0607583
WP_001019295.1	BC4815	BC4815	hypoxanthine phosphoribosyltransferase	0.0258662	0.0766859	0.0390027	0.0408101	0.0646563	0.0383112	0.0196863	0.0230264	0.0215672
WP_001192618.1	BC1628	BC1628	chemotaxis protein CheA	0.0157582	0.0358174	0.0158408	0.0198898	0.0107427	0.00388998	0.00342664	0.00601205	0
WP_000803479.1	BC4093	BC4093	ribosomal-protein-serine acetyltransferase	0.0346072	0.0649802	0.0278308	0.0546011	0.0786415	0.0726151	0.0489151	0.0572144	0.0817569
WP_000110703.1	BC1463	BC1463	purine nucleoside phosphorylase	0.0147696	0.0262726	0.0326635	0.0233026	0.0369188	0.0309906	0.0224818	0.0206613	0.0348921
WP_000589959.1	BC3858	BC3858	ribulose-phosphate 3-epimerase	0.0359695	0.0604288	0.0470054	0.0567504	0.0531291	0.0443962	0.0469298	0.0548923	0.064981
WP_000392657.1	BC4091	BC4091	Fur family transcriptional regulator	0.0245168	0.0411882	0.00739358	0.048996	0.083568	0.0181563	0.0399842	0.0436503	0.023849
WP_000604350.1	BC3203	BC3203	hypothetical protein	0.0247945	0.0392045	0.00996976	0.0208635	0.00845145	0	0.0107832	0.0126128	0
WP_001016841.1	BC1049	BC1049	protein hit	0.0256373	0.0405372	0	0.0485388	0.0961263	0.0063287	0.025087	0.0521661	0
WP_001119070.1	BC4405	BC4405	preprotein translocase subunit SecD	0.0286147	0.0395893	0.0661587	0.0331074	0.0260096	0.0317865	0.00933349	0.00727805	0
WP_003301669.1	BC2969	BC2969	antibiotic biosynthesis monooxygenase	0.0385689	0.0533612	0.0271397	0.0892489	0.043822	0.00476045	0.113223	0.313915	0.0589574
WP_001041894.1	BC5044	BC5044	DNA starvation/stationary phase protection protein	0.0106937	0.0137383	0.00537489	0.0303694	0.0340206	0.0118791	0.0930149	0.111516	0.0163467
WP_001201908.1	BC4366	BC4366	cystathionine beta-lyase	0.0102575	0.0121642	0.0134046	0.011868	0.00582727	0.0113945	0.0122678	0.0052179	0.00997808
WP_000949403.1	BC5048	BC5048	ferritin	0.0493588	0.0585338	0.0446557	0.0623002	0.0672978	0.0609223	0.0429327	0.0502169	0.0960288
WP_000272429.1	BC0038	BC0038	stage 0 sporulation protein	0.0466566	0.0553293	0.0281407	0.0343522	0.0318068	0.0115174	0.0304367	0.0118669	0.0129674
WP_011110241.1	BC3251	BC3251	hypothetical protein	0.0341045	0.040444	0.0171416	0.0286976	0.0697493	0.0420943	0.0333724	0.0563834	0.037915
WP_000365050.1	BC4572	BC4572	hypothetical protein	0.130324	0.14167	0.104806	0.137078	0.207304	0.14477	0.141696	0.165737	0.0543319
WP_001222373.1	BC1658	BC1658	flagellin	0.0347168	0.0377392	0.027919	0.124154	0.0631123	0.20568	0.120788	0.145696	0.154383
WP_000514081.1	BC4209	BC4209	octanoyltransferase LipM	0.0406226	0.0401447	0.0571697	0.0299095	0.0276933	0.0451255	0.0176669	0.0206644	0.0508065
WP_000785177.1	BC4642	BC4642	NAD kinase	0.0616105	0.0608857	0.05574	0.0972051	0.077002	0.0456265	0.127274	0.109693	0.0684941
WP_000139775.1	BC2292	BC2292	3-hydroxyisobutyryl-CoA hydrolase	0.0264955	0.0235654	0.0346246	0.0222949	0.0240833	0.0196216	0.0316882	0.0235866	0.0331377
WP_000360723.1	BC2977	BC2977	pyrroline-5-carboxylate reductase	0.0316535	0.028153	0.0350013	0.0199764	0.0107894	0.0195346	0.0206494	0.0161019	0.0131963
WP_000490229.1	BC3248	BC3248	D-3-phosphoglycerate dehydrogenase	0.0864591	0.0768978	0.0869122	0.172786	0.117882	0.0960428	0.235009	0.164929	0.132164
WP_001029028.1	BC4523	BC4523	electron transfer flavoprotein subunit beta	0.0241416	0.0214718	0.0218413	0.0787173	0.0877749	0.0715135	0.107617	0.141227	0.0838714
WP_000551452.1	BC2929	BC2929	peptidoglycan N-acetylglucosamine deacetylase	0.0230329	0.0204858	0.0138922	0.0266492	0.036638	0.0426434	0.0300513	0.0292917	0.0256063
WP_011110217.1	BC3141	BC3141	hypothetical protein	0.142386	0.12664	0.0429398	0	0.0323559	0.0175744	0.0154811	0	0
WP_011110403.1	BC4553	BC4553	hypothetical protein	0.0327116	0.0258614	0.0460362	0.0309662	0.0223001	0.0282625	0.035566	0.00832007	0.0136374
WP_000991115.1	BC4410	BC4410	preprotein translocase subunit YajC	0.0272737	0.0215623	0.0301582	0.0516368	0.0154942	0.0269305	0.0355843	0.0346848	0.0492715
WP_002195885.1	BC5034	BC5034	methyl-accepting chemotaxis protein	0.0370742	0.0293104	0.0372685	0.0194978	0.0126371	0	0.0120928	0	0
WP_000776437.1	BC3809	BC3809	ribosome-binding factor A	0.0247507	0.0195676	0.0149282	0.0208267	0.00562436	0.0152746	0.0107642	0.0377715	0.0103185
WP_000212737.1	BC4942	BC4942	hypothetical protein	0.0281164	0.0222285	0	0.0266162	0.0223621	0.00347033	0.0152849	0.0321808	0
WP_000195472.1	BC0491	BC0491	formate acetyltransferase	0.0299643	0.0207283	0.0692791	0	0	0	0	0	0
WP_000014237.1	BC0061	BC0061	MazG family protein	0.293654	0.20314	0.265674	0.216211	0.233555	0.14498	0.191567	0.0373449	0.040808
WP_000964677.1	BC1478	BC1478	sensor histidine kinase	0.068655	0.0474932	0.0621133	0.0144426	0.0156012	0.0169478	0.0149292	0	0.0190814
WP_000402273.1	BC3355	BC3355	membrane protein	0.136022	0.094095	0.0546938	0.0715354	0.0463644	0	0.0295782	0	0
WP_001189724.1	BC0076	BC0076	para-aminobenzoate synthase	0.0200375	0.0118811	0.016114	0.00632279	0	0.00494636	0.0087144	0.00254824	0.00278454
WP_000490184.1	BC1542	BC1542	aspartate 1-decarboxylase	0.032188	0.0159047	0.0226497	0.0304705	0.0475436	0.031783	0.0489954	0.10643	0.0715686
WP_011110344.1	NA	NA	50S ribosomal protein L32	0.0242858	0.0120001	0.0122065	0.0280989	0.00827807	0.0239803	0.021124	0.012354	0.0404989
WP_000868344.1	BC0155	BC0155	50S ribosomal protein L36	0.0129908	0.00385138	0.00914119	0.0245952	0	0.0176376	0.0254238	0.0181728	0.0144422
WP_001032580.1	BC4174	BC4174	arginine repressor	0.0303026	0.0931656	0.0270768	0.0531217	0.0956383	0.0831148	0.0695543	0.0942009	0.0842206
WP_000838169.1	BC4791	BC4791	carbonic anhydrase	0.0202381	0.0622224	0.0180837	0.0354783	0.0740937	0.0333059	0.0342286	0.0400361	0.0249992
WP_000528670.1	BC2369	BC2369	acetyltransferase	0.00327918	0.00792148	0.00732525	0.000766472	0.00206989	0.00269827	0.00118844	0.00092672	0.00101266
WP_011110328.1	BC3762	BC3762	collagenase	0.0132327	0.0276072	0.0147801	0.0525811	0.0968925	0.0689608	0.0591483	0.067314	0.0776425
WP_001007608.1	BC4003	BC4003	5-methyltetrahydropteroyltriglutamate--homocysteine methyltransferase	0.0259388	0.0398746	0.0347663	0.0575976	0.0458448	0.0391301	0.137877	0.0549786	0.0240307
WP_000066409.1	BC4390	BC4390	hypothetical protein	0.0230858	0.0354888	0.0257853	0.0242822	0.0524602	0.0284942	0.0306781	0.0521937	0.0249522
WP_001179093.1	BC3721	BC3721	NADH-dependent butanol dehydrogenase A	0.0262403	0.0403381	0.0117235	0.0153335	0.0165635	0.0143946	0.01585	0.0185393	0.00810337
WP_011109908.1	BC1160	BC1160	hypothetical protein	0.0543672	0.0776066	0.0910868	0.0317693	0.0480449	0.029824	0.0262717	0.0230468	0.025184
WP_001140612.1	BC4915	BC4915	esterase	0.042461	0.0606111	0.061654	0.0446616	0.0536047	0.0873476	0.0769436	0.161997	0.137682
WP_000434582.1	BC4009	BC4009	aminotransferase	0.0277201	0.0395691	0.0371538	0.0259171	0.0174976	0.0228095	0.0234414	0.0117509	0.00856035
WP_011110299.1	BC3605	BC3605	hypothetical protein	0.0489747	0.069909	0.0328209	0.0686837	0.0618278	0.0201494	0.0709976	0.138406	0.0302481
WP_001262795.1	BC4401	BC4401	GTP pyrophosphokinase	0.0364117	0.0479778	0.0772719	0.0340433	0.0321774	0.0199742	0.0351902	0.0154353	0
WP_000058115.1	BC4510	BC4510	ABC transporter ATP-binding protein	0.0828243	0.109133	0.157266	0.0871167	0.0941051	0.113587	0.0800458	0.0702202	0.0767318
WP_000151416.1	BC0457	BC0457	GTP-binding protein	0.0178093	0.0234664	0.0258593	0.00832545	0.00674498	0.00244239	0.0215148	0.00754955	0
WP_001271070.1	BC3548	BC3548	short-chain dehydrogenase	0.040799	0.0537587	0.0364558	0.0286089	0.0154519	0.0167857	0.0394303	0.0345902	0.0125993
WP_000200237.1	BC0112	BC0112	23S rRNA methyltransferase	0.026791	0.0323593	0.0359085	0.0313105	0.0304399	0.0220449	0.0323653	0.0264996	0.0330937
WP_000872101.1	BC4310	BC4310	ribosomal protein L11 methyltransferase	0.0238135	0.028763	0.0319177	0.0166984	0.0300632	0.0228607	0.0230146	0.0235545	0.0183848
WP_002041768.1	BC4109	BC4109	diaminohydroxyphosphoribosylaminopyrimidine deaminase	0.0253246	0.0305881	0.0226287	0.0147983	0	0	0.0397719	0.0107354	0.0117309
WP_000105199.1	BC2011	BC2011	DNA starvation/stationary phase protection protein	0.0208071	0.0251317	0.0139441	0.0243171	0.036775	0.0199746	0.0402182	0.0558622	0.012851
WP_011110179.1	BC2896	BC2896	aspartate aminotransferase	0.0551032	0.0605055	0.0738559	0.0579589	0.0556518	0.0755693	0.0865388	0.0622902	0.1021
WP_001269425.1	BC2941	BC2941	chorismate synthase 2	0.0765994	0.0841092	0.0684451	0.179042	0.116043	0.010505	0.231343	0.108238	0.0118275
WP_001226407.1	BC4471	BC4471	hydroxymethylbilane synthase	0.0224067	0.0246035	0.0125134	0.0183306	0.0169724	0.00614578	0.0189482	0.0158308	0.0069195
WP_001997096.1	BC1461	BC1461	integrase	0.0123113	0.0121664	0.015126	0.0143881	0.0186508	0.00675355	0.00743642	0.0121774	0.0152076
WP_001219742.1	BC0592	BC0592	alanine dehydrogenase	0.0360523	0.0356282	0.0281877	0.00842683	0.00455141	0.00494427	0	0.00509432	0
WP_000758930.1	BC0470	BC0470	S-layer protein	0.0255972	0.0252961	0.0142952	0.0388899	0.0646301	0.0386148	0.0402	0.0614886	0.0355714
WP_000576435.1	BC3976	BC3976	hypothetical protein	0.0241431	0.0212081	0.0134831	0.0197511	0.0152397	0.0264882	0.0145832	0.0341151	0.00745572
WP_000704116.1	BC4393	BC4393	transcriptional regulator	0.0122698	0.0107782	0	0.0129056	0.0170389	0.00336539	0.0177872	0.0225389	0.00568361
WP_000486377.1	BC5004	BC5004	enoyl-CoA hydratase	0.0788548	0.06061	0.079268	0.0552943	0.0398199	0.0648856	0.180997	0.0445698	0.0243514
WP_000460286.1	BC3707	BC3707	hypothetical protein	0.0242537	0.0186421	0.0189629	0.0141726	0.0091857	0.016631	0.01172	0.00685428	0.00374494
WP_000366452.1	BC4176	BC4176	1-deoxy-D-xylulose-5-phosphate synthase	0.0345883	0.0227876	0.0347695	0.0444654	0.0218329	0.0142305	0.0376064	0.0244372	0.0106813
WP_000219053.1	BC4010	BC4010	LacI family transcriptional regulator	0.0273042	0.0179887	0.0213479	0.0319103	0.020682	0.0187227	0.0230897	0.0154327	0.0168638
WP_002001605.1	BC5481	BC5481	chromosome partitioning protein ParB	0.0108825	0.00716963	0.002431	0.00890279	0.0123647	0	0.00788805	0.00615093	0.00504098
WP_000739959.1	BC3916	BC3916	dihydropteridine reductase	0.0322516	0.0177068	0.0540343	0.033923	0.0325727	0.0486533	0.0662355	0.0501299	0.0647382
WP_000531489.1	BC3335	BC3335	protein-tyrosine phosphatase	0.0169448	0.00930302	0.0208188	0.00990162	0.0106959	0.0302098	0.00818816	0.00957742	0.0313966
WP_000722821.1	BC4528	BC4528	ferrichrome ABC transporter substrate-binding protein	0.0258132	0.014172	0.00576633	0.0633523	0.0684343	0	0.0592497	0.051065	0
WP_011109775.1	BC0139	BC0139	50S ribosomal protein L29	0.0502552	0.0110364	0.0224527	0.041113	0.0126889	0.0275683	0.0546404	0.0710123	0.0465584
WP_001209350.1	BC4909	BC4909	kinase-associated protein B	0.0516774	0	0	0.048316	0	0	0.0561867	0.0219066	0
WP_011110501.1	BC5357	BC5357	collagen adhesion protein	0.0485017	0.17375	0.146268	0.0191307	0.123992	0.0823135	0.026367	0.0308406	0.00842511
WP_001002070.1	BC2303	BC2303	isochorismate synthase	0.012522	0.0340303	0.0173079	0.0987819	0.0711374	0	0.161674	0.125406	0.013051
WP_000141204.1	BC4728	BC4728	rhodanese-like domain-containing protein	0.0595425	0.117684	0.0224455	0.125257	0.126848	0.128611	0.129476	0.16091	0.10343
WP_000838193.1	BC4691	BC4691	thioredoxin	0.00354142	0.00568711	0.00489497	0.00512181	0.00251485	0.00928855	0.00336914	0.00788154	0.00861241
WP_011110425.1	NA	NA	hypothetical protein	0.0154959	0.0248847	0.0155771	0.0183364	0.0220081	0.0191262	0.0189541	0.0172433	0.0269176
WP_001126148.1	BC2021	BC2021	adhesin	0.0177178	0.0284527	0.00445266	0.0908506	0.115753	0.0328029	0.110767	0.126744	0.0677098
WP_000830247.1	BC4181	BC4181	N utilization substance protein B	0.0146601	0.0235424	0	0.0231298	0.0353957	0	0.0219166	0.0256351	0
WP_000063706.1	BC2157	BC2157	hypothetical protein	0.0474217	0.0702958	0.0715053	0.0810539	0.101026	0.139012	0.0708946	0.0829231	0.0906127
WP_001197251.1	BC2940	BC2940	histidinol-phosphate aminotransferase	0.0195	0.0289059	0.0220525	0.0487126	0.0249254	0.0180513	0.0715553	0.0247988	0.0169365
WP_000912460.1	BC4282	BC4282	endonuclease	0.0508381	0.0753601	0.0574926	0.0133682	0.0144406	0.0235306	0	0	0
WP_000903177.1	BC4396	BC4396	hypothetical protein	0.0117629	0.0159838	0.0133026	0.00618627	0.0116944	0.00725933	0.00799335	0.00373982	0.00408662
WP_000566703.1	BC0365	BC0365	tRNA-dihydrouridine synthase	0.0361971	0.0447141	0.100064	0.0190365	0.0205636	0.061431	0.0196778	0.0172624	0.0817402
WP_000175826.1	BC5432	BC5432	glycosyltransferase	0.0604713	0.0746999	0.0607881	0.0318026	0.0257653	0.037319	0.032874	0.0192258	0.0105043
WP_000012360.1	BC1662	BC1662	flagellar motor switch protein FliM	0.0213258	0.0263437	0.0214376	0.0196272	0.00908641	0.00329024	0.00869502	0	0.00370446
WP_011110117.1	BC2578	BC2578	hypothetical protein	0.0277665	0.0342999	0.017445	0.0401576	0.0197177	0.0128518	0.0490578	0.123591	0.0241163
WP_002004682.1	BC1316	BC1316	hypothetical protein	0.0361074	0.0446033	0.00453708	0.113936	0.210255	0.0334248	0.201198	0.258294	0.0313607
WP_000651548.1	BC0046	BC0046	ribosomal RNA small subunit methyltransferase A	0.0214967	0.0212438	0.0216093	0.0226107	0.0091592	0.00994979	0.0175293	0.013669	0.00373414
WP_000760011.1	BC1035	BC1035	glycerol kinase	0.0305654	0.0302059	0.0115221	0.00401869	0.00434106	0	0	0	0
WP_001049939.1	BC3743	BC3743	peptidase T	0.0455342	0.0393737	0.0629376	0.0658542	0.051736	0.0772773	0.0556959	0.0579073	0.0949156
WP_001169470.1	BC2200	BC2200	hypothetical protein	0.0171059	0.0147916	0.0214945	0.0112453	0.0145768	0.0131959	0.0209234	0.0135964	0.0178286
WP_000084366.1	BC4638	BC4638	hypothetical protein	0.0267541	0.0231344	0.0235325	0.0140703	0.0075995	0.0165109	0.00363608	0.004253	0.00464739
WP_000486209.1	BC0559	BC0559	methyl-accepting chemotaxis protein	0.0291515	0.0252075	0.0219782	0.00383278	0.00414024	0	0	0	0
WP_000706996.1	BC1541	BC1541	pantothenate synthetase	0.0231288	0.0199996	0.0145312	0.0121637	0.00985459	0.0071368	0.0188602	0.0110301	0.00803528
WP_000998173.1	BC4327	BC4327	ribosome silencing factor RsfS	0.0595652	0.0515064	0.0149693	0.0939782	0.194574	0.0459498	0.10524	0.0662821	0.0206939
WP_000276738.1	BC4835	BC4835	DNA-binding response regulator	0.0237266	0.0175856	0.0357764	0.0218367	0.0168489	0.0439277	0.0161231	0.0150869	0.0535794
WP_000346278.1	BC5339	BC5339	DNA-directed RNA polymerase subunit delta	0.0232024	0.0171971	0.00874651	0.039658	0.0659066	0.00357977	0.0378406	0.0368841	0.00403044
WP_000717031.1	BC0342	BC0342	hypothetical protein	0.03639	0.0224762	0.0457259	0.0334914	0.0206732	0.0112288	0.0296741	0	0.00632123
WP_000108653.1	BC4210	BC4210	rhodanese-like domain-containing protein	0.0344704	0.0212905	0.0389824	0.0362568	0.014687	0.0212729	0.0281087	0	0.0239511
WP_011109859.1	BC0889	BC0889	coproporphyrinogen III oxidase	0.103476	0.0639114	0.0780133	0.0408143	0	0	0.0140631	0	0
WP_011110091.1	BC2389	BC2389	tellurite resistance protein	0.0318611	0.0196789	0.016014	0.0544574	0.0226253	0	0.0692825	0.0253242	0.0166035
WP_000644067.1	BC1066	BC1066	histidine kinase	0.0126368	0.00780511	0.00635153	0.0099688	0.00897374	0.00194966	0.0188918	0.024106	0.00219512
WP_000377302.1	BC4649	BC4649	septation ring formation regulator EzrA	0.0269944	0.0133384	0.0610556	0.0177459	0.0115016	0.0624721	0.0256812	0.0042912	0.0750261
WP_001030273.1	BC1369	BC1369	D-alanyl-lipoteichoic acid biosynthesis protein DltD	0.0256247	0.0126616	0.0160994	0.0202145	0.0072787	0.00395349	0.0104478	0	0
WP_000727349.1	BC2272	BC2272	foldase	0.0355624	0.00878602	0.0357488	0.0233784	0.0303046	0.0274336	0.0289992	0.00565324	0.0247099
WP_001986050.1	BC1344	BC1344	7-cyano-7-deazaguanine reductase	0.00946082	0.0280486	0.0122276	0.0213238	0.0214988	0.0100091	0.00881688	0.0137504	0.0150255
WP_000415883.1	BC1515	BC1515	nucleoside diphosphate kinase	0.0508436	0.129203	0.00730144	0.106957	0.198064	0.044825	0.0947661	0.129319	0.0706554
WP_000594450.1	BC1302	BC1302	GntR family transcriptional regulator	0.0651876	0.15645	0.0374453	0.107747	0.169294	0.0344826	0.121502	0.106587	0.0129412
WP_001201260.1	BC4860	BC4860	hypothetical protein	0.0163122	0.0368465	0.0351379	0.0196087	0.0423633	0.0287625	0.0329376	0.0266718	0.0259068
WP_000400779.1	BC1624	BC1624	haloacid dehalogenase	0.0269774	0.0571286	0.0193705	0.0202682	0.0613034	0	0.020951	0.0147034	0
WP_000359601.1	BC0187	BC0187	hypothetical protein	0.0391206	0.0717979	0.0449435	0.0705394	0.0825479	0.0620814	0.0789922	0.0923945	0.023299
WP_000108802.1	BC4762	BC4762	phosphoenolpyruvate carboxykinase [ATP]	0.0382987	0.0702895	0.0439994	0.0345288	0.0435151	0.013506	0.035692	0.0139159	0.00760318
WP_001053288.1	BC1385	BC1385	thioredoxin	0.00705729	0.0119559	0.0111481	0.00848346	0.016037	0.0186656	0.0076731	0.0115393	0.0126093
WP_001146875.1	BC3847	BC3847	ribonuclease 3	0.0245114	0.0415253	0.0351998	0.0184155	0.0238714	0.0259319	0.0152287	0.00445314	0.00973217
WP_001056115.1	BC0419	BC0419	hydroxyethylthiazole kinase	0.0154656	0.0240171	0.0466398	0.0441535	0.0426748	0.0790819	0.0504453	0.0449556	0.0828973
WP_000421678.1	BC3993	BC3993	polyphosphate kinase	0.0403414	0.0626479	0.0926921	0.0484938	0.0392879	0.0142264	0.0751913	0.0219872	0
WP_000042226.1	BC4519	BC4519	hypothetical protein	0.0155961	0.0242199	0.0111985	0.0140609	0.0126574	0.0109999	0.00968973	0.00850032	0.00619237
WP_001123919.1	BC5128	BC5128	SsrA-binding protein	0.0320923	0.0498376	0.0138259	0.0289333	0.0312543	0.0282934	0.029908	0.0349824	0.0573396
WP_000066288.1	BC3761	BC3761	1-phosphatidylinositol phosphodiesterase	0.0287868	0.0406403	0.0578754	0.177347	0.242971	0.329929	0.21462	0.303333	0.342891
WP_000636314.1	BC1233	BC1233	anthranilate synthase component II	0.00568123	0.00802057	0.00734272	0.0196343	0.0304308	0.0390679	0.0167661	0.0227072	0.0473699
WP_000448594.1	BC1313	BC1313	DNA recombinase	0.0143792	0.0203001	0.00825975	0.0540157	0.0606828	0.0126771	0.0580689	0.0626966	0.014273
WP_000963381.1	BC1077	BC1077	TetR family transcriptional regulator	0.0240426	0.0339425	0.00690531	0.0216759	0.0234147	0.00847861	0.00746872	0.0131039	0
WP_000014087.1	BC2096	BC2096	oxalate:formate antiporter	0.0362509	0.0460601	0.0572643	0.0272355	0.0411883	0.0639194	0.0112612	0.00658593	0.0503765
WP_001222171.1	BC2321	BC2321	23S rRNA pseudouridine synthase F	0.0250403	0.031816	0.0251715	0.0112877	0.00812881	0.0132457	0.00388933	0.00454923	0.00994216
WP_000954998.1	BC0892	BC0892	hypothetical protein	0.0174703	0.0221976	0.0100353	0.0288761	0.0226854	0.0184827	0.0162812	0.0190436	0.013873
WP_000621705.1	BC4427	BC4427	prephenate dehydratase	0.0215685	0.0274047	0.0123894	0.0259271	0.0175044	0.00380305	0.0268006	0.0195924	0
WP_000684725.1	BC5198	BC5198	hypothetical protein	0.00952343	0.0121004	0.00547048	0.011448	0.00772895	0.00335843	0.00887524	0.00519054	0
WP_000747555.1	BC5272	BC5272	carbamoyl-phosphate synthase small subunit	0.157815	0.178238	0.339947	0.0948534	0.0512312	0.0556533	0.0490245	0	0
WP_000461779.1	BC1692	BC1692	hypothetical protein	0.0184735	0.0208642	0.0185703	0.0249826	0.0179911	0.0228014	0.0286936	0.0469867	0.0403416
WP_011110369.1	BC4170	BC4170	sporulation transcription factor Spo0A	0.0176906	0.01998	0.0127024	0.0292403	0.0287144	0.0218351	0.0357208	0.0224977	0.014048
WP_001057102.1	BC5063	BC5063	UDP-N-acetylenolpyruvoylglucosamine reductase 2	0.0338359	0.0382147	0.0145771	0.00508421	0	0.0119322	0.00525549	0.00614718	0
WP_000361252.1	BC1497	BC1497	cytidylate kinase	0.0483141	0.0477457	0.104073	0.0362985	0.00784207	0.0255569	0	0	0.00959145
WP_001084657.1	BC5263	BC5263	UDP-glucose 4-epimerase	0.0264012	0.0260906	0.0492876	0.0198353	0.00857057	0.0279311	0.0041007	0	0.0209649
WP_000414585.1	NA	NA	tRNA threonylcarbamoyladenosine modification protein TsaD	0.0637424	0.0629925	0.0823839	0.0287339	0.0517315	0.0561968	0.0297019	0.0463218	0.0506173
WP_000728609.1	BC1185	BC1185	peptide ABC transporter substrate-binding protein	0.0232211	0.022948	0.0300122	0.00697845	0.0188456	0.0163778	0.00721354	0.00421872	0.00921986
WP_001034173.1	BC5264	BC5264	hydrolase	0.0308141	0.0304516	0.0398258	0.00463015	0.0100031	0.0108666	0.0143584	0	0
WP_000185393.1	BC3024	BC3024	NAD(P)H nitroreductase	0.00479151	0.00473514	0.00481662	0.00359988	0.00622185	0.00591403	0.00372115	0.00348201	0.00285367
WP_000464511.1	BC4415	BC4415	Holliday junction ATP-dependent DNA helicase RuvA	0.0610128	0.060295	0.0525707	0.0458391	0	0.0322742	0.0189533	0	0.0121124
WP_001049502.1	BC0748	BC0748	thiamine biosynthesis protein ThiS	0.03504	0.0346278	0.0150958	0.0842422	0.0455	0.0679627	0.10885	0.114587	0.0417375
WP_000765153.1	BC2295	BC2295	exonuclease sbcCD subunit D	0.0381158	0.0376674	0.0164209	0.0171819	0.0185602	0	0.0177607	0.0138494	0
WP_000772104.1	BC0050	BC0050	4-diphosphocytidyl-2-C-methyl-D-erythritol kinase	0.0242262	0.0205211	0.0382693	0.0182013	0.00393227	0.0299018	0.0112887	0	0.0240473
WP_000526818.1	BC1517	BC1517	3-dehydroquinate synthase	0.0638121	0.0540527	0.0641465	0.0862961	0.0517881	0.033755	0.0693804	0.0347794	0.0380045
WP_001046622.1	BC3216	BC3216	D-cysteine desulfhydrase	0.101028	0.0855769	0.0870493	0.0455417	0.049195	0.0712551	0.0313839	0.0183544	0.0401128
WP_000976874.1	BC5130	BC5130	carboxylesterase	0.0150137	0.0105979	0.0237166	0.0090239	0.00974778	0.00264729	0.0116599	0.00545527	0.00596114
WP_000215889.1	NA	NA	N-acetylmuramoyl-L-alanine amidase	0.0213463	0.015068	0.0122618	0.019245	0.0138592	0.0188194	0.02984	0.0504153	0.0296641
WP_000573822.1	BC4935	BC4935	hypothetical protein	0.039199	0.0276699	0.0168876	0.0530106	0.0763507	0.0207353	0.0547965	0.0925797	0
WP_000081428.1	BC0613	BC0613	ArsR family transcriptional regulator	0.0164262	0.011595	0.00707668	0.0148093	0.013331	0.0260671	0.0204109	0.0298424	0.0260878
WP_000252982.1	BC0709	BC0709	iron transporter FeoA	0.0151491	0.0106935	0.00435099	0.0364209	0.0147535	0.0267116	0.02353	0.0963277	0.0210521
WP_001291827.1	BC4516	BC4516	succinate dehydrogenase iron-sulfur subunit	0.0221918	0.0125319	0.0286818	0.030011	0.0108061	0.0195648	0.00689379	0	0.0132168
WP_002179749.1	BC4055	BC4055	N-acetylglucosamine-6-phosphate deacetylase	0.0356488	0.0201311	0.0460743	0.0107132	0.00578631	0.0314288	0.00553707	0	0.0070771
WP_000392163.1	BC0104	BC0104	dna integrity scanning protein disa	0.0253223	0.0142997	0.0145457	0.0152198	0.00411018	0.00446495	0.00393313	0	0
WP_000794333.1	BC4458	BC4458	restriction endonuclease subunit S	0.00950538	0.00536775	0.00409508	0.00714142	0.00154286	0	0.0029528	0	0
WP_011110125.1	BC2609	BC2609	cytochrome P450	0.0173765	0.00735945	0.0174675	0.013055	0.0056409	0.0153195	0.0161938	0.00315689	0.0241474
WP_000712188.1	BC5155	BC5155	hypothetical protein	0.013184	0.0055838	0.0113598	0.00990516	0.00213995	0.00464932	0.00819108	0.00479042	0.00261732
WP_001167962.1	BC0619	BC0619	iron-enterobactin transporter ATP-binding protein	0.0167563	0.0047312	0.0168441	0.0151069	0.00271979	0	0.00520527	0	0
WP_011109966.1	BC1528	BC1528	zinc metallopeptidase	0.0227067	0.00641131	0.0195649	0.0170596	0	0.00400376	0.0141075	0.00412527	0.00450781
WP_000204448.1	BC4603	BC4603	GntR family transcriptional regulator	0.00585088	0.0212008	0.000980256	0.0133339	0.0332389	0.00481439	0.0106024	0.0223222	0.00271025
WP_001203687.1	BC4581	BC4581	NrdR family transcriptional regulator	0.0153778	0.0455907	0.00515279	0.037741	0.0873612	0.0094902	0.0417991	0.0651881	0.0142466
WP_001221192.1	BC4381	BC4381	Holliday junction DNA helicase	0.0375158	0.0988651	0.0817101	0.0328833	0.0781466	0.131197	0.0271929	0.071565	0.0868903
WP_000411976.1	BC3786	BC3786	zinc protease	0.0104486	0.0275352	0.0122539	0.0219803	0.0257221	0.0171953	0.0492283	0.0287904	0.0169401
WP_000375167.1	BC4057	BC4057	SMC-Scp complex subunit ScpB	0.0159266	0.0419713	0.00533668	0.039088	0.0542874	0.0163815	0.0202024	0.0337573	0.00737752
WP_001007255.1	BC2305	BC2305	isochorismatase	0.0158319	0.0365065	0.0424396	0.119342	0.113925	0	0.252463	0.204695	0.102671
WP_000665103.1	BC4955	BC4955	phosphatidylglycerophosphatase A	0.0327259	0.075462	0.00548289	0.120477	0.254085	0.0134642	0.094884	0.166474	0.0151593
WP_000983359.1	BC3885	BC3885	dihydroorotate dehydrogenase	0.0167809	0.0359309	0.0590409	0.011767	0.00953323	0.0241642	0.00608173	0.0071136	0.0116599
WP_000847211.1	BC5305	BC5305	ATP synthase epsilon chain	0.0267183	0.052808	0.0492403	0.0140515	0.0202382	0.038474	0	0.0339785	0.00618823
WP_000895121.1	BC3071	BC3071	copper homeostasis protein	0.00803626	0.0145598	0.0161567	0.0183143	0.0273924	0.0347163	0.0247562	0.0255499	0.0409481
WP_000255696.1	BC4902	BC4902	AsnC family transcriptional regulator	0.0113223	0.0186485	0.0170724	0.0198484	0.0192966	0.0232913	0.0123103	0.0119991	0.0183565
WP_000885350.1	BC4203	BC4203	phosphoglycolate phosphatase	0.0238226	0.0353136	0.0518862	0.0292335	0.0451122	0.0539067	0.0259014	0.015148	0.0827635
WP_000170025.1	BC2194	BC2194	FMN-dependent NADH-azoreductase 2	0.0273668	0.0405673	0.0275102	0.0335826	0.0466413	0.0394078	0.0148774	0.0174016	0.0316921
WP_000939077.1	BC1417	BC1417	phosphoglycerol transferase	0.0434735	0.0644432	0.0364178	0.0609687	0.181114	0.0894304	0.0866562	0.110573	0.0604135
WP_000730997.1	BC0670	BC0670	phospholipase C	0.0119732	0.0177486	0.00802398	0.0440781	0.040812	0.0911325	0.045563	0.0634447	0.116471
WP_000489455.1	BC4135	BC4135	L-serine dehydratase	0.0390568	0.0514631	0.0458051	0.0410809	0.0295842	0.0482068	0.0353874	0.0331132	0.0452298
WP_002195778.1	BC4233	BC4233	2OG-Fe(II) oxygenase	0.0308063	0.0405919	0.0154839	0.0162014	0.0466695	0.0126745	0.0167472	0.0261183	0.00713506
WP_011109790.1	BC0290	BC0290	multidrug ABC transporter ATP-binding protein	0.0243441	0.0280673	0.0407861	0.0170705	0.0276598	0.0350552	0.0132342	0.0103197	0.00563834
WP_000572132.1	BC4379	BC4379	hypothetical protein	0.0120044	0.0138404	0.0160898	0.0168354	0.0136394	0.00987782	0.0130519	0.0050888	0.00278034
WP_000809213.1	BC1570	BC1570	xanthine permease	0.0235501	0.023273	0.0394558	0.00412842	0	0.0145336	0	0	0
WP_000859655.1	BC4831	BC4831	ABC transporter ATP-binding protein	0.0224792	0.0222148	0.0263632	0.0118221	0.0170273	0.0231213	0.00407346	0	0.00520642
WP_000537078.1	BC4375	BC4375	uridine kinase	0.0162689	0.0160775	0.0163542	0.011408	0.00616159	0.00334672	0.00294809	0.00689657	0
WP_002005772.1	BC4493	BC4493	non-canonical purine NTP pyrophosphatase	0.0166	0.0164047	0.0139058	0.0174603	0.0345784	0.0170741	0.0150404	0.00351846	0.00768946
WP_000594240.1	BC4052	BC4052	haloacid dehalogenase	0.0181835	0.0179696	0.0152323	0.00956291	0	0.0149622	0.00659005	0.00770816	0
WP_000277778.1	BC0228	BC0228	1-acyl-sn-glycerol-3-phosphate acyltransferase	0.111111	0.109804	0.0558464	0.0389563	0	0	0	0	0
WP_000744805.1	BC2975	BC2975	glutamate 5-kinase	0.0296541	0.0293053	0.0149048	0.00519849	0.00561551	0	0.0214945	0.00628535	0
WP_000516114.1	BC5482	BC5482	sporulation initiation inhibitor Soj	0.0115913	0.00954576	0.017478	0.01016	0.010975	0.0214602	0.00840182	0.0073705	0.0187926
WP_011110358.1	BC4053	BC4053	GntR family transcriptional regulator	0.00992012	0.00816951	0.0149582	0.00695615	0.0112712	0.0102034	0.00539287	0.00420524	0.0091904
WP_001024210.1	BC4054	BC4054	glucosamine-6-phosphate deaminase	0.0302175	0.024885	0.0405011	0.0476752	0.0286109	0.0124322	0.0383299	0.0320238	0.020996
WP_000185713.1	BC3321	BC3321	NAD(P)H-dependent oxidoreductase	0.0154823	0.0127501	0.0181573	0.0108564	0.00586366	0.00955468	0.00561108	0.00328155	0.00358585
WP_000802845.1	BC4903	BC4903	D-glycerate dehydrogenase	0.0187759	0.0154625	0.02202	0.00658298	0	0.00386243	0.0102071	0	0.00869738
WP_001138531.1	BC4423	BC4423	L-aspartate oxidase	0.0174886	0.0144024	0.0146502	0.00306583	0.00331177	0	0.00633823	0	0
WP_000359781.1	BC4475	BC4475	organic hydroperoxide resistance protein	0.0209128	0.0172223	0.0105112	0.00366609	0.00792036	0.00860402	0.0075792	0.0265954	0.00484361
WP_000937330.1	BC5255	BC5255	RND transporter MFP subunit	0.0128154	0.0105539	0.00429419	0.0134796	0.0218413	0.0131814	0.0139337	0.00814889	0
WP_002024747.1	BC4020	BC4020	hypothetical protein	0.0165769	0.0136516	0.00555458	0.00871798	0.00627822	0	0.00600779	0.00351356	0
WP_000909573.1	BC1980	BC1980	acyl-CoA synthetase	0.0281302	0.0231661	0	0.103558	0.0585963	0	0.117242	0.0417365	0
WP_001208440.1	NA	NA	tRNA pseudouridine synthase B	0.0416437	0.0274359	0.0697698	0.0292012	0.0157719	0.0342665	0.00754625	0	0.0096451
WP_011110384.1	BC4309	BC4309	16S rRNA methyltransferase	0.034856	0.022964	0.0350387	0.030552	0	0.0215109	0	0	0.00807301
WP_000757012.1	BC4984	BC4984	ABC transporter substrate-binding protein	0.0360732	0.0237659	0.0120874	0.113828	0.136621	0.00742071	0.137273	0.107043	0
WP_000436783.1	BC5006	BC5006	proline dehydrogenase	0.0212939	0.0105217	0.00713518	0.0522608	0.0241942	0.0481847	0.0501628	0.0406203	0.0246595
WP_000823606.1	BC4416	BC4416	ferrichrome ABC transporter substrate-binding protein	0.0280136	0.013842	0	0.0147327	0.0106097	0	0.00507635	0.0118753	0
WP_000782307.1	BC2846	BC2846	D-alanyl-lipoteichoic acid biosynthesis protein DltD	0.0111378	0.00366892	0.00559808	0.00781	0	0.00229118	0	0	0
WP_001214214.1	BC1161	BC1161	foldase	0.0209321	0.00689528	0.00701392	0.0256863	0	0	0.0151724	0	0
WP_000372699.1	BC0291	BC0291	transcriptional regulator	0.0278471	0.00917317	0.0046655	0.0244085	0.0105466	0.011457	0.0151385	0.017707	0.00644967
WP_000840501.1	BC4302	BC4302	phosphate starvation protein PhoH	0.0209697	0.00345383	0.0175663	0.00367607	0.00397096	0.00431372	0.00379991	0	0.00485679
WP_000870461.1	BC3771	BC3771	hypothetical protein	0.0139071	0.00229059	0	0.0365696	0.0342361	0	0.0478821	0.0206338	0
WP_001235309.1	BC3766	BC3766	GTP-binding protein	0.00804592	0	0.0134801	0	0	0	0	0	0
WP_000219314.1	BC4584	BC4584	dephospho-CoA kinase	0.0075463	0.0238641	0.0106202	0.0126998	0.029152	0.0149027	0.00656383	0.0230325	0.00838944
WP_000834924.1	BC1047	BC1047	transcriptional regulator	0.00592512	0.0187373	0.00238247	0.0249288	0.0336606	0.0131638	0.0154612	0.0241125	0.00329356
WP_000517290.1	BC2006	BC2006	methyl-accepting chemotaxis protein	0.0157124	0.0465827	0.0442253	0.00991601	0.0107115	0.00775736	0.0136668	0.00799278	0.00436698
WP_001048437.1	BC2302	BC2302	2,3-dihydro-2,3-dihydroxybenzoate dehydrogenase	0.0247383	0.0733419	0.0497359	0.192551	0.174268	0	0.301246	0.289437	0.0756313
WP_000766706.1	BC3807	BC3807	bifunctional riboflavin kinase/FMN adenylyltransferase	0.0157467	0.0404599	0.0284926	0.0231879	0.0107349	0.0155486	0.0136966	0.00801025	0.00437652
WP_002002038.1	BC0518	BC0518	Fur family transcriptional regulator	0.0101609	0.0261076	0.00817134	0.0470251	0.085432	0.0326076	0.0375617	0.0671943	0.0225924
WP_011109772.1	BC0100	BC0100	hypothetical protein	0.0180388	0.0463491	0.01088	0.0455367	0.0737844	0.0133589	0.0156903	0.0321167	0
WP_001167131.1	BC2731	BC2731	hypothetical protein	0.013482	0.0346408	0.00542106	0.0311975	0.0551457	0.00998428	0.0351802	0.0377201	0.0112412
WP_002040581.1	NA	NA	thiamine-phosphate pyrophosphorylase	0.0160871	0.0349752	0.0323427	0.0236891	0.0511788	0.0635387	0.0594688	0.0613753	0.0894223
WP_000359096.1	BC3815	BC3815	ribosome maturation factor RimP	0.0482768	0.0954177	0.135883	0.040623	0.0658225	0.131091	0.0209958	0.0368371	0.0670883
WP_011110318.1	NA	NA	LexA family transcriptional regulator	0.0160834	0.0317885	0.0420361	0.016917	0.036548	0.0198514	0.0139895	0.0245446	0.0134103
WP_000443605.1	BC0707	BC0707	iron transporter FeoB	0.0418379	0.0826915	0.0420571	0.14082	0.0950725	0.103279	0.100075	0.0425653	0.0232562
WP_000559169.1	BC0026	BC0026	recombination protein RecR	0.0154665	0.0275122	0.0155475	0.0357897	0.0456899	0.0229079	0.0168161	0.0196692	0.00859727
WP_000711595.1	BC1341	BC1341	7-cyano-7-deazaguanine synthase	0.014567	0.023033	0.0527161	0.0153219	0.0165511	0.0287675	0.00950288	0.00370507	0.0971674
WP_000215932.1	BC4455	BC4455	hypothetical protein	0.0291666	0.0461176	0.0469111	0.0368138	0.0132557	0.0287997	0.019027	0.00741842	0.0162127
WP_000525847.1	BC1969	BC1969	LytR family transcriptional regulator	0.0194929	0.0308218	0.0235141	0.0533082	0.0398662	0.12511	0.0932531	0.114033	0.195038
WP_000626516.1	BC4197	BC4197	elongation factor P	0.0138118	0.021839	0.016661	0.0174331	0.0094158	0.0272761	0.00901022	0.010539	0.0191938
WP_000949054.1	BC5322	BC5322	hypothetical protein	0.0224785	0.0355425	0.018077	0.0472869	0.0766202	0.0166468	0.0537679	0.0628906	0.0312375
WP_002002955.1	BC2887	BC2887	hypothetical protein	0.0191004	0.026426	0.0345609	0.0281264	0.0303826	0.0424352	0.0249205	0.0340068	0.0424689
WP_001115005.1	BC1629	BC1629	flagellar motor switch protein FliN	0.0175062	0.0242203	0.0316762	0.0257788	0.0238686	0.0345718	0.0266472	0.0133579	0.0145966
WP_000071943.1	BC5386	BC5386	octanoyl-[GcvH]--protein N-octanoyltransferase	0.0177596	0.024571	0.0249937	0.003736	0.0121071	0.0175362	0	0	0.00987193
WP_000919677.1	BC0105	BC0105	hypothetical protein	0.0236656	0.0327421	0.0237896	0.0149352	0.0161333	0.0175259	0.0308768	0.0120385	0.00657744
WP_001168520.1	BC1495	BC1495	hypothetical protein	0.0291005	0.0402614	0.029253	0.00612173	0.0264512	0.0215508	0.0253118	0.00740161	0.00808797
WP_000601775.1	BC4987	BC4987	methionine import ATP-binding protein MetN 3	0.00914759	0.012656	0.00735642	0.0211677	0.0166296	0.00451625	0.00994581	0.00930663	0.0152545
WP_011109868.1	BC0941	BC0941	type II restriction endonuclease subunit M	0.0124752	0.0172598	0.00752433	0.00524868	0.0113394	0	0.0054255	0.00634603	0
WP_001257745.1	BC3869	BC3869	guanylate kinase	0.0138191	0.0163878	0.0500094	0.0145353	0.00942076	0.0136452	0.00901497	0.00702967	0.0153631
WP_000679609.1	BC2191	BC2191	thymidylate synthase	0.0148999	0.0176696	0.029956	0.0125377	0.0101576	0.00735624	0.00324002	0.00757949	0.00414117
WP_000745011.1	BC5302	BC5302	diguanylate cyclase	0.0306179	0.0363093	0.0554011	0.0386456	0.0487033	0.0377909	0.0399476	0.0545129	0.0595679
WP_000528788.1	BC1359	BC1359	bacitracin ABC transporter ATP-binding protein	0.0339999	0.0403199	0.0615205	0.0357619	0.0231784	0.0167861	0.02218	0.0259432	0.028349
WP_000944211.1	BC1271	BC1271	hypothetical protein	0.0138009	0.0163663	0.00832394	0.0145161	0.00627225	0.00340682	0.0120041	0	0
WP_000218005.1	BC3900	BC3900	YggS family pyridoxal phosphate enzyme	0.0139033	0.0137398	0.0391333	0.0175486	0.0189564	0.0274568	0.0181398	0.0212176	0.0347777
WP_000662501.1	BC3070	BC3070	signal peptidase I	0.0120073	0.0118661	0.0289686	0.0353629	0.0327425	0.0741015	0.0704974	0.0671884	0.140163
WP_001209009.1	BC3901	BC3901	laccase	0.0261197	0.0258124	0.0420105	0.0219787	0.0118709	0.0257911	0.0113595	0	0.014519
WP_011110362.1	BC4086	BC4086	purine nucleoside phosphorylase	0.0128613	0.01271	0.0206858	0.0162333	0.014613	0.00634972	0.027967	0.0392546	0.0178728
WP_000638992.1	BC4648	BC4648	aminotransferase V	0.0504439	0.0498505	0.0709915	0.0318349	0	0	0	0	0
WP_000084007.1	BC1226	BC1226	hypothetical protein	0.0313753	0.0310062	0.0441555	0.00660025	0.0142594	0.0232354	0.0204678	0.0239406	0.0261606
WP_000391521.1	BC4443	BC4443	septum site-determining protein MinC	0.0158231	0.015637	0.0127248	0.0133145	0	0.00390602	0.0103223	0.00804911	0.00439776
WP_000930085.1	BC0901	BC0901	aminopeptidase	0.0040518	0.00400413	0.00325842	0.00852356	0.00368292	0.0010002	0.0061675	0.00206112	0
WP_000623610.1	BC0874	BC0874	arginine ABC transporter ATP-binding protein	0.0567647	0.0560969	0.0342373	0.0358239	0.0128992	0.0140126	0.0246872	0	0
WP_000583756.1	BC4294	BC4294	hypothetical protein	0.065341	0.0645724	0.0131367	0.0549819	0.0445443	0.0322595	0	0.0166193	0
WP_000941223.1	BC4403	BC4403	recombination protein RecJ	0.0181485	0.014348	0.0328385	0.00763563	0.00412407	0	0	0	0
WP_000774005.1	BC4496	BC4496	glutamate racemase	0.00888034	0.0070207	0.0107122	0.00373622	0.00201797	0.00219215	0.00193105	0	0
WP_000136678.1	BC5376	BC5376	hypothetical protein	0.014698	0.0116201	0.0118201	0.0278276	0.0133599	0.00725657	0.0159806	0.0149536	0.00408506
WP_000821134.1	BC1432	BC1432	proton glutamate symport protein	0.0297333	0.0235068	0.0239113	0.00625485	0	0.00733981	0	0	0
WP_000911762.1	BC3867	BC3867	phosphopantothenoylcysteine decarboxylase	0.0293156	0.0231766	0.0117877	0.0123339	0	0.00723669	0	0	0
WP_011110147.1	BC2713	BC2713	hypothetical protein	0.0104141	0.00823327	0.00418747	0.00219076	0.0023665	0.00257077	0	0.00529758	0.00289441
WP_000476281.1	BC3926	BC3926	hypothetical protein	0.0103505	0.00818301	0.00208095	0.0195965	0.0188164	0.00511015	0.0157552	0.0157957	0.00575349
WP_000680010.1	BC1663	BC1663	flagellar motor switch protein FliN	0.0353929	0.0279813	0	0.0297817	0.0402135	0.0174738	0.00769626	0.0270062	0
WP_000974106.1	BC1181	BC1181	peptide ABC transporter permease	0.0133122	0.00789337	0.013382	0.0252038	0.0211755	0.00985856	0.0202634	0.0135437	0.00739979
WP_000772418.1	BC3787	BC3787	zinc protease	0.0379695	0.0225137	0.0305347	0.0798744	0.0517691	0.0374918	0.156874	0.048287	0.0422117
WP_011109889.1	NA	NA	ferrochelatase	0.0550714	0.0326541	0.044288	0.0347553	0.0375433	0.0407839	0.0359261	0	0.0153061
WP_011110396.1	BC4484	BC4484	hypothetical protein	0.0162706	0.00964749	0.00981349	0.0102683	0.00739465	0	0.0212284	0	0
WP_000817816.1	BC2063	BC2063	alanine racemase	0.0277051	0.0164275	0.0167102	0	0	0	0.00602453	0	0
WP_011110447.1	BC4951	BC4951	disulfide oxidoreductase	0.0349228	0.0207072	0.00702116	0.0367327	0.0238076	0.00862085	0.0455642	0.0710599	0.0194123
WP_011109815.1	BC0565	BC0565	hypothetical protein	0.0279133	0.016551	0	0.0234879	0.0190291	0	0.0182094	0	0
WP_000542912.1	BC5350	BC5350	transcriptional regulator	0.0213011	0.0084202	0.0342603	0.026886	0.00484046	0.0315496	0.0185278	0	0.0177608
WP_011110083.1	BC2330	BC2330	Zn-dependent hydrolase	0.00987269	0.00390262	0.0158791	0.00415374	0.00224347	0.00974848	0.00214684	0	0.00274394
WP_000661226.1	BC0400	BC0400	fatty acid desaturase	0.0154037	0.00608901	0.0154845	0.00324041	0	0	0	0	0
WP_000608914.1	BC4115	BC4115	malonyl-[acyl-carrier protein] O-methyltransferase BioC	0.0566314	0.0223861	0.0455425	0.0119133	0	0	0	0	0
WP_000160421.1	BC3635	BC3635	hypothetical protein	0.0111246	0.0043975	0.00670975	0.0865885	0	0.0302078	0.125792	0.0763966	0.0401946
WP_001041726.1	BC0682	BC0682	sortase	0.0106027	0.00419118	0.00639495	0.0178435	0.00963743	0.00785197	0.0184446	0.00809027	0.00589366
WP_000557353.1	BC5325	BC5325	tRNA threonylcarbamoyladenosine biosynthesis protein	0.0104835	0.00414408	0.00632307	0.00441073	0.00238228	0.00258791	0.00227966	0	0.00291371
WP_000338317.1	BC0615	BC0615	DeoR family transcriptional regulator	0.0825244	0.0326214	0.0331827	0.069441	0.0187529	0.0407431	0.0179451	0	0.0229362
WP_000727738.1	BC5488	BC5488	protein translocase component YidC	0.0248257	0.00490673	0.00499116	0.0156674	0	0	0.0053984	0	0
WP_000431159.1	BC4952	BC4952	hypothetical protein	0.0140213	0.00277128	0.00281896	0.014748	0.00637242	0.00692247	0.0365876	0.0427953	0.0116909
WP_002195506.1	BC2408	BC2408	DEAD/DEAH box family ATP-dependent RNA helicase	0.0100429	0.00198495	0.00201911	0	0	0	0.0043677	0	0
WP_000451819.1	BC1575	BC1575	hypothetical protein	0.0215036	0.00425013	0	0.0497597	0.00977297	0.00530827	0.037408	0.0328162	0
WP_003261152.1	BC2262	BC2262	thioredoxin	0.0165848	0.00327794	0	0.0313998	0.0150749	0	0.054096	0.0337463	0
WP_000086999.1	BC0350	BC0350	aspartyl/glutamyl-tRNA(Asn/Gln) amidotransferase subunit C	0.0211003	0	0	0.0310713	0.0143845	0	0.0412947	0.0268339	0
WP_000400857.1	BC5197	BC5197	MarR family transcriptional regulator	0.0103493	0	0	0.00653137	0.00940708	0	0.033757	0.0184261	0
WP_000960113.1	BC2304	BC2304	2,3-dihydroxybenzoate-AMP ligase	0.0189308	0.112249	0.0570901	0.263833	0.263488	0	0.504277	0.397236	0.0394611
WP_011109808.1	BC0517	BC0517	peroxiredoxin	0.00518626	0.0281889	0.0299773	0.0109101	0.02799	0.0384076	0.00986792	0.0181377	0.0342339
WP_000200601.1	BC3929	BC3929	phosphopantetheine adenylyltransferase	0.0216805	0.101771	0.0653824	0.0513092	0.0739002	0.080279	0.0471447	0.0620365	0.0602571
WP_000912402.1	BC5337	BC5337	hypothetical protein	0.0078245	0.0328629	0.0176974	0.01646	0.0311157	0.0217295	0.00850727	0.014926	0.0135918
WP_001178115.1	BC1060	BC1060	adhesin	0.0136431	0.0539303	0.0274291	0	0.0348779	0.0631473	0.00741678	0.0130127	0.0284389
WP_000134946.1	BC3934	BC3934	phosphoglycerate mutase	0.0244639	0.0664844	0.0799244	0.0385977	0.0555919	0.075488	0.0265986	0.0311116	0.0424957
WP_011110476.1	BC5141	BC5141	central glycolytic genes regulator	0.0204511	0.0555789	0.0256978	0.0161332	0.0116183	0.0315528	0.00555891	0	0.021315
WP_000054684.1	BC4300	BC4300	endoribonuclease YbeY	0.0221255	0.0546631	0.0278019	0.0465444	0.0817019	0.0887542	0.0420984	0.06331	0.115301
WP_000677216.1	BC0036	BC0036	thymidylate kinase	0.00695491	0.0154645	0.0209741	0.0128018	0.0296331	0.0214606	0.0113427	0.011056	0.0144974
WP_000127403.1	BC1598	BC1598	LACX protein	0.018431	0.0409819	0.0324233	0.0145396	0.0104707	0.00568723	0.0150295	0.0117196	0
WP_000191121.1	BC1196	BC1196	CYTH domain-containing protein	0.0322043	0.0716072	0.0404663	0.0254049	0.0182953	0.0298117	0.0087536	0	0.0111883
WP_001251731.1	BC0368	BC0368	hypothetical protein	0.00929974	0.0206783	0.00233712	0.00733627	0.0158496	0	0	0.00295669	0
WP_000216086.1	BC4594	BC4594	citrate synthase	0.00974613	0.0192629	0.0269423	0.0358793	0.0304523	0.0721763	0.0476846	0.0278875	0.0880348
WP_001986965.1	BC4925	BC4925	NADH dehydrogenase	0.023259	0.0459708	0.052607	0.0122322	0.00660673	0	0.00632215	0	0
WP_000280859.1	BC5330	BC5330	thymidine kinase	0.00883513	0.0174624	0.0155425	0	0.00501924	0.0136312	0	0	0.00613891
WP_000578368.1	BC0073	BC0073	type III pantothenate kinase	0.0106002	0.018332	0.0266393	0.0167243	0.00602195	0.026167	0.0115251	0.00337014	0.00736531
WP_000660669.1	BC0336	BC0336	membrane protein	0.0133986	0.0231717	0.016836	0.0105697	0.0114176	0.0289406	0.00728386	0.00851969	0.0325841
WP_001197720.1	BC4677	BC4677	general stress protein	0.0139373	0.0241033	0.0105077	0.0439787	0.0118767	0.00860121	0.0378836	0.00886224	0
WP_001110258.1	BC1246	BC1246	NADH dehydrogenase	0.0218463	0.032384	0.0384314	0.0517016	0.0496436	0.0202232	0.100949	0.0277826	0.00758974
WP_001065220.1	BC4589	BC4589	DNA-binding response regulator	0.00956556	0.0141795	0.0144235	0.00754597	0.0108684	0.00885488	0.0104002	0.0121648	0
WP_000763267.1	BC0121	BC0121	16S RNA G1207 methylase RsmC	0.011382	0.0168721	0.014302	0.00598591	0.00646609	0.00702422	0.00309378	0.0036187	0.00395426
WP_001256797.1	BC0743	BC0743	ABC transporter ATP-binding protein	0.0539797	0.080017	0.0542625	0.0283886	0.0766647	0.0499693	0.029345	0.0171619	0.0375067
WP_001234876.1	BC0062	BC0062	hypothetical protein	0.00901254	0.0133598	0.00452988	0.0213291	0.00256001	0.0139049	0.00979897	0.0171923	0.00939328
WP_011110492.1	BC5276	BC5276	tyrosine protein phosphatase	0.00808436	0.0119839	0.00406336	0	0.00688909	0	0	0	0
WP_000642362.1	BC0800	BC0800	hypothetical protein	0.0150766	0.0223488	0.00378889	0.0237868	0.03426	0.0139564	0.0122941	0.0335533	0.0104756
WP_000398594.1	BC5336	BC5336	two-component system response regulator	0.0351595	0.0521188	0	0.138681	0.149806	0.0759437	0.133796	0.190032	0.122149
WP_000450149.1	NA	NA	hypothetical protein	0.00815079	0.0120824	0	0.0064299	0.0208371	0.00251508	0.0332326	0.0621937	0.00849513
WP_011110063.1	NA	NA	isoleucine--tRNA ligase	0.00606436	0.00749127	0.0167644	0.00318932	0.00172258	0	0.00494515	0	0
WP_000012476.1	BC4118	BC4118	ATP-dependent dethiobiotin synthetase BioD	0.00790344	0.00976309	0.0178759	0.00831304	0	0	0.00859309	0.00502553	0.00274578
WP_011110347.1	BC3962	BC3962	arginine decarboxylase	0.0173444	0.0214254	0.0305117	0.0364865	0.01478	0.0107039	0.0282868	0.016543	0.0060257
WP_000368414.1	BC1342	BC1342	6-pyruvoyl tetrahydrobiopterin synthase	0.0408152	0.0504189	0.0615437	0.0214652	0.0115936	0.0503772	0.0110942	0	0.184338
WP_000150184.1	BC0597	BC0597	nicotinate phosphoribosyltransferase	0.0198226	0.0244867	0.024908	0.0416997	0.0337836	0.0183498	0.0431045	0.0126045	0.0137733
WP_000156016.1	BC0464	BC0464	radical SAM/CxCxxxxC motif protein YfkAB	0.0294653	0.0363984	0.0296197	0.0154962	0	0	0	0	0
WP_000924694.1	BC1261	BC1261	ATP-binding protein	0.0159315	0.0196801	0.0120113	0.0209465	0.0090507	0.00491596	0.0173217	0	0
WP_011110023.1	BC1926	BC1926	zinc transporter	0.0387867	0.0479131	0.0097475	0.0917929	0.0330521	0.0598418	0.0948853	0.0246632	0.107801
WP_002025497.1	BC1284	BC1284	peptidase M6	0.0158993	0.0196404	0.00399566	0.00418083	0.0361297	0.0343422	0.02593	0.0303295	0.0220947
WP_000572298.1	BC1138	BC1138	ATP-dependent helicase/nuclease subunit A	0.0154922	0.01531	0.0350401	0.00407377	0	0.0143412	0.00421101	0	0.0215289
WP_000810103.1	BC0416	BC0416	phage infection protein	0.0221219	0.0218616	0.0444756	0.0174512	0.00628372	0	0.0120261	0.0140665	0
WP_000155021.1	BC0558	BC0558	flotillin	0.00761309	0.00752353	0.0133927	0.022021	0.0064875	0.00234916	0.0186242	0.0048409	0
WP_000382737.1	BC3304	BC3304	hypothetical protein	0.0146598	0.0144873	0.0184207	0.0424037	0.0499694	0.00452354	0.107588	0.0605908	0.0152791
WP_000932762.1	BC0511	BC0511	glutamate synthase	0.00697879	0.00689669	0.0087692	0.00367023	0.00198233	0	0.00189694	0	0
WP_000970524.1	BC5429	BC5429	beta-1,3-N-acetylglucosaminyltransferase	0.0190402	0.0188162	0.01914	0.0100135	0	0	0	0	0
WP_002000582.1	NA	NA	acyl carrier protein	0.0118886	0.0117488	0.00896319	0.0187571	0.0101309	0.0146738	0.019389	0.0188989	0.0206514
WP_000673190.1	BC1199	BC1199	NAD kinase	0.0128644	0.0127131	0.00646592	0.00676556	0.00365414	0	0.00349674	0	0
WP_000247558.1	BC2242	BC2242	hypothetical protein	0.00461454	0.00456025	0.00115968	0.0121342	0.00786456	0.0056956	0.0050172	0.00586846	0.00320632
WP_000504930.1	BC3714	BC3714	tRNA dimethylallyltransferase	0.0128948	0.00955734	0.0388871	0.0135631	0.00732554	0.0238736	0.01402	0.00819937	0.0223993
WP_000804110.1	BC3303	BC3303	hypothetical protein	0.0164538	0.0121952	0.03308	0.0173065	0.0140211	0.0203085	0.0178896	0.0156936	0.0171489
WP_001017437.1	BC1820	BC1820	2-deoxyribose-5-phosphate aldolase	0.0122165	0.00905456	0.0184207	0	0	0.00376961	0	0	0
WP_000105019.1	BC0364	BC0364	RNA methyltransferase	0.0162287	0.0120283	0.0244706	0	0	0	0	0	0
WP_000301519.1	BC1131	BC1131	cold-shock protein CspA	0.00839087	0.00621912	0.00843484	0.0198579	0.00476685	0.0155349	0.0296499	0.0293451	0.00583023
WP_011110414.1	BC4611	BC4611	hypothetical protein	0.0184599	0.013682	0.0139174	0.00970826	0.00524352	0	0.00501766	0.005869	0
WP_001207706.1	BC4487	BC4487	DNA helicase	0.013109	0.00971609	0.00658885	0.00344709	0.00372361	0	0.00712644	0	0
WP_001078007.1	BC3627	BC3627	acetyl-CoA acetyltransferase	0.00901143	0.00667907	0.00452933	0	0	0	0	0	0
WP_000358352.1	BC1544	BC1544	hypothetical protein	0.0349168	0.0258796	0	0.0550896	0	0.0107742	0.0664364	0.0777085	0
WP_000137534.1	BC3484	BC3484	oligoendopeptidase F	0.0180112	0.00889967	0.045264	0.0568339	0.0255804	0.0166731	0.06854	0.0114527	0.0125147
WP_000768018.1	BC3460	BC3460	short-chain dehydrogenase	0.00755566	0.00373339	0.0132917	0.00993404	0.00643856	0.0139886	0.0143762	0.0168154	0.0262495
WP_011109769.1	BC0044	BC0044	hydrolase TatD	0.00891184	0.0044035	0.0156775	0.00468685	0.00253141	0.00274991	0.00242237	0	0.00309611
WP_000715321.1	BC1924	BC1924	L-lactate dehydrogenase	0.0451954	0.0223318	0.0567902	0.0475376	0.0256755	0.0697293	0.0491391	0.0287382	0.0471047
WP_000869116.1	BC4476	BC4476	GTP-binding protein	0.00979174	0.00483827	0.00984305	0.0102992	0.00556269	0	0.00532308	0.00622623	0
WP_000723125.1	BC0622	BC0622	UDP-glucose 4-epimerase	0.0375638	0.0185609	0.0377606	0.00987763	0	0.011591	0.0306312	0.0119428	0.0130502
WP_000996782.1	BC1247	BC1247	hypothetical protein	0.02806	0.013865	0.0141035	0.00737856	0	0	0	0	0
WP_000118543.1	BC4694	BC4694	peptidase M4	0.00614203	0.00303489	0.00308711	0.00646034	0.00872323	0.00568571	0.010017	0.00976378	0.00213384
WP_001266408.1	BC1637	BC1637	flagellar hook-associated protein FlgL	0.00761287	0.00376166	0.00191319	0.122113	0.0259492	0.105709	0.107603	0.0943949	0.108438
WP_000364812.1	BC5479	BC5479	mechanosensitive ion channel protein MscS	0.0130752	0.00323034	0.0197156	0	0	0.0121038	0	0	0
WP_001235507.1	BC4541	BC4541	methyltransferase	0.0259732	0.00641691	0.019582	0	0	0	0	0	0
WP_000041153.1	BC1376	BC1376	flavodoxin	0.00542338	0.00133989	0.0027259	0.0299483	0.0231077	0	0.047173	0.0586252	0.0131892
WP_001246588.1	BC4808	BC4808	thiamine transporter	0.00909225	0.00224632	0.00456995	0.00478172	0	0	0.00247141	0	0
WP_000150378.1	BC4177	BC4177	farnesyl-diphosphate synthase	0.00794254	0.00196228	0.00399208	0.00417708	0	0.00245082	0.0021589	0	0.00275936
WP_011109963.1	BC1514	BC1514	heptaprenyl diphosphate synthase subunit II	0.0127339	0.00314603	0.00320017	0.00334847	0	0	0.00346127	0	0
WP_000180554.1	BC4735	BC4735	hypothetical protein	0.0121566	0.00300341	0	0.01918	0.0310779	0	0.0165218	0.01546	0
WP_000607016.1	BC3688	BC3688	hypothetical protein	0.00602334	0.00148812	0	0.012671	0.00171093	0.00371722	0.0130979	0.00574505	0
WP_000260509.1	BC4365	BC4365	bifunctional acetaldehyde-CoA/alcohol dehydrogenase	0.030973	0	0.0622705	0.00814453	0	0	0	0	0
WP_000947336.1	BC1448	BC1448	flavohemoprotein	0.00997388	0	0.0125327	0	0	0	0	0	0
WP_000616577.1	BC2195	BC2195	1-acyl-sn-glycerol-3-phosphate acyltransferase	0.0220052	0	0.0165904	0.0057864	0	0	0	0	0
WP_000051758.1	BC4799	BC4799	hypothetical protein	0.00879688	0	0.00442149	0.00462639	0	0	0.00478224	0.00559363	0
WP_002025286.1	BC0604	BC0604	hypothetical protein	0.0105745	0	0	0.00834186	0	0	0.0028743	0	0
WP_001008298.1	BC2579	BC2579	hypothetical protein	0.0117738	0.0426629	0.00789035	0.016512	0.0936421	0.00484404	0.0426707	0.0598926	0.00545388
WP_000488386.1	BC0107	BC0107	2-C-methyl-D-erythritol 2,4-cyclodiphosphate synthase	0.00613605	0.0222342	0.00205607	0.0408757	0.0673939	0.0176717	0.0422527	0.0624273	0.00284234
WP_001190882.1	BC2797	BC2797	acetyltransferase	0.00861617	0.031221	0	0.0181254	0.0326323	0	0.0124907	0.0365249	0
WP_000926669.1	BC5199	BC5199	Xaa-Pro dipeptidase	0.0113423	0.037363	0.0608094	0.0238603	0.0343657	0.0699976	0.0246641	0.00961626	0.0525399
WP_011110028.1	BC1952	BC1952	nitroreductase	0.0126724	0.0417443	0.0382164	0.0266582	0.0479945	0.0417098	0.0459272	0.0537196	0.0528309
WP_000998268.1	BC3975	BC3975	phosphatase	0.00774455	0.0229603	0.0415207	0.0135765	0.0146656	0.0286767	0.0168407	0.00984899	0.0322869
WP_001042046.1	BC3478	BC3478	phosphoglycerate mutase	0.00756445	0.0224264	0.0253469	0.0106086	0.0257842	0.031122	0.010966	0.0256532	0.03504
WP_000357819.1	BC1673	BC1673	transcriptional regulator	0.0110693	0.0328172	0.0185455	0.00776197	0.00838462	0.00455418	0.00401173	0	0
WP_000637205.1	BC2192	BC2192	dihydrofolate reductase	0.00660415	0.0174039	0.0221292	0.0069464	0.0150073	0.0217369	0.00478695	0.00279957	0.0122367
WP_000077401.1	BC4936	BC4936	diaminopimelate epimerase	0.0107055	0.0282121	0.0215231	0.0112603	0.0162181	0.0132135	0.0155195	0.0136145	0.00991798
WP_000405875.1	BC0587	BC0587	acetyltransferase	0.0248462	0.0654771	0.0416273	0.0696902	0.0564605	0.13289	0.036019	0.0631954	0.0805648
WP_001107259.1	BC1747	BC1747	glyoxalase	0.0332526	0.0876303	0.0445691	0.0699517	0.151126	0.109447	0.0602569	0.112769	0.107823
WP_001987176.1	BC4136	BC4136	L-serine dehydratase	0.00904424	0.0238343	0.0121222	0.00634197	0.00685072	0.0111631	0.00655563	0.0115019	0.00837896
WP_001220526.1	BC2046	BC2046	CBS domain-containing protein	0.00769615	0.0202816	0.00257883	0.0188883	0.0378923	0.0126655	0.0306816	0.0391497	0.010695
WP_000288284.1	BC0106	BC0106	2-C-methyl-D-erythritol 4-phosphate cytidylyltransferase	0.00604987	0.0139503	0.0101359	0.0106057	0.00458258	0	0.010963	0.00512921	0.00280242
WP_000871236.1	BC4258	BC4258	hydroxyacylglutathione hydrolase	0.00592295	0.0117066	0.017862	0.00207664	0.00672967	0.0121842	0.0021466	0.0025108	0.00274363
WP_000111875.1	BC4175	BC4175	hemolysin A	0.0395855	0.0782397	0.0663216	0.027758	0.0449771	0.0325729	0.0286932	0.0503422	0
WP_001143085.1	BC4204	BC4204	transcriptional regulator MntR	0.00954256	0.0188606	0	0.0200742	0.0289127	0	0.0276673	0.020226	0
WP_000279455.1	BC3865	BC3865	peptide deformylase 1	0.01161	0.0191224	0.0389028	0.00814112	0	0.0143299	0.00841538	0	0.00537799
WP_002164656.1	BC0079	BC0079	dihydropteroate synthase	0.0141287	0.0232708	0.0284054	0.00990726	0.037457	0.0290644	0.0256026	0.0119786	0.0196341
WP_000050842.1	BC0101	BC0101	protein-arginine kinase	0.0228297	0.0376019	0.0382489	0.0640342	0.0605246	0.0281781	0.0827393	0.0580665	0.0317255
WP_000402298.1	BC1409	BC1409	1-(5-phosphoribosyl)-5-[(5-phosphoribosylamino)methylideneamino] imidazole-4-carboxamide isomerase	0.00332927	0.00548351	0.00557786	0.00700362	0.00630453	0.00273949	0.00723956	0.00282263	0.00462656
WP_011110511.1	BC5422	BC5422	hypothetical protein	0.0132023	0.0217449	0.0221191	0.00462882	0	0.00543173	0	0	0
WP_000492858.1	BC0446	BC0446	hypothetical protein	0.0113973	0.0187721	0.0152761	0.011988	0.0086331	0.00468914	0.0123918	0.00966289	0
WP_000765314.1	BC4333	BC4333	hypothetical protein	0.0445696	0.0734088	0.0448031	0.0468794	0.06752	0.036674	0.0161529	0	0.0206455
WP_000049642.1	BC0286	BC0286	tRNA threonylcarbamoyladenosine biosynthesis protein TsaE	0.00980731	0.0161532	0.0098587	0.00687705	0.0260005	0.0282448	0.00710873	0.0124723	0.0318006
WP_000647271.1	BC3380	BC3380	quinone oxidoreductase	0.0237206	0.0390692	0.0158966	0.0249499	0.00898378	0	0.0171936	0.0100554	0
WP_000219440.1	BC2114	BC2114	glutathione peroxidase	0.00969778	0.0159728	0.00649907	0.0136005	0.029383	0.0239394	0.021088	0.020555	0.0134766
WP_000121588.1	BC0024	BC0024	DNA polymerase III subunit gamma/tau	0.016031	0.0211233	0.0483451	0.0112412	0.012143	0	0.0116199	0	0
WP_011110000.1	BC1763	BC1763	cysteine synthase A	0.00840616	0.0110764	0.0169004	0.00589454	0.00636739	0.013834	0.00609312	0.0142538	0.0272573
WP_000973777.1	BC4424	BC4424	cysteine desulfurase	0.00518139	0.00682725	0.00868091	0.00181664	0	0	0.00187784	0	0
WP_000658854.1	BC3994	BC3994	exopolyphosphatase	0.00807217	0.0106363	0.0108193	0.016981	0.0030572	0.00664218	0.0175531	0.00342188	0
WP_001255000.1	BC4335	BC4335	phosphatidylserine decarboxylase proenzyme	0.0119449	0.0157392	0.01601	0	0	0	0	0	0
WP_001077285.1	BC4117	BC4117	8-amino-7-oxononanoate synthase	0.0105281	0.0138723	0.0105833	0	0	0	0.00763117	0	0
WP_000409484.1	BC1974	BC1974	peptidoglycan N-acetylglucosamine deacetylase	0.00781334	0.0102952	0.00523619	0.0109577	0.00591835	0.0096438	0.00566342	0.00331216	0.00723859
WP_001027000.1	BC5456	BC5456	ribosomal RNA large subunit methyltransferase H	0.0137538	0.0181227	0.00460864	0.0144666	0.00520904	0.00565867	0.00498467	0.0058304	0
WP_000564306.1	BC3989	BC3989	diguanylate phosphodiesterase	0.00848302	0.0111776	0.00284249	0.0118969	0	0	0.00614883	0	0
WP_000522472.1	BC2705	BC2705	hypothetical protein	0.0135568	0.0178631	0.00454261	0.00950624	0	0	0.0147397	0.0976967	0.00627978
WP_011110498.1	BC5344	BC5344	acetyl-CoA acetyltransferase	0.0102855	0.0135527	0.00344647	0.00721237	0.00779094	0.00846343	0.00745535	0.00872028	0.00476446
WP_011110027.1	BC1951	BC1951	D-alanyl-D-alanine carboxypeptidase	0.00679267	0.00895035	0.00227609	0.00476313	0.00257261	0	0.0049236	0	0
WP_002195195.1	BC0954	BC0954	TcdA-E operon negative regulator	0.0230847	0.0304175	0.00773521	0	0	0	0	0.00978583	0
WP_000869815.1	BC0052	BC0052	reactive intermediate/imine deaminase	0.00960739	0.0126592	0	0.0134737	0.00363864	0	0.00348191	0.012218	0
WP_000616017.1	BC3931	BC3931	hypothetical protein	0.00698631	0.0092055	0	0.00489892	0.00264595	0.00287434	0.00253198	0.00296157	0
WP_000625866.1	BC3871	BC3871	hypothetical protein	0.00684707	0.00676652	0.0206488	0.00720192	0	0.00845115	0.00248151	0.00580509	0.0031717
WP_002025668.1	BC2019	BC2019	zinc transporter	0.0162195	0.0160287	0.0434787	0.0113734	0.00614287	0.066731	0.0235131	0	0.0525924
WP_000793532.1	BC5057	BC5057	glyoxal reductase	0.0197714	0.0195388	0.053	0.00693201	0.00748809	0.0406722	0.0143311	0.0083813	0.036634
WP_000493688.1	BC1565	BC1565	ATP-dependent helicase	0.00667028	0.00659181	0.0178806	0.00467731	0.00252626	0.00548863	0	0	0
WP_001187674.1	BC1513	BC1513	demethylmenaquinone methyltransferase	0.00926499	0.009156	0.0217316	0.00649677	0.00701793	0.00762369	0.00335782	0	0
WP_000851109.1	BC1540	BC1540	3-methyl-2-oxobutanoate hydroxymethyltransferase	0.0124768	0.01233	0.0292651	0.00437447	0	0.0102665	0	0.00528904	0.0173385
WP_001248875.1	BC0624	BC0624	VWA domain-containing protein	0.00943341	0.00932244	0.0221266	0.00330743	0.00357275	0	0.00683771	0.00399892	0.00436975
WP_001044679.1	BC3601	BC3601	DNA-binding response regulator	0.00737906	0.00729226	0.0123629	0.00776148	0.0111788	0.0212515	0.00534864	0.00625613	0.0136725
WP_000276385.1	BC4785	BC4785	7,8-dihydro-8-oxoguanine-triphosphatase	0.00767219	0.00758194	0.012854	0.00268993	0.00290572	0.00315653	0	0.00325232	0
WP_000938900.1	BC0482	BC0482	PTS acetylglucosamine transporter subunit IIB	0.00437613	0.00432465	0.00733177	0	0	0.00180045	0	0	0
WP_000091509.1	BC4301	BC4301	hypothetical protein	0.00845296	0.00835352	0.0113297	0.00296368	0	0.00347776	0.00306352	0	0
WP_001234947.1	BC4704	BC4704	16S rRNA pseudouridine(516) synthase	0.0108115	0.0106843	0.0108681	0.00758118	0.00818933	0.0044481	0.00391829	0	0
WP_000219567.1	BC4503	BC4503	deaminase	0.0134825	0.0133239	0.0045177	0.0189082	0.0153188	0	0.0342042	0.0171461	0
WP_001085202.1	BC0103	BC0103	DNA repair protein RadA	0.0133529	0.0131958	0.00447429	0.0140449	0.0101144	0.00549371	0.00483936	0	0
WP_000413268.1	BC5334	BC5334	UDP-N-acetylglucosamine 1-carboxyvinyltransferase	0.024997	0.0247029	0.008376	0.00876415	0.0189344	0	0	0	0
WP_001201796.1	BC3214	BC3214	membrane protein	0.0399321	0.0394623	0	0.0560021	0.0453709	0	0	0.0169276	0
WP_000198175.1	BC1652	BC1652	hypothetical protein	0.0145263	0.0143555	0	0.0254653	0.0385113	0.023906	0.0157939	0.0123157	0
WP_002024693.1	BC3813	BC3813	hypothetical protein	0.00587117	0.00386807	0.00983656	0.0185263	0.00222361	0.0193243	0.0148948	0.0149331	0.0163179
WP_001026075.1	BC5042	BC5042	potassium transporter	0.00702708	0.00462961	0.0117732	0.0049275	0.00266139	0.00289111	0.00254675	0.00297885	0
WP_001103874.1	BC4367	BC4367	cysteine synthase	0.0134312	0.00884877	0.0180021	0.00470907	0	0	0.00486772	0	0
WP_011110462.1	BC5076	BC5076	short-chain dehydrogenase	0.00268729	0.00177045	0.00360182	0.00376874	0.00101777	0.00110562	0.00486963	0.00113917	0.00124481
WP_002025263.1	BC0483	BC0483	penicillin-binding protein	0.0115862	0.00763325	0.0116469	0.00812442	0.00877615	0.00953367	0.00839812	0.0049115	0.00536695
WP_000022488.1	BC1568	BC1568	methionine aminopeptidase	0.00571173	0.00376302	0.00382777	0.00600774	0.00216322	0.00469989	0.00414009	0	0
WP_000168209.1	BC4674	BC4674	3-deoxy-7-phosphoheptulonate synthase	0.00793412	0.00522719	0.00531713	0.00556354	0.00901475	0.00979288	0.00575097	0	0.00367525
WP_000747503.1	BC3229	BC3229	hypothetical protein	0.00626055	0.0041246	0.00419557	0.002195	0	0	0	0	0
WP_001059319.1	BC0903	BC0903	methyltransferase	0.0100489	0.00662046	0.00673438	0	0	0	0	0	0
WP_011110393.1	BC4456	BC4456	restriction endonuclease subunit R, partial	0.00981195	0.00646435	0.00657558	0	0	0	0	0	0
WP_000922498.1	BC3996	BC3996	hypothetical protein	0.0194032	0.0127833	0.00650162	0.0204088	0	0	0.0070321	0	0
WP_000290155.1	BC5436	BC5436	methionine-S-sulfoxide reductase	0.00963522	0.00634792	0.00322857	0.00675638	0.00364918	0.00396417	0.010476	0	0.00446323
WP_000071591.1	BC4556	BC4556	ribonuclease HIII	0.0377096	0.024844	0	0.0264426	0.0142819	0	0	0	0
WP_000441064.1	BC5168	BC5168	excinuclease ABC subunit B	0.0126203	0.00415728	0.0169152	0.00442478	0	0.0051923	0.00457384	0	0
WP_001149861.1	BC0481	BC0481	glutaminase 1	0.0276812	0.00911851	0.0185508	0.00970525	0.0104838	0	0	0	0
WP_000748460.1	BC4363	BC4363	iron-hydroxamate ABC transporter substrate-binding protein	0.00757797	0.00249627	0.00253923	0.0345397	0.0459205	0	0.0686601	0.0642476	0.00351027
WP_000021897.1	BC4274	BC4274	hypothetical protein	0.013683	0.00450736	0.00458491	0.00959477	0	0	0.004959	0	0
WP_000804864.1	BC3995	BC3995	hypothetical protein	0.00914636	0.00301292	0.00306476	0.00641358	0.00346403	0.00752608	0.00331482	0	0.0127103
WP_000286451.1	BC5270	BC5270	UDP-phosphate galactose phosphotransferase	0.0155066	0.00510805	0.00519594	0.00543673	0	0	0	0	0
WP_000574107.1	BC3783	BC3783	hypothetical protein	0.0167698	0.00552418	0.00561923	0	0	0	0	0	0.00776811
WP_001027672.1	BC2370	BC2370	hypothetical protein	0.0154893	0.00510237	0.00519017	0	0	0	0	0	0
WP_001251457.1	BC3870	BC3870	hypothetical protein	0.0183565	0.00604686	0	0.0321797	0.0139045	0.0151046	0.0199583	0.0700337	0.0170062
WP_000076422.1	BC5035	BC5035	DNA methyltransferase	0.0150564	0.00495975	0	0.0211156	0.0171071	0	0.0218269	0.0255302	0
WP_000728223.1	BC3466	BC3466	iron-hydroxamate ABC transporter substrate-binding protein	0.00703381	0.00231702	0	0.0147967	0	0	0.00764758	0.00298171	0
WP_001072569.1	BC1025	BC1025	glyoxalase	0.019451	0.00640738	0	0	0	0	0.00704941	0	0
WP_011110105.1	BC2464	BC2464	glucosaminidase	0.00602256	0	0.0141263	0.0232271	0.0478998	0.0272561	0.0240096	0.0280833	0.0167386
WP_011110477.1	NA	NA	sporulation regulator WhiA	0.00846195	0	0.0141771	0.00593366	0	0.0069629	0.00306678	0	0.00391974
WP_000587069.1	BC1112	BC1112	hypothetical protein	0.0115052	0	0.00771033	0.00806764	0.00435741	0.00473353	0.00833943	0	0
WP_002164611.1	BC1004	BC1004	RNA polymerase sigma factor SigB	0.020916	0	0.014017	0	0.0237647	0	0	0	0
WP_000060512.1	BC4807	BC4807	iron transporter FeoA	0.0119428	0	0.0040018	0.0083745	0	0	0.00432831	0.00506269	0.00553215
WP_000135694.1	BC3949	BC3949	hypothetical protein	0.0250837	0	0	0.061562	0.0380002	0.0103201	0.0727268	0.0318998	0.0116193
WP_000821364.1	BC0003	BC0003	hypothetical protein	0.0106469	0	0	0.0074658	0	0	0.0154346	0.01354	0
WP_001225758.1	BC5046	BC5046	lysine decarboxylase	0.0043116	0.0426088	0.0021671	0.0272103	0.0685838	0.0239476	0.0398465	0.0603151	0.017975
WP_011110502.1	BC5358	BC5358	collagen-binding protein, partial	0.0139848	0.117472	0.210871	0	0.0794477	0.0345222	0	0.0177849	0
WP_011110386.1	BC4328	BC4328	HD domain-containing protein	0.0044501	0.035182	0.0134203	0.00702109	0.0278091	0.00823896	0.00725762	0.00282967	0.00618413
WP_000888025.1	BC4686	BC4686	cell division protein FtsK	0.00656294	0.048643	0.22101	0.00690306	0.0708397	0.0688539	0.00356781	0.0375583	0.0182405
WP_000757677.1	BC1705	BC1705	zinc transporter	0.00357978	0.0229948	0.0125949	0.116724	0.0650776	0.0972054	0.157632	0.0842216	0.144266
WP_000054739.1	BC5120	BC5120	hypothetical protein	0.0101937	0.0604429	0.00512358	0.0321661	0.0463285	0.00629093	0	0	0
WP_000454210.1	BC4741	BC4741	integrase	0.0110583	0.060105	0.0333487	0.0290784	0.0251288	0.0341223	0	0.00703158	0.0153672
WP_001289809.1	BC3950	BC3950	hypothetical protein	0.0200817	0.0992273	0.0605608	0.0316836	0.0912673	0.123932	0.032751	0.0510771	0.0558135
WP_000456219.1	BC4341	BC4341	GTP pyrophosphokinase	0.0063386	0.0281882	0.0286732	0.0266684	0.0468125	0.0430296	0.00344585	0	0.0660638
WP_001006686.1	BC3045	BC3045	membrane protein	0.0238692	0.106148	0.0719827	0.0502123	0.122041	0.191497	0.116784	0.0758879	0.19902
WP_000815762.1	BC4927	BC4927	cell surface protein	0.0121223	0.0539086	0.0365574	0.0318763	0.179054	0.0822922	0.0329502	0.115622	0.0252688
WP_000543296.1	BC1224	BC1224	acetyltransferase	0.00398629	0.0157576	0.0200359	0.018868	0.0249107	0.0369013	0.0216707	0.0380212	0.0498563
WP_000494340.1	BC4653	BC4653	hypothetical protein	0.00322994	0.0127678	0.0048703	0.00339733	0.00917465	0.00597994	0.00351178	0.00821524	0.00673278
WP_000343660.1	BC3302	BC3302	hypothetical protein	0.0148735	0.0514449	0.0672816	0.0234665	0.0844965	0.0826109	0.0485141	0.0756605	0.072342
WP_000959125.1	BC2312	BC2312	hypothetical protein	0.004895	0.016931	0.0172223	0.0875276	0.102892	0.00302089	0.114426	0.143178	0.0680239
WP_000036294.1	BC1343	BC1343	7-carboxy-7-deazaguanine synthase	0.0103189	0.0356914	0.020746	0.0217074	0.0351731	0.0191046	0.0280484	0.0131229	0.071699
WP_001291883.1	BC1774	BC1774	peptide-methionine (S)-S-oxide reductase	0.00547607	0.0189408	0.0110095	0.0172796	0.0155548	0.0135179	0.0178617	0.0208923	0.00760988
WP_011110066.1	BC2179	BC2179	acetyltransferase	0.00895222	0.0309642	0.00449957	0.0188323	0.0406861	0.0165742	0.0292002	0.0341545	0.0186608
WP_000203336.1	BC1337	BC1337	MarR family transcriptional regulator	0.00889904	0.0307802	0	0.00936023	0.0353888	0	0	0.0169758	0
WP_000379366.1	BC2737	BC2737	PadR family transcriptional regulator	0.00143542	0.00496487	0	0.00905887	0.0114165	0.0017717	0.00780338	0.0100401	0.00199475
WP_000252605.1	BC1068	BC1068	uroporphyrinogen decarboxylase	0.00462987	0.0137262	0.0186165	0.00730471	0.00789069	0.011429	0.00503387	0.00883192	0.00643394
WP_000812076.1	BC4331	BC4331	shikimate dehydrogenase (NADP+)	0.0105207	0.0311908	0.0370154	0.00553296	0.0119536	0.0324635	0.0114387	0.00668975	0.0219303
WP_011110041.1	BC2017	BC2017	ribosomal-protein-serine acetyltransferase	0.00841349	0.0249435	0.0253727	0.0309733	0.0477971	0.0623073	0.0228691	0.0320991	0.0350757
WP_000782642.1	BC3368	BC3368	6-phosphogluconolactonase	0.0038825	0.00959206	0.0117085	0.00612556	0	0	0.00422128	0.00246875	0
WP_000393250.1	BC4839	BC4839	ABC transporter ATP-binding protein	0.00522535	0.0129097	0.00787909	0.00274808	0.0178111	0.00322475	0.00568131	0.00332262	0
WP_011110495.1	NA	NA	hypothetical protein	0.00843404	0.0208371	0.00847824	0.00443557	0	0	0.004585	0.00536292	0
WP_000218968.1	BC4992	BC4992	arsenate reductase	0.00916831	0.0226511	0	0.0337521	0.0677107	0.0056581	0.0249208	0.064128	0.00637042
WP_000435265.1	BC1366	BC1366	SSEB protein	0.00609039	0.0150469	0	0.00960903	0.0207597	0	0.0132437	0.0193634	0
WP_000189709.1	BC2908	BC2908	hypothetical protein	0.00527879	0.0130417	0	0.00832854	0.00599777	0	0.00573942	0.0033566	0
WP_011110512.1	BC5424	BC5424	methyl-accepting chemotaxis protein	0.00698028	0.0137963	0.0280674	0.00734203	0	0.00861558	0	0	0
WP_002025724.1	BC2213	BC2213	isochorismatase	0.00727862	0.014386	0.0219503	0.0114837	0.00413498	0.0089838	0.00791374	0.00462822	0
WP_011110100.1	BC2449	BC2449	lipase/acylhydrolase	0.00793227	0.0156779	0.0159477	0.012515	0.0225316	0	0.00862444	0.0201754	0.00551158
WP_000277999.1	BC0655	BC0655	universal stress protein	0.00373872	0.00738949	0.00751663	0	0.00212397	0	0.00203248	0.00237733	0
WP_000658539.1	BC1725	BC1725	D-serine dehydratase	0.0130393	0.0257719	0.0262153	0	0	0	0	0	0
WP_000601728.1	BC5274	BC5274	UDP-N-acetylglucosamine 4,6-dehydratase	0.00497579	0.0098345	0.0100037	0	0	0	0	0	0
WP_000865740.1	BC0287	BC0287	tRNA threonylcarbamoyladenosine biosynthesis protein TsaB	0.0233163	0.0460841	0.0351578	0.0367871	0.013246	0	0	0.0148261	0.0162009
WP_000747210.1	BC4096	BC4096	D-threo-aldose 1-dehydrogenase	0.00354483	0.00700625	0.0053451	0.00745707	0.00805527	0.00656293	0.00963536	0.0067621	0.00985221
WP_000470745.1	BC0004	BC0004	DNA recombination protein RecF	0.0222122	0.0439019	0.0223286	0.0467268	0	0.027416	0.0120752	0	0
WP_001086285.1	BC4298	BC4298	cytidine deaminase	0.00679987	0.0134398	0.00341775	0.0107284	0.00386301	0.00419645	0	0.0043238	0.00472476
WP_000510673.1	BC4426	BC4426	sulfurase	0.00612661	0.0121091	0.00307936	0.00644412	0.00348053	0.00378096	0.00333061	0.0038957	0.00425696
WP_001206324.1	BC5003	BC5003	acetyl-CoA acetyltransferase	0.00306338	0.00605468	0.00153971	0.00161107	0.00696122	0.00567156	0.0133227	0.00389579	0.00638558
WP_000407049.1	BC3462	BC3462	hypothetical protein	0.0105165	0.0207856	0	0.0165923	0.0358466	0.0129802	0.0228683	0.0468096	0.00730718
WP_001221911.1	BC1806	BC1806	2-dehydropantoate 2-reductase	0.0136905	0.027059	0	0.00720002	0	0	0.00744258	0	0
WP_000205380.1	BC1672	BC1672	alanyl-tRNA editing protein	0.00904595	0.0134093	0.0272801	0.0142721	0.015417	0.0111652	0.00491765	0	0.00628541
WP_002041261.1	BC2772	BC2772	methyltransferase	0.00581632	0.00862185	0.0087702	0.0305887	0.0429553	0.0107684	0.0252954	0.0480792	0.0282895
WP_011110205.1	BC3020	BC3020	hypothetical protein	0.00607211	0.00900102	0.0091559	0.015967	0.0103487	0.00749465	0.0198059	0.0077221	0.0210954
WP_001160952.1	BC3938	BC3938	hypothetical protein	0.0035051	0.0051958	0.0052852	0.0110603	0.01593	0.00648938	0.0114329	0.0222877	0.00730635
WP_000495039.1	BC0678	BC0678	methyl-accepting chemotaxis protein	0.00699491	0.0103689	0.0105474	0.0110361	0	0	0.00760529	0	0
WP_011110391.1	BC4392	BC4392	cysteine desulfurase	0.0103434	0.0153326	0.0155964	0.00543972	0.00587608	0.0191499	0.0112459	0.00657701	0
WP_011110497.1	BC5343	BC5343	3-hydroxybutyryl-CoA dehydrogenase	0.0043472	0.00644409	0.00655497	0.00228624	0.00740893	0.00268282	0.00236327	0.00276423	0
WP_011109770.1	BC0045	BC0045	ribonuclease M5	0.0172615	0.0255877	0.026028	0	0.0294189	0.0426109	0.00938389	0	0.0359815
WP_000716485.1	BC2241	BC2241	aldehyde dehydrogenase	0.0125301	0.018574	0.0125958	0.0263589	0.0142367	0.00773279	0.0476822	0.0159349	0.0087063
WP_002040760.1	BC1048	BC1048	general stress protein	0.00474437	0.00703283	0.00476923	0.0249512	0.0134764	0.00292792	0.0206334	0.027151	0.00329653
WP_000737757.1	BC2468	BC2468	penicillin-binding protein	0.00374218	0.00554723	0.00376179	0.00590417	0.00850372	0.00923774	0.0101718	0.00475904	0.00780053
WP_000392606.1	BC4963	BC4963	hypothetical protein	0.0023194	0.00343817	0.00233155	0.0012198	0	0	0	0.00737414	0
WP_011109890.1	BC1072	BC1072	endonuclease	0.00395195	0.00585818	0.00198633	0.00415675	0.0067353	0.00487778	0.00429679	0.00502582	0.00549186
WP_000932389.1	BC2035	BC2035	magnesium transporter	0.0130806	0.0193901	0.00657457	0	0	0	0	0	0
WP_000348590.1	BC4382	BC4382	hypothetical protein	0.0042853	0.00635233	0	0.00676108	0.0146069	0.00264462	0.0139777	0.0136244	0.00595512
WP_001059449.1	BC0081	BC0081	2-amino-4-hydroxy-6-hydroxymethyldihydropteridine pyrophosphokinase	0.00367086	0.00544151	0	0.00193055	0.00625625	0	0	0.00233417	0
WP_000750850.1	BC1837	BC1837	glyoxalase	0.0149578	0.0221728	0	0	0.0169951	0.018462	0	0	0
WP_000111516.1	BC5487	BC5487	Jag protein	0.00786871	0.0116642	0	0	0	0	0.00427767	0	0
WP_000687954.1	BC0304	BC0304	DSBA oxidoreductase	0.00574273	0.00567517	0.0230913	0.00302017	0.0130498	0.0212643	0.00936576	0.00730321	0.0319218
WP_000798324.1	BC2013	BC2013	alpha/beta hydrolase	0.011189	0.0110574	0.0224953	0.0176533	0.0190695	0.0621464	0.0182481	0.0142294	0.0621958
WP_001206458.1	NA	NA	Holliday junction DNA helicase RuvB	0.0243033	0.0240174	0.0488613	0.0127814	0.0276134	0.0299969	0.013212	0.0154537	0.0506601
WP_000494262.1	BC2815	BC2815	ATP-dependent DNA helicase RecQ	0.00399888	0.00395184	0.00803966	0.00630918	0	0	0.00217391	0	0
WP_000547992.1	BC4097	BC4097	glyoxal reductase	0.00538641	0.00532305	0.0108293	0.00283278	0.00306002	0.00332415	0.00585643	0	0.00374264
WP_001266965.1	BC4400	BC4400	D-aminoacyl-tRNA deacylase	0.0133743	0.013217	0.0201666	0.0211011	0.0151959	0.00825377	0.0145413	0.0170085	0
WP_000987340.1	BC3699	BC3699	lysozyme	0.0189264	0.0187038	0.0285384	0.0199073	0.0860168	0.0700811	0.0617338	0.0842426	0.0526026
WP_002163841.1	BC0607	BC0607	LytR family transcriptional regulator	0.0159915	0.0158034	0.024113	0.0168203	0.0272543	0.0888205	0.0260804	0.0406738	0.0777797
WP_000414867.1	BC5365	BC5365	hypothetical protein	0.013934	0.01377	0.0210105	0.00732804	0	0	0	0.0177203	0
WP_000332860.1	BC1512	BC1512	heptaprenyl diphosphate synthase subunit I	0.0119568	0.0118161	0.0180291	0.00628822	0.00679265	0.00737897	0	0	0
WP_001256734.1	BC4512	BC4512	flagellar motor protein MotB	0.00691929	0.00683789	0.0104333	0.00363894	0.0078617	0	0.00376153	0.00439974	0
WP_000645827.1	BC0668	BC0668	(R,R)-butanediol dehydrogenase	0.00573088	0.00566346	0.00864137	0.00301394	0	0	0.00311548	0.00364407	0
WP_000713630.1	BC5454	BC5454	radical SAM protein	0.0068883	0.00680726	0.0103866	0	0.00391324	0	0	0	0
WP_000765995.1	BC2225	BC2225	6-phosphogluconate dehydrogenase	0.0371592	0.0367221	0.0560309	0	0	0.0458646	0	0.0236283	0.103277
WP_001113932.1	BC3859	BC3859	GTPase A	0.0329878	0.0325998	0.049741	0	0	0.020358	0	0	0
WP_000735140.1	BC4199	BC4199	3-dehydroquinate dehydratase	0.0147694	0.0145957	0.0148468	0.0233023	0.00839051	0.0182295	0.00802909	0.00939137	0.0102622
WP_001020856.1	BC2749	BC2749	acetyltransferase	0.0087908	0.00868738	0.00883686	0.0184928	0.0249703	0.0162754	0.00955788	0.0167693	0
WP_000644512.1	BC2660	BC2660	alcohol dehydrogenase	0.00920982	0.00910148	0.00925808	0.00968712	0	0.00568372	0.00500673	0	0.0127985
WP_000908401.1	BC4060	BC4060	protein RibT	0.00568378	0.00561691	0.00571356	0	0	0.00350767	0	0.0108424	0
WP_000471646.1	BC2549	BC2549	GntR family transcriptional regulator	0.0097882	0.00967305	0.00983949	0	0	0	0	0	0
WP_001057959.1	BC5269	BC5269	glycosyl transferase family 1	0.00722301	0.00713804	0.00726086	0	0	0	0	0	0
WP_001987267.1	BC3990	BC3990	short-chain dehydrogenase	0.0170523	0.0168517	0.00857083	0.0269041	0	0	0.0185403	0.010843	0
WP_000336147.1	NA	NA	hypothetical protein	0.0160284	0.0158398	0.00805617	0.0252885	0	0.00989169	0.0261405	0.0305756	0.011137
WP_001057116.1	NA	NA	cold-shock protein	0.00469446	0.00463923	0.00235953	0.0172821	0.00266692	0.0173827	0.0178643	0.0149252	0.0130474
WP_001151993.1	BC1483	BC1483	ferredoxin	0.0144232	0.0142536	0.00724941	0.00758536	0.00819384	0.0356044	0	0	0.0100217
WP_001115697.1	BC0186	BC0186	membrane protein	0.00570783	0.00564068	0.00286887	0.00600364	0.00324262	0.00352251	0.00620589	0	0.00396597
WP_000241986.1	BC3307	BC3307	D-Ala-D-Ala carboxypeptidase VanY	0.00960811	0.00949508	0.00482923	0.00505302	0	0	0	0	0
WP_001973720.1	BC4437	BC4437	hypothetical protein	0.00412817	0.00407961	0.0020749	0.00434212	0	0	0.0022442	0.00524993	0
WP_011109813.1	BC0552	BC0552	internalin	0.0151638	0.0149854	0	0.0558239	0.103375	0	0.247305	0.347118	0
WP_011109777.1	BC0191	BC0191	membrane protein	0.0070801	0.00699681	0	0.0223411	0.0160888	0.00873878	0.0461874	0.0360159	0
WP_002024793.1	BC4246	BC4246	hypothetical protein	0.0089269	0.00882189	0	0.0187791	0.0304283	0.00550912	0.0194117	0.0227053	0.00620268
WP_001149504.1	BC1639	BC1639	flagellar biosynthesis protein FliS	0.00404779	0.00400017	0	0.0149015	0.020696	0	0.0198045	0.0154431	0
WP_011110279.1	BC3498	BC3498	NADPH:quinone reductase	0.0138553	0.0136924	0	0.0145734	0	0	0	0	0
WP_001065793.1	BC3908	BC3908	cell division protein DivIB	0.00532533	0.00526268	0	0.00840196	0	0	0	0	0
WP_000591716.1	BC2363	BC2363	aspartate-semialdehyde dehydrogenase	0.00570627	0.00563914	0	0.003001	0.00648347	0	0.0031021	0	0
WP_000039472.1	NA	NA	type B DNA polymerase	0.00253372	0.00250391	0	0.00133252	0	0	0	0.00161111	0
WP_000148833.1	BC5028	BC5028	DNA-binding response regulator	0.0113399	0.0112065	0	0	0	0	0	0	0
WP_000358277.1	BC4481	BC4481	hypothetical protein	0.00280254	0.00138479	0.0112689	0.00294778	0.00477637	0.0172955	0	0	0.00389458
WP_000912251.1	BC0083	BC0083	tRNA-dihydrouridine synthase	0.00553081	0.00273287	0.0166794	0.00290872	0.00314206	0	0.00300671	0	0.00384298
WP_001004171.1	BC4116	BC4116	transporter	0.0120506	0.0059544	0.0302843	0	0	0	0	0	0
WP_001118781.1	BC3793	BC3793	cell division protein FtsK	0.00505299	0.00249677	0.0101589	0.00265743	0	0	0	0	0
WP_000218674.1	BC3980	BC3980	acetyldiaminopimelate deacetylase	0.00858506	0.00424203	0.0129451	0.013545	0.00975435	0.0105963	0	0	0.00596516
WP_001034844.1	BC1990	BC1990	hypothetical protein	0.00903263	0.00446318	0.0136199	0.00950074	0	0.00557437	0.00491041	0.00574354	0.00627615
WP_011109968.1	BC1537	BC1537	bifunctional biotin--[acetyl-CoA-carboxylase] synthetase/biotin operon repressor	0.00647289	0.00319837	0.00976021	0.00340417	0	0.00399466	0.00351885	0	0.00449756
WP_002022482.1	BC4548	BC4548	cell surface protein	0.00205621	0.00101601	0.00206698	0.0389299	0.0256989	0	0.0972501	0.142515	0.00285743
WP_000377334.1	BC2169	BC2169	aspartate--tRNA(Asp/Asn) ligase	0.00817305	0.00403845	0.00821588	0.0171932	0.00464311	0.00504389	0.00888623	0	0
WP_000380455.1	BC4582	BC4582	S-adenosylmethionine decarboxylase	0.00600963	0.00296947	0.00604112	0.00632108	0	0.0148351	0.00326701	0.00382132	0.0208784
WP_001158098.1	BC4723	BC4723	thiamine/molybdopterin biosynthesis protein MoeB	0.00592904	0.00292965	0.00596011	0.00311816	0	0.00365903	0.0032232	0	0
WP_001093334.1	BC3629	BC3629	biotin biosynthesis protein BioY	0.00495439	0.00244805	0.00498035	0.00260557	0	0	0	0	0
WP_011110286.1	BC3532	BC3532	glyoxalase	0.00221006	0.00109203	0.00222164	0.0023246	0.00251107	0	0.00120145	0.0014053	0
WP_000538278.1	BC2871	BC2871	hypothetical protein	0.0035478	0.00175303	0.00356639	0.00186583	0.00403102	0	0.00192869	0	0
WP_011110159.1	BC2757	BC2757	tryptophan 2,3-dioxygenase	0.00476306	0.00235351	0.00239401	0.0125248	0.00541179	0.00881838	0.0103574	0.00302867	0
WP_000486625.1	BC2259	BC2259	sporulation-control protein	0.0132923	0.00656799	0.006681	0	0.00755138	0	0.00722611	0.00845215	0
WP_000869148.1	BC1303	BC1303	lactate utilization protein A	0.00370543	0.00183092	0.00186242	0	0	0	0	0	0
WP_000844385.1	BC2723	BC2723	oxidoreductase	0.00380266	0.00187896	0.00191129	0	0	0	0	0	0
WP_000775712.1	BC1661	BC1661	flagellar motor switch protein FliN	0.0123755	0.00611497	0	0.0390506	0.00703053	0	0.0336385	0.0314767	0
WP_000872148.1	BC3924	BC3924	hypothetical protein	0.0071413	0.00352865	0	0.0037557	0.00405698	0	0.00388223	0.00454091	0
WP_000061560.1	BC5461	BC5461	hypothetical protein	0.00442224	0.00218511	0	0.00232571	0	0	0.00240406	0	0
WP_000288330.1	BC4025	BC4025	hypothetical protein	0.0133422	0.00659262	0	0	0	0	0	0.00848385	0
WP_001046079.1	BC4087	BC4087	phosphopentomutase	0.00550153	0	0.0193562	0.0231466	0.0218779	0.00679039	0.0687883	0.045477	0.0382263
WP_000616740.1	BC4856	BC4856	menaquinone-specific isochorismate synthase	0.00745138	0	0.0224713	0.00391877	0	0	0	0	0
WP_001253349.1	BC0805	BC0805	hypothetical protein	0.00532847	0	0.00535639	0	0	0.00657679	0.00289672	0	0
WP_000766756.1	BC1832	BC1832	DNA topoisomerase III	0.00390388	0	0.00392434	0	0	0	0	0	0
WP_000713493.1	BC2211	BC2211	hypothetical protein	0.00815639	0	0.00409957	0.0085791	0.00463365	0	0.0133022	0.00518637	0
WP_000389058.1	NA	NA	histidinol-phosphatase	0.0158212	0	0.00795203	0.00832054	0.00898801	0.0292915	0	0	0.0439721
WP_000646793.1	BC2299	BC2299	hypothetical protein	0.0023641	0	0.00118824	0.00621655	0.00134305	0.00437692	0.00514078	0.00751625	0.0065706
WP_002195311.1	BC1368	BC1368	nitronate monooxygenase	0.0057676	0	0.00289891	0.00303325	0.00327658	0.0035594	0.00627088	0	0
WP_000819234.1	BC4106	BC4106	hypothetical protein	0.0109579	0	0.00550765	0	0.00622517	0	0.00595703	0	0
WP_000495817.1	BC3606	BC3606	hypothetical protein	0.0109881	0	0.00552282	0	0	0	0	0.00698693	0.00763484
WP_000058591.1	BC1137	BC1137	ATP-dependent helicase/deoxyribonuclease subunit B	0.00335972	0	0.00168866	0	0	0	0	0	0
WP_000484688.1	BC1642	BC1642	flagellar basal body rod protein FlgC	0.00737638	0	0	0.0271553	0.00419053	0	0.0240601	0.00469039	0
WP_000933960.1	BC3868	BC3868	DNA-directed RNA polymerase subunit omega	0.00412383	0	0	0.0086751	0.00234275	0	0.00896735	0.00524441	0
WP_000812943.1	BC4394	BC4394	recombinase RarA	0.00788158	0	0	0.00829004	0	0	0	0	0
WP_000582040.1	BC4464	BC4464	bifunctional folylpolyglutamate synthase/dihydrofolate synthase	0.00398604	0	0	0.00628893	0	0	0.00216693	0	0
WP_000781269.1	BC1479	BC1479	ATP--cob(I)alamin adenosyltransferase	0.00958767	0	0	0.00504227	0	0	0	0	0
WP_001038807.1	BC2498	BC2498	DNA-binding response regulator	0.0107799	0	0	0	0	0	0	0	0
WP_000908873.1	BC5267	BC5267	glycosyl transferase	0.00601631	0	0	0	0	0	0	0	0
WP_000547841.1	BC4473	BC4473	glutamyl-tRNA reductase	0.00449012	0	0	0	0	0	0	0	0
WP_000068304.1	BC1653	BC1653	LysR family transcriptional regulator	0.00510002	0.0504003	0.0153802	0.0429147	0.0753305	0.0125897	0.0166352	0.0194576	0.0070873
WP_000417516.1	BC5122	BC5122	hypothetical protein	0.00587801	0.0522797	0.00590881	0.0185479	0.0267144	0	0	0	0
WP_000602293.1	BC0077	BC0077	anthranilate synthase subunit II	0.00518098	0.0358403	0.0260407	0.0272474	0.0470931	0.025579	0.00563307	0.0329441	0.0215994
WP_000526272.1	BC3828	BC3828	ATP-dependent protease subunit HslV	0.00551205	0.0381304	0.0221637	0.0173931	0.00626279	0.0476236	0.0119861	0	0.0153198
WP_001141371.1	BC4789	BC4789	S-ribosylhomocysteine lyase	0.00266126	0.0184097	0.00267521	0.00559837	0.0120949	0	0.00289348	0.00338441	0
WP_000504032.1	BC3978	BC3978	potassium transporter Trk	0.00234239	0.013889	0.0164827	0.00492757	0.00532286	0.0144558	0	0.0029789	0.0130205
WP_000153584.1	BC2032	BC2032	ADP-ribose pyrophosphatase	0.0107126	0.0635195	0.0646124	0.0112678	0.0121717	0.0132223	0.0232947	0.0136236	0.0148869
WP_000057314.1	BC4039	BC4039	acireductone dioxygenase	0.00212299	0.0125881	0.0106706	0.0133981	0.0144729	0.0183425	0.0161577	0.0134994	0.0177014
WP_011110283.1	BC3522	BC3522	TetR family transcriptional regulator	0.00492075	0.0291772	0	0.0207031	0.0335458	0	0.0107003	0.0125158	0
WP_000439483.1	BC3461	BC3461	thiol biosynthesis deacetylase BshB2	0.00312684	0.0154503	0.0282891	0.0197334	0.03908	0.0231563	0.0203982	0.0278356	0.0391073
WP_000619543.1	BC1349	BC1349	acetyltransferase	0.00676666	0.0334353	0.054417	0.0284694	0.0153766	0.0584634	0	0	0.0282101
WP_000796568.1	BC0596	BC0596	cadmium transporter	0.00133634	0.0066031	0.00806006	0	0	0	0	0	0
WP_000165844.1	BC4743	BC4743	ABC transporter ATP-binding protein	0.00212286	0.0104895	0.0106699	0.00893152	0.002412	0.00524039	0.0023081	0	0.00295006
WP_000442783.1	BC2018	BC2018	oxidoreductase	0.00214417	0.0105947	0.00862161	0.00225529	0.00487241	0.00793947	0.0069938	0.00545361	0.0327763
WP_000506622.1	BC0508	BC0508	hypothetical protein	0.0028964	0.0143116	0.00873472	0.0091395	0.0131636	0.00714989	0.00944741	0.0147338	0.00402501
WP_000358062.1	BC0080	BC0080	dihydroneopterin aldolase	0.00266954	0.0131907	0.0080506	0.00842368	0.00909941	0.00988484	0.00290249	0.0135798	0.00741952
WP_000873069.1	BC4326	BC4326	methyltransferase	0.00310349	0.0122679	0.0249581	0.00652866	0.00705238	0.0153222	0.00674861	0.00394681	0.00862561
WP_001114478.1	BC4586	BC4586	formamidopyrimidine-DNA glycosylase	0.0046882	0.0185322	0.0329894	0.00986234	0.0106535	0.0289326	0.0050973	0.0119243	0
WP_000683439.1	BC4958	BC4958	NAD(P)H dehydrogenase	0.00267013	0.0105549	0.0134206	0.00561701	0.0182028	0.00659134	0.00290312	0.0101871	0.00371057
WP_000633769.1	BC0692	BC0692	acetyltransferase	0.00510171	0.0201668	0.0256422	0	0.0173897	0.0314845	0.00554688	0.012976	0.0283586
WP_000607108.1	BC1912	BC1912	hypothetical protein	0.00410623	0.0162317	0.016511	0.00863807	0.018662	0.00506821	0.0133936	0.010444	0
WP_000389102.1	BC4378	BC4378	caffeoyl-CoA O-methyltransferase	0.00339755	0.0134303	0.0136614	0	0	0.00838702	0	0	0
WP_000439321.1	BC1536	BC1536	CCA-adding enzyme	0.00293367	0.0115966	0.00884713	0.00308571	0	0.00362095	0.00637932	0	0
WP_000375633.1	NA	NA	peptidyl-tRNA hydrolase	0.00471401	0.0186342	0.00473871	0.00495831	0.0107121	0.0116367	0	0.00599495	0.00655087
WP_000868927.1	BC4613	BC4613	metal-dependent hydrolase	0.00318482	0.0125894	0.00320151	0	0.00361859	0	0.00346273	0	0
WP_001048563.1	BC3194	BC3194	MarR family transcriptional regulator	0.0105912	0.0418664	0	0.0111401	0.0722024	0	0.0230308	0.0404075	0
WP_000747348.1	BC3852	BC3852	transcription factor FapR	0.00682947	0.0269965	0	0.00718341	0	0	0.0148508	0	0
WP_001244565.1	BC0099	BC0099	hypothetical protein	0.00348934	0.0137932	0	0.00367017	0.0118938	0.0043068	0.00758764	0.00443751	0.004849
WP_011110207.1	BC3053	BC3053	hypothetical protein	0.00174821	0.00691057	0	0.00183881	0.00794527	0.00215777	0.00570227	0.017786	0
WP_000350713.1	BC1190	BC1190	adaptor protein MecA	0.00530718	0.0157342	0.0426799	0.0223289	0.0361801	0.0851566	0.0230811	0.0337465	0.081127
WP_001033498.1	BC5435	BC5435	Swarming motility protein SwrC	0.00588641	0.0174515	0.0355035	0.0123829	0.0401289	0.196167	0.00640006	0	0.0490807
WP_000401659.1	BC0637	BC0637	protein kinase	0.0029652	0.00879095	0.0178844	0	0.00336906	0.0146395	0.00644788	0.00754188	0.0164825
WP_000537095.1	BC4454	BC4454	molecular chaperone Tir	0.006559	0.0194455	0.0395602	0	0	0	0	0	0
WP_001208237.1	BC0397	BC0397	hypothetical protein	0.00145478	0.004313	0.00731202	0.00459052	0.00826462	0.00718239	0.00158172	0.00185009	0.00202165
WP_000176601.1	BC3406	BC3406	oxidoreductase	0.00365326	0.0108308	0.018362	0	0	0.00450912	0.00397204	0	0
WP_000272099.1	BC0339	BC0339	heptaprenylglyceryl phosphate synthase	0.00204386	0.00605946	0.0082183	0.00429957	0.00464448	0.00252269	0.00444442	0.00259925	0.00568055
WP_001233729.1	BC0361	BC0361	polysaccharide deacetylase	0.00336697	0.00998208	0.0135385	0.00354146	0	0	0	0	0
WP_000422016.1	BC3385	BC3385	methyl-accepting chemotaxis protein	0.00264687	0.00784719	0.00798221	0	0	0	0	0	0
WP_001224971.1	BC4509	BC4509	sodium export permease	0.013928	0.0412923	0.0280019	0.0146498	0.015825	0.0171909	0.0454299	0	0
WP_000164930.1	BC3499	BC3499	hypothetical protein	0.00308824	0.00915572	0.00620884	0.00324828	0.00350886	0	0.0100731	0	0
WP_000894377.1	BC4256	BC4256	ArsR family transcriptional regulator	0.00168572	0.00499767	0.00338911	0.00177308	0	0.00416128	0.00549845	0.00643136	0.00702774
WP_000249433.1	BC4315	BC4315	coproporphyrinogen III oxidase	0.0137011	0.0406198	0.0137729	0.0288224	0.0155672	0.0169109	0.0297934	0.0174242	0
WP_000051695.1	BC1646	BC1646	flagellar assembly protein FliH	0.00648118	0.0192148	0.00651514	0.0136341	0.0220918	0.0159991	0	0.00824232	0.00900664
WP_000400104.1	BC4579	BC4579	primosomal protein DnaI	0.00357938	0.0106118	0.00359814	0.0112947	0.0284683	0.00441794	0.00778344	0.0182081	0.00497413
WP_000169640.1	BC1818	BC1818	TetR family transcriptional regulator	0.00667982	0.0198037	0.00671483	0.007026	0.0607169	0	0.0145254	0.0339798	0
WP_001026053.1	BC4740	BC4740	potassium transporter	0.00341206	0.0101158	0.00342994	0.00358889	0.00387678	0	0.00370979	0.00433922	0
WP_001169211.1	BC0576	BC0576	methyl-accepting chemotaxis protein	0.00233652	0.00692709	0.00234876	0	0	0	0	0	0
WP_000445819.1	BC4124	BC4124	MarR family transcriptional regulator	0.00172861	0.00512482	0	0.00727277	0.0157124	0.00213357	0.00751778	0.0109916	0.00240218
WP_000226250.1	BC2057	BC2057	paraslipin	0.00684613	0.0202968	0	0.00720093	0	0	0.00744352	0	0
WP_001086255.1	BC3140	BC3140	carbonic anhydrase	0.00119869	0.00355375	0	0.00126081	0.00136195	0	0.00130328	0.00152441	0
WP_000579687.1	BC0058	BC0058	transcription-repair coupling factor	0.00679443	0.013429	0.0751303	0.00714655	0	0.0167724	0	0	0
WP_000757073.1	BC1582	BC1582	5'-3' exonuclease	0.0200077	0.0395446	0.120675	0.0210446	0	0	0	0	0
WP_000155317.1	BC3960	BC3960	hypothetical protein	0.00862843	0.0170539	0.0520419	0.0181512	0.00980363	0.0319495	0.00938134	0.0219461	0.0359718
WP_000276467.1	BC4959	BC4959	haloacid dehalogenase	0.0073368	0.014501	0.0368762	0.0231511	0.0583525	0.0271669	0.00797701	0.0186609	0.030587
WP_001222403.1	BC5162	BC5162	pyrophosphatase PpaX	0.00451179	0.00891742	0.0181417	0.00474561	0.00512629	0.0222751	0	0.00573778	0.00626985
WP_000565687.1	BC2607	BC2607	hypothetical protein	0.00269792	0.00533236	0.0108482	0.00283774	0.00306538	0.00998991	0.00293334	0	0.00374919
WP_000436748.1	BC2081	BC2081	cell division protein FtsK	0.00116264	0.00229792	0.00467492	0	0.00264198	0	0	0	0
WP_000200226.1	BC5431	BC5431	multidrug transporter	0.00269513	0.00532684	0.010837	0	0	0.00665304	0	0	0
WP_001014168.1	BC3398	BC3398	septum formation initiator	0.00714487	0.0141216	0.0287293	0	0	0.00881873	0	0	0
WP_000397455.1	BC4138	BC4138	ribonuclease Z	0.0126924	0.0250861	0.0382766	0.0267003	0.0144211	0	0	0	0
WP_002025344.1	BC0746	BC0746	transcriptional regulator	0.00489954	0.00968381	0.0147757	0.0154604	0.00556687	0.0181421	0.0106542	0.00623091	0.0136174
WP_000276249.1	BC5119	BC5119	hypothetical protein	0.00456239	0.00901745	0.0137589	0.0143965	0.0051838	0	0	0	0
WP_000387193.1	BC0114	BC0114	DNA-directed RNA polymerase sigma-70 factor	0.00257772	0.00509479	0.00777367	0.00813392	0.0468608	0.0286345	0.0224212	0.0360598	0.0179108
WP_000558868.1	BC4706	BC4706	hypothetical protein	0.00734708	0.0145213	0.0221567	0.00772784	0	0	0.00798819	0	0
WP_000789076.1	BC4562	BC4562	23S rRNA methyltransferase	0.0030551	0.00603833	0.00921334	0.00321343	0	0.00377083	0	0	0
WP_011110042.1	NA	NA	NADPH dehydrogenase	0.00464748	0.00918562	0.00934367	0.0342183	0.0264024	0	0.0757953	0.0354621	0
WP_000417543.1	BC1937	BC1937	luciferase	0.00512575	0.0101309	0.0103052	0.0107828	0.0232955	0.0126531	0.0278651	0.0391115	0.00712305
WP_000755367.1	BC5462	BC5462	PAS domain-containing sensor histidine kinase	0.00324837	0.0064203	0.00653077	0.00683342	0	0	0	0	0
WP_000553118.1	BC0471	BC0471	tRNA pseudouridine synthase A 2	0.00296839	0.00586694	0.00596789	0.00312223	0.00337269	0	0.00322741	0	0
WP_001280271.1	BC1715	BC1715	transcriptional regulator	0.000929578	0.00183729	0.0018689	0	0	0	0	0	0
WP_000402931.1	BC1406	BC1406	histidinol dehydrogenase	0.00899004	0.0177686	0.00903715	0.0661917	0.081716	0	0.117294	0.0685976	0.0124931
WP_001059661.1	BC4279	BC4279	zinc ABC transporter ATP-binding protein	0.00388005	0.00766882	0.00390038	0.0204057	0.0176341	0	0.0210931	0.0197375	0
WP_000505543.1	BC1766	BC1766	hypothetical protein	0.00698301	0.0138017	0.0070196	0.0073449	0.0079341	0	0.00759234	0	0
WP_000032648.1	NA	NA	hypothetical protein	0.00359945	0.00711421	0.00361831	0.00378599	0.0204485	0.0044427	0.0156541	0.0320427	0.010004
WP_002164454.1	BC3897	BC3897	RNA-binding protein S4	0.00435587	0.00860927	0.0043787	0	0	0	0	0	0
WP_000867835.1	BC4751	BC4751	sulfite reductase subunit alpha	0.00228682	0.00451984	0.0022988	0	0	0	0	0	0
WP_000039351.1	BC5451	BC5451	ATP-dependent RNA helicase DbpA	0.00196512	0.003884	0.00197542	0	0	0	0	0	0
WP_000757944.1	BC4549	BC4549	cell surface protein	0.00355775	0.00703179	0	0.0374213	0.0282962	0	0.0773639	0.081441	0
WP_011109924.1	BC1277	BC1277	D-alanyl-D-alanine carboxypeptidase	0.0045647	0.009022	0	0.00960253	0.0155592	0.0112682	0.0198521	0.0348305	0.0253735
WP_011110218.1	BC3143	BC3143	hypothetical protein	0.0051888	0.0102555	0	0.0054577	0.00589551	0	0.00564157	0.00659876	0
WP_000784668.1	BC1085	BC1085	hypothetical protein	0.00199114	0.00393543	0	0.00418866	0	0	0	0	0
WP_000722869.1	BC5389	BC5389	D-alanyl-D-alanine carboxypeptidase	0.00236298	0.00467036	0	0	0.00805444	0	0.00513834	0.00601014	0
WP_000954941.1	BC4314	BC4314	HrcA family transcriptional regulator	0.00294967	0.00582993	0	0	0.00335141	0	0.00320705	0	0
WP_000647959.1	BC5143	BC5143	RNA polymerase sigma-54 factor	0.00341287	0.00674544	0	0	0	0	0	0	0
WP_001292603.1	BC1050	BC1050	ABC transporter ATP-binding protein	0.00271807	0.00268609	0.0163939	0	0.00308827	0.0134194	0	0	0.00755439
WP_001228138.1	BC2939	BC2939	prephenate dehydrogenase	0.00153381	0.00151577	0.00770924	0.0064532	0.00522815	0.00378628	0.0100059	0.00780238	0.00426295
WP_000395038.1	BC3556	BC3556	beta-ketoacyl-ACP reductase	0.00737722	0.00729043	0.0296635	0.0310382	0.025146	0.0273165	0.0401047	0.0281455	0.0307555
WP_002023542.1	BC1180	BC1180	peptide ABC transporter permease	0.00139823	0.00138178	0.00421667	0.00441208	0.00158867	0.00517739	0.00304048	0	0.00194307
WP_000762118.1	BC1717	BC1717	peptidase E	0.00346561	0.00342484	0.0104513	0.00364521	0.00393763	0.00427751	0.00376801	0.00881465	0.00963204
WP_001226290.1	BC4462	BC4462	septum formation inhibitor Maf	0.00848297	0.00838318	0.0255823	0	0.00963836	0	0	0	0
WP_001020694.1	BC4356	BC4356	MerR family transcriptional regulator	0.0132845	0.0131282	0.0400623	0	0	0.04919	0	0	0
WP_002001145.1	NA	NA	cell division protein ZapA	0.00910934	0.00900218	0.0183142	0.0191629	0.01035	0.0112434	0.0198084	0.0231693	0.0126589
WP_000929879.1	BC0298	BC0298	DNA-binding response regulator	0.00340005	0.00336005	0.00683573	0.00357626	0.00386314	0	0.00369674	0	0
WP_000609100.1	BC0815	BC0815	ABC transporter ATP-binding protein	0.00277423	0.00274159	0.00557753	0.002918	0.00315208	0.0136966	0.0030163	0.00352807	0.0115657
WP_000758739.1	BC1545	BC1545	peptidase M4	0.00271545	0.0026835	0.00545935	0.00285617	0.00308529	0	0.00295239	0.00345332	0
WP_001119646.1	BC2218	BC2218	RpiR family transcriptional regulator	0.00194341	0.00192055	0.00390719	0.00204413	0	0	0	0	0
WP_000943353.1	BC3049	BC3049	hypothetical protein	0.00528855	0.00522634	0.0106325	0	0	0.00652752	0.00575003	0	0
WP_011109860.1	BC0907	BC0907	peptide ABC transporter substrate-binding protein	0.00204697	0.00202289	0.00411539	0	0	0	0	0	0
WP_000276434.1	BC1965	BC1965	threonine synthase	0.00364323	0.00360038	0.00366233	0.0191602	0.0165578	0	0.0396114	0.00926643	0.0151886
WP_000853516.1	BC0374	BC0374	amidohydrolase	0.0026503	0.00261912	0.00266418	0.0167259	0.00602254	0	0.0115262	0.00337047	0
WP_000276298.1	BC2759	BC2759	kynureninase	0.00349322	0.00345213	0.00351153	0.00734851	0.011907	0	0.0113941	0	0
WP_002195950.1	BC5279	BC5279	tyrosine protein kinase	0.00215661	0.00213124	0.00216791	0.00680512	0	0	0.00468958	0.00274263	0
WP_000956251.1	BC0218	BC0218	pyrroline-5-carboxylate reductase	0.00203349	0.00200956	0.00204414	0.00427774	0	0.00501975	0.00663278	0	0
WP_000084133.1	BC0600	BC0600	transposase	0.00195491	0.00193191	0.00196515	0.00411244	0	0.00482578	0.00212549	0	0
WP_000390088.1	BC4089	BC4089	tyrosine recombinase XerD	0.00335031	0.0033109	0.00336787	0.00352394	0	0	0	0	0
WP_000635963.1	BC0266	BC0266	mRNA interferase PemK	0.00748698	0.0073989	0.00752621	0	0.00850671	0.0369639	0	0.0190429	0.0208087
WP_001175827.1	BC4906	BC4906	aspartate aminotransferase	0.00253209	0.00250231	0.00254536	0	0.00287697	0.0031253	0	0	0
WP_000021600.1	BC5031	BC5031	methionine--tRNA ligase	0.00182005	0.00179864	0.00182959	0	0.00206794	0	0.00197887	0	0
WP_000283911.1	BC2024	BC2024	cysteine methyltransferase, partial	0.0188949	0.0186726	0.0189939	0	0	0.0466428	0	0	0
WP_000110844.1	BC2724	BC2724	hypothetical protein	0.00566302	0.0055964	0.00569269	0	0	0	0	0	0
WP_000415249.1	BC4179	BC4179	exodeoxyribonuclease VII large subunit	0.00566008	0.0055935	0.00568974	0	0	0	0	0	0
WP_000869224.1	BC4854	BC4854	esterase	0.00409765	0.00404944	0.00411912	0	0	0	0	0	0
WP_001279916.1	BC4321	BC4321	DNA polymerase III subunit delta	0.0028979	0.00286381	0.00291308	0	0	0	0	0	0
WP_000769254.1	BC1455	BC1455	peptidase	0.00266386	0.00263252	0.00267782	0	0	0	0	0	0
WP_002195637.1	BC3221	BC3221	cell wall anchor	0.00273231	0.00270017	0	0.0488565	0.0310445	0.00674484	0.0297073	0.0173738	0
WP_000738321.1	BC0348	BC0348	ABC transporter substrate-binding protein	0.00412373	0.00407522	0	0.0216872	0.0234269	0	0.031385	0.0314657	0.00573059
WP_000275880.1	BC1635	BC1635	hypothetical protein	0.00340311	0.00336307	0	0.0143179	0.0231997	0.00420037	0.00370006	0	0
WP_011110036.1	BC1982	BC1982	hypothetical protein	0.00232759	0.00230021	0	0.0122411	0.0158677	0	0.0075921	0.00592015	0.00323457
WP_001093233.1	BC4245	BC4245	hypothetical protein	0.00576725	0.0056994	0	0.0121323	0	0	0	0	0
WP_000438834.1	BC5082	BC5082	hypothetical protein	0.00563271	0.00556645	0	0.0118493	0.00639989	0.00695231	0.00612422	0.0071633	0
WP_000250917.1	BC0450	BC0450	phosphotyrosine protein phosphatase	0.00455422	0.00450064	0	0.00958048	0.010349	0.0168634	0.00495162	0.0173752	0
WP_000412124.1	BC5426	BC5426	acyl-CoA thioesterase	0.00257999	0.00254964	0	0.00814108	0	0	0.00561023	0.00328105	0
WP_000258267.1	BC1188	BC1188	Regulatory protein Spx 1	0.00608509	0.0060135	0	0.00640045	0.0138278	0	0	0.0077386	0
WP_000021473.1	BC5427	BC5427	glycosyl transferase family 2	0.00257461	0.00254433	0	0.00541608	0.00292528	0	0	0	0
WP_002026426.1	BC4658	BC4658	maltose O-acetyltransferase	0.00234475	0.00231716	0	0.00493252	0.0026641	0	0	0	0
WP_000449124.1	BC3029	BC3029	hypothetical protein	0.00401623	0.00396898	0	0.00422437	0	0	0	0	0
WP_011109905.1	BC1147	BC1147	hypothetical protein	0.00340632	0.00336625	0	0.00358285	0	0	0	0	0
WP_001076326.1	BC3157	BC3157	hypothetical protein	0.00265794	0.00262667	0	0	0.0120798	0.00328063	0	0.00338019	0.00369364
WP_000447746.1	BC2841	BC2841	hypothetical protein	0.0141419	0.0139756	0	0	0	0	0.0153759	0	0
WP_000656783.1	BC3706	BC3706	transcriptional regulator	0.000947278	0.000936134	0	0	0	0	0	0	0
WP_000424293.1	BC5118	BC5118	ABC transporter ATP-binding protein	0.0013347	0.001319	0	0	0	0	0	0	0
WP_000346313.1	BC3264	BC3264	hypothetical protein	0.0035925	0.00355024	0	0	0	0	0	0	0
WP_000661920.1	BC4505	BC4505	transcriptional regulator	0.000775548	0.000766425	0	0	0	0	0	0	0
WP_011110184.1	BC2937	BC2937	acetyltransferase, partial	0.00449172	0.00443888	0	0	0	0	0	0	0
WP_001986674.1	BC4698	BC4698	phosphotransferase	0.00406928	0.00402141	0	0	0	0	0	0	0
WP_000843667.1	BC0513	BC0513	daunorubicin ABC transporter ATP-binding protein	0.00291855	0.00288422	0	0	0	0	0	0	0
WP_000206330.1	BC1318	BC1318	poly(R)-hydroxyalkanoic acid synthase	0.000933359	0	0.00469125	0.00392692	0.00742338	0.00806415	0.00913324	0.00949586	0.0103764
WP_000061930.1	BC1304	BC1304	lactate utilization protein B	0.00153481	0	0.00771426	0	0	0	0	0	0
WP_000808537.1	BC4901	BC4901	aminotransferase A	0.0120127	0	0.036227	0.0252706	0	0	0.0261219	0	0
WP_000766420.1	BC0246	BC0246	haloacid dehalogenase	0.00160412	0	0.00483759	0.00168726	0	0.00197993	0	0	0
WP_000357656.1	BC3047	BC3047	serine/threonine protein phosphatase	0.00470132	0	0.00945191	0.00988993	0	0.00580272	0.00511156	0	0
WP_000724779.1	BC4249	BC4249	UDP-N-acetylglucosamine--N-acetylmuramyl-(pentapeptide) pyrophosphoryl-undecaprenol N-acetylglucosamine transferase	0.00548228	0	0.011022	0.00576639	0	0	0	0	0
WP_003258123.1	BC4108	BC4108	hypothetical protein	0.00405194	0	0.00814634	0.00426193	0	0.0200048	0.00440551	0	0.0112616
WP_000762853.1	BC4460	BC4460	restriction endonuclease subunit S	0.00919947	0	0.0184954	0	0	0	0	0	0
WP_000783346.1	BC2919	BC2919	AAC(3) family N-acetyltransferase	0.00420823	0	0.00846056	0	0	0	0	0	0
WP_000711757.1	BC0160	BC0160	energy-coupling factor transporter ATPase	0.00395249	0	0.0079464	0	0	0	0	0	0
WP_000659109.1	BC5404	BC5404	homoserine dehydrogenase	0.00483037	0	0.00485568	0.0203228	0.0219531	0	0.0630224	0.0368576	0.0134251
WP_000392794.1	BC5200	BC5200	LytR family transcriptional regulator	0.0031421	0	0.00315856	0.00660987	0.00357005	0	0.00683255	0.0039959	0.0087329
WP_000704492.1	BC0371	BC0371	dipeptide epimerase	0.00500486	0	0.00503109	0.00526424	0	0	0.00544159	0	0
WP_001055366.1	BC0040	BC0040	methyltransferase	0.00401143	0	0.00403246	0.00421933	0	0	0	0	0
WP_000015673.1	BC1534	BC1534	thiol biosynthesis deacetylase BshB1	0.00365006	0	0.00366919	0.00383923	0	0.00450518	0	0	0
WP_000273768.1	BC1124	BC1124	methyl-accepting chemotaxis protein	0.00253498	0	0.00254826	0.00266635	0	0	0	0	0
WP_000813896.1	BC3713	BC3713	RNA-binding protein hfq	0.00438994	0	0.00441294	0	0	0.0108368	0	0.0279141	0.012201
WP_011110267.1	BC3410	BC3410	D-threo-aldose 1-dehydrogenase	0.00702317	0	0.00705997	0	0	0.00866851	0	0	0.00975982
WP_011110397.1	BC4485	BC4485	hypothetical protein	0.00348983	0	0.00350812	0	0	0	0.0075887	0	0
WP_000406535.1	BC0161	BC0161	energy-coupling factor transporter ATPase	0.00357969	0	0.00359845	0	0	0	0	0	0
WP_001043905.1	BC2313	BC2313	DNA-binding protein	0.0165977	0	0	0.0698314	0.0188583	0	0.072184	0.105539	0
WP_001143477.1	BC1650	BC1650	flagellar basal body rod modification protein FlgD	0.00306978	0	0	0.0419753	0.0209273	0.0113668	0.0233635	0.0234236	0.0085319
WP_001165082.1	BC1345	BC1345	hypothetical protein	0.00542703	0	0	0.0342497	0.0123324	0.0401907	0.0708071	0.0621156	0.0226252
WP_000738220.1	BC5360	BC5360	hypothetical protein	0.0025339	0	0	0.0266522	0.0115161	0.0250202	0.0247951	0.0193347	0.0316914
WP_000954677.1	BC5091	BC5091	SnoK	0.00634901	0	0	0.0200341	0.00721375	0	0.00690302	0	0
WP_000861143.1	BC1779	BC1779	Ketol-acid reductoisomerase 2	0.00332386	0	0	0.0104884	0.00377657	0	0.0144556	0	0.00461904
WP_000976237.1	BC3691	BC3691	GNAT family acetyltransferase	0.00455073	0	0	0.00957313	0	0	0.00494782	0	0
WP_000648324.1	BC1996	BC1996	transition state regulator Abh	0.00437136	0	0	0.00919582	0.00993349	0	0.0142584	0.0111184	0
WP_000581478.1	BC2105	BC2105	lactoylglutathione lyase	0.00836204	0	0	0.0087954	0.0285029	0	0.00909171	0.0212685	0
WP_001145076.1	BC1894	BC1894	hypothetical protein	0.00153359	0	0	0.00806531	0.0104548	0	0.00833703	0.00585093	0.00213116
WP_011109758.1	NA	NA	hypothetical protein	0.00363547	0	0	0.00764775	0	0.00448716	0.0158108	0.00462334	0.00505206
WP_000432519.1	BC5398	BC5398	uracil-DNA glycosylase	0.00318448	0	0	0.00669903	0.00723642	0	0.0103871	0.0161992	0
WP_000622431.1	BC1562	BC1562	cell cycle protein GpsB	0.00302348	0	0	0.00636035	0.00687057	0	0.00657462	0.00769012	0
WP_011110244.1	BC3257	BC3257	N-acetylmuramoyl-L-alanine amidase	0.00220845	0	0	0.00464581	0.0250924	0.0190808	0.00240116	0.0140428	0
WP_000755851.1	BC4123	BC4123	lipase/acylhydrolase	0.00437147	0	0	0.00459802	0.00496687	0	0	0	0
WP_000494109.1	BC4863	BC4863	glycogen phosphorylase	0.00300728	0	0	0.00316313	0	0	0.0228879	0	0
WP_011110294.1	BC3584	BC3584	peptide ABC transporter substrate-binding protein	0.00298796	0	0	0.00314281	0	0	0.0227408	0	0
WP_002025531.1	BC1430	BC1430	hypothetical protein	0.00275527	0	0	0.00289806	0.00626109	0.0204046	0.0029957	0	0.00765779
WP_000387031.1	BC0082	BC0082	XRE family transcriptional regulator	0.00263532	0	0	0.00277189	0	0	0.00859582	0.00335142	0
WP_000764471.1	BC4747	BC4747	rRNA methyltransferase	0.00122007	0	0	0.0025666	0	0	0	0	0
WP_000392730.1	BC4380	BC4380	hypothetical protein	0.00242804	0	0	0.00255387	0.00275874	0.0149843	0.00263991	0	0.0101225
WP_002005730.1	BC4212	BC4212	TetR family transcriptional regulator	0.0104651	0	0	0	0.023781	0	0	0.0133089	0
WP_000554786.1	BC4564	BC4564	phosphohydrolase	0.00121456	0	0	0	0.00137998	0	0	0	0
WP_011110402.1	BC4524	BC4524	enoyl-CoA hydratase	0.00506398	0	0	0	0	0.0125007	0.00550586	0.0193201	0.0140744
WP_000437649.1	BC0658	BC0658	MFS transporter	0.00190405	0	0	0	0	0.00235012	0	0.00242145	0.00264599
WP_000547649.1	BC2897	BC2897	beta-hydroxyacyl-ACP dehydratase	0.00604317	0	0	0	0	0.00745893	0	0	0.00839796
WP_000493908.1	BC4110	BC4110	riboflavin synthase subunit alpha	0.00922144	0	0	0	0	0	0.0200522	0.0234544	0.0128147
WP_000393283.1	BC1761	BC1761	GTP-binding protein	0.0015644	0	0	0	0	0	0.00340182	0	0
WP_001056358.1	BC3324	BC3324	hypothetical protein	0.00564851	0	0	0	0	0	0.0061414	0.0215502	0.00784952
WP_001068220.1	BC1081	BC1081	PlcR-regulated protein PRP2	0.0015836	0	0	0	0	0	0	0.00201391	0
WP_000267819.1	BC0041	BC0041	16S rRNA (cytidine(1402)-2'-O)-methyltransferase	0.0033756	0	0	0	0	0	0	0.00429285	0
WP_001123317.1	BC3680	BC3680	hypothetical protein	0.00273179	0	0	0	0	0	0	0	0
WP_000902142.1	BC2251	BC2251	lysine 2,3-aminomutase	0.00504968	0	0	0	0	0	0	0	0
WP_000029491.1	BC1422	BC1422	sulfate adenylyltransferase	0.00263122	0	0	0	0	0	0	0	0
WP_000365630.1	BC3139	BC3139	oxidoreductase	0.00244461	0	0	0	0	0	0	0	0
WP_000860348.1	BC2354	BC2354	protoporphyrinogen oxidase	0.00208005	0	0	0	0	0	0	0	0
WP_000661373.1	BC2541	BC2541	ABC transporter ATP-binding protein	0.00183775	0	0	0	0	0	0	0	0
WP_011110368.1	BC4165	BC4165	sigma-54-dependent Fis family transcriptional regulator	0.00155382	0	0	0	0	0	0	0	0
WP_001979317.1	NA	NA	hypothetical protein	0	0.0155182	0.00717511	0.00900914	0.0178417	0.0193817	0.00931265	0.0145236	0.0138866
WP_001266978.1	BC3930	BC3930	methyltransferase	0	0.0429857	0.0291502	0.0228758	0.0329479	0.0357918	0.00788216	0.0276585	0.0201489
WP_001003307.1	BC4081	BC4081	MarR family transcriptional regulator	0	0.0074165	0	0.00263124	0.0127904	0.00154383	0.00271988	0.00477204	0
WP_000771271.1	BC1764	BC1764	acetyltransferase	0	0.00646512	0.00263055	0.00137622	0.00743312	0.00322989	0.00284518	0.00332791	0.00181825
WP_000274006.1	BC4961	BC4961	hypothetical protein	0	0.0201334	0	0.00857156	0.0462958	0	0.0132905	0.0259091	0
WP_000088693.1	BC1647	BC1647	flagellum-specific ATP synthase	0	0.0138662	0.0141048	0.0110688	0.00398558	0	0	0	0
WP_000165965.1	BC2150	BC2150	phosphohydrolase	0	0.0127404	0.00971968	0.00339003	0.00732396	0.00795614	0.00700848	0.0040988	0
WP_003257809.1	BC4676	BC4676	hypothetical protein	0	0.0119228	0.00606397	0.0158625	0.0239889	0.0260595	0.026235	0.049865	0.0209573
WP_000181788.1	BC2182	BC2182	hypothetical protein	0	0.0221424	0	0.0117836	0.0254577	0.0138275	0	0	0
WP_000416993.1	BC4692	BC4692	NTPase	0	0.0153399	0	0	0.0132275	0.00957952	0.0084385	0.00987024	0.00539276
WP_000516926.1	BC3526	BC3526	collagen-binding protein	0	0.0110044	0	0	0.00632605	0	0.00908034	0.00708065	0.00773725
WP_000094146.1	BC4722	BC4722	cyclic pyranopterin monophosphate synthase accessory protein	0	0.00848974	0.0201503	0.00602401	0.00650725	0.0176723	0.00311348	0.0109252	0.00397943
WP_000207717.1	BC5400	BC5400	ABC transporter ATP-binding protein	0	0.0150493	0.0306165	0	0.0288376	0.0250614	0	0.012911	0.0211624
WP_000840679.1	BC0589	BC0589	formate dehydrogenase	0	0.0118748	0.0161055	0	0	0	0	0	0
WP_011110482.1	BC5187	BC5187	cytochrome C'	0	0.00898767	0.00914232	0.00318866	0	0.00374177	0	0	0
WP_001059197.1	BC4855	BC4855	2-succinyl-5-enolpyruvyl-6-hydroxy-3-cyclohexene-1-carboxylate synthase	0	0.00757471	0.00770505	0	0	0.00315352	0	0	0
WP_000018035.1	BC4539	BC4539	DNA-binding response regulator	0	0.0107816	0.0036557	0	0	0	0	0	0
WP_001132365.1	BC0657	BC0657	MarR family transcriptional regulator	0	0.0262468	0	0.0279356	0.0804709	0	0.0288768	0.0562937	0
WP_000483964.1	BC1799	BC1799	acetyltransferase	0	0.0267065	0	0.0189499	0.0511752	0.0111185	0.00979417	0.0114559	0
WP_011110327.1	BC3760	BC3760	6-phospho-beta-glucosidase	0	0.0180465	0	0.0128052	0	0	0.0132366	0	0
WP_000025766.1	BC3735	BC3735	ABC transporter ATP-binding protein	0	0.00816979	0	0.00579699	0.015655	0	0.0269653	0.014018	0
WP_001205510.1	BC1936	BC1936	MarR family transcriptional regulator	0	0.0156197	0	0	0.0179584	0	0	0.0201005	0
WP_002195901.1	BC4946	BC4946	hypothetical protein	0	0.00969243	0	0	0.00742909	0	0	0.00831527	0
WP_000394285.1	BC1033	BC1033	glycerol-3-phosphate responsive antiterminator	0	0.0301531	0	0	0	0	0	0	0
WP_000757832.1	BC5275	BC5275	UTP--glucose-1-phosphate uridylyltransferase	0	0.0300998	0	0	0	0	0	0	0
WP_000204560.1	BC3647	BC3647	alkene reductase	0	0.0255725	0.0910437	0.013609	0	0.0638783	0	0.0164542	0.0539401
WP_000684761.1	BC1533	BC1533	methylglyoxal synthase	0	0.00694948	0.0141381	0.00739665	0.003995	0.0303788	0.00382292	0.00894308	0.0195448
WP_000147394.1	BC0193	BC0193	hypothetical protein	0	0.0109283	0.0222326	0.00581573	0.0125645	0.0272981	0.00601165	0.00703164	0.0153674
WP_001194268.1	BC3835	BC3835	ribonuclease HII	0	0.00544617	0.0110798	0.00579661	0.0062616	0.0102031	0.00599189	0.00700851	0.0153168
WP_000446856.1	BC1115	BC1115	AraC family transcriptional regulator	0	0.0178575	0.0272472	0.0190066	0.0307969	0.0111517	0.0196469	0.0114901	0
WP_000512624.1	BC2349	BC2349	acetyltransferase	0	0.00496275	0.00757222	0.0105642	0.0199703	0.0216941	0.0109201	0.015966	0.0209359
WP_000402586.1	BC3076	BC3076	acetyltransferase	0	0.0113745	0.0115702	0.00605321	0.0196164	0.0142064	0	0	0.0159949
WP_000636204.1	BC3506	BC3506	alanine acetyltransferase	0	0.00458087	0.00465969	0.00487563	0.00790012	0.00858203	0.00503988	0.00589498	0.0193249
WP_000875906.1	BC3334	BC3334	2-haloalkanoic acid dehalogenase	0	0.00653116	0.00664354	0.0034757	0.0112636	0.0081572	0	0.00840475	0.00459207
WP_002195779.1	BC4232	BC4232	shikimate kinase	0	0.00747334	0.00760193	0	0.00429615	0.00466698	0	0.00480861	0.00525452
WP_011110336.1	BC3857	BC3857	thiamine pyrophosphokinase	0	0.00296345	0.00301444	0	0	0.00185062	0	0	0
WP_001226048.1	BC4329	BC4329	nicotinate-nicotinamide nucleotide adenylyltransferase	0	0.0152256	0.0154875	0	0	0	0	0	0
WP_000424030.1	BC4004	BC4004	competence protein	0	0.00919559	0.00935381	0	0	0	0	0	0
WP_000285667.1	BC2537	BC2537	acetamidase	0	0.0208479	0.0106033	0.0221894	0	0	0.0344054	0.0268286	0
WP_000833331.1	BC2202	BC2202	cysteine ABC transporter ATP-binding protein	0	0.0281784	0.0143316	0.0149958	0.0161987	0	0.015501	0.036262	0
WP_001066908.1	BC1964	BC1964	homoserine dehydrogenase	0	0.0101223	0.00514825	0.0107737	0.0116379	0	0.0334098	0.00651306	0.00711703
WP_000610162.1	BC5220	BC5220	lactoylglutathione lyase	0	0.0128985	0.00656023	0.00686424	0.00741488	0.00805491	0	0.00829936	0
WP_000117124.1	BC4758	BC4758	molybdenum cofactor biosynthesis protein	0	0.00611807	0.00311167	0.00651175	0.00703411	0.00764127	0	0.00787317	0
WP_001290900.1	NA	NA	tryptophan--tRNA ligase	0	0.00588754	0.00299442	0.00626638	0.0101536	0.0257367	0.0161937	0.0075765	0.0289768
WP_000965068.1	BC2009	BC2009	hypothetical protein	0	0.00483023	0.00245667	0.00257052	0.00555345	0.0030164	0.00531423	0.00310794	0.00339615
WP_000862049.1	BC4659	BC4659	acetyl-CoA synthetase	0	0.0109346	0.00556138	0	0.0188577	0	0.0661666	0.04925	0
WP_000009777.1	BC2183	BC2183	acetyltransferase	0	0.00877561	0.00446331	0	0.0100895	0.0109604	0	0	0.00617015
WP_000885396.1	BC2356	BC2356	N-acetyltransferase	0	0.00261573	0.00133037	0	0.00150369	0.00163348	0	0	0.00183912
WP_000687274.1	BC1829	BC1829	quinolone resistance protein	0	0.0106719	0.00542777	0	0	0	0	0	0
WP_000686358.1	BC5271	BC5271	UDP-N-acetylglucosamine 4-epimerase	0	0.00672146	0.00341856	0	0	0	0	0	0
WP_000719807.1	BC3595	BC3595	oxidoreductase	0	0.00571181	0.00290504	0	0	0	0	0	0
WP_000727378.1	BC1154	BC1154	ferrochelatase	0	0.00849619	0	0.0316501	0.0195366	0	0.0841277	0.0601342	0.0418158
WP_000871313.1	BC1521	BC1521	hypothetical protein	0	0.0116022	0	0.0185231	0.0533574	0.00724538	0.0382943	0.0522569	0
WP_000600589.1	BC1449	BC1449	Crp/Fnr family transcriptional regulator	0	0.0166209	0	0.0176903	0.0286641	0.0103794	0.00914315	0.0320833	0
WP_000409781.1	BC1819	BC1819	deoxyribonucleoside regulator	0	0.0162865	0	0.0173345	0	0	0	0	0
WP_000560360.1	BC1408	BC1408	imidazole glycerol phosphate synthase subunit HisH	0	0.0136802	0	0.0145605	0.0707783	0.0170861	0.015051	0.026407	0.0192372
WP_000280679.1	BC1419	BC1419	diaminopimelate decarboxylase	0	0.0272238	0	0.0144878	0	0	0.0599034	0	0
WP_000427879.1	BC5450	BC5450	hypothetical protein	0	0.00662706	0	0.00705348	0.0152386	0	0.0072911	0.00426408	0
WP_000970576.1	BC1003	BC1003	serine-protein kinase RsbW	0	0.00601204	0	0.00639889	0.0069122	0.00750884	0.00661446	0.00773672	0.00845416
WP_000631603.1	BC5254	BC5254	ABC transporter ATP-binding protein	0	0.0120082	0	0.00639045	0.00690309	0	0	0.015453	0
WP_000488210.1	BC2012	BC2012	hypothetical protein	0	0.00545561	0	0.00580666	0.0250898	0.00340694	0.00900341	0.0140413	0
WP_000439131.1	BC2628	BC2628	hypothetical protein	0	0.00863094	0	0.00459315	0.024808	0.0215595	0.00949578	0.00555345	0.0242737
WP_000262407.1	BC3659	BC3659	hypothetical protein	0	0.00838164	0	0.00446048	0	0.00523419	0	0.00539304	0.00589314
WP_000446112.1	BC0848	BC0848	AsnC family transcriptional regulator	0	0.00568139	0	0.00302348	0.00653204	0.00354793	0	0	0
WP_001245258.1	BC2828	BC2828	acetyltransferase	0	0.00456464	0	0.00242918	0.00262404	0	0	0.00293705	0
WP_000623579.1	BC3983	BC3983	hypothetical protein	0	0.0101811	0	0	0.0175581	0.0127158	0	0.00655085	0
WP_000281547.1	BC4059	BC4059	hypothetical protein	0	0.00405472	0	0	0.00466182	0	0.00223051	0	0
WP_000564262.1	BC0111	BC0111	Mini-ribonuclease 3	0	0.00652459	0	0	0.00750149	0	0	0	0
WP_000710860.1	BC3316	BC3316	aminoacyl-tRNA deacylase	0	0.0094707	0	0	0.00544435	0	0	0	0
WP_000559865.1	BC2512	BC2512	hypothetical protein	0	0.00564367	0	0	0.00324434	0	0	0	0
WP_011109779.1	BC0203	BC0203	hypothetical protein	0	0.00356414	0	0	0	0	0.00196064	0	0
WP_002195500.1	BC2388	BC2388	caffeoyl-CoA O-methyltransferase	0	0.0130189	0	0	0	0	0	0.00837683	0.00915363
WP_000054370.1	BC5253	BC5253	ABC transporter permease	0	0.00899762	0	0	0	0	0	0.00578938	0
WP_000553305.1	BC4913	BC4913	hypothetical protein	0	0.00578416	0	0	0	0	0	0	0
WP_000824656.1	BC1433	BC1433	hypothetical protein	0	0.00351269	0	0	0	0	0	0	0
WP_001039694.1	BC4668	BC4668	virulence factor MviM	0	0.00641976	0	0	0	0	0	0	0
WP_000692087.1	BC2189	BC2189	aminoglycoside phosphotransferase	0	0.00623523	0	0	0	0	0	0	0
WP_000904747.1	BC3860	BC3860	serine/threonine protein kinase	0	0.00308591	0	0	0	0	0	0	0
WP_000521075.1	BC5418	BC5418	MFS transporter	0	0.00363962	0.0185112	0	0	0.00909152	0	0	0
WP_001998615.1	BC5157	BC5157	NUDIX hydrolase	0	0.00573549	0.0233367	0	0.00659424	0.0286537	0	0	0.0241958
WP_000627520.1	BC2205	BC2205	acetyltransferase	0	0.0025642	0.0104333	0	0	0.0032026	0	0.0032998	0.00360579
WP_000248045.1	BC0232	BC0232	hypothetical protein	0	0.00236658	0.0072219	0.00503772	0	0.00295578	0.00260372	0.00304548	0.00332789
WP_011109780.1	BC0211	BC0211	peptide ABC transporter substrate-binding protein	0	0.00283123	0.00863985	0	0	0	0.00622986	0.00364343	0
WP_000009839.1	BC4354	BC4354	glyoxalase	0	0.00122666	0.0037433	0	0	0	0	0	0
WP_000229690.1	BC4721	BC4721	molybdopterin molybdenumtransferase	0	0.0039115	0.0079576	0.0124896	0.00449715	0	0	0	0
WP_002001349.1	BC4900	BC4900	general stress protein 13	0	0.00343393	0.00698604	0.00730978	0.00394808	0.00428887	0.00377802	0.00441903	0.00482881
WP_011110310.1	BC3666	BC3666	ABC transporter ATP-binding protein	0	0.00325191	0.00661573	0.00346116	0	0	0	0	0
WP_000504312.1	BC5009	BC5009	methyl-accepting chemotaxis protein	0	0.00223583	0.00454859	0.00237969	0	0	0	0	0
WP_001190900.1	BC3163	BC3163	TetR family transcriptional regulator	0	0.00798271	0.0162401	0	0.0275338	0.0199403	0	0.0102727	0.0112253
WP_011110079.1	BC2308	BC2308	glycine-AMP ligase, partial	0	0.00358884	0.00730117	0	0.00825235	0	0.0197422	0.0230918	0
WP_000058301.1	BC1726	BC1726	hypothetical protein	0	0.00238723	0.00485661	0	0.00274466	0	0.00262643	0.00307205	0.00335693
WP_011110142.1	BC2679	BC2679	alpha/beta hydrolase	0	0.00119802	0.00243727	0	0	0.00299258	0	0	0
WP_000711853.1	BC3837	BC3837	signal peptidase I	0	0.00134001	0.00272613	0	0	0	0	0	0
WP_000148218.1	BC0021	BC0021	deoxyguanosine kinase	0	0.00630458	0.0128261	0	0	0	0	0	0
WP_000831929.1	BC2667	BC2667	alanine aminotransferase	0	0.00410501	0.00835129	0	0	0	0	0	0
WP_000378318.1	BC5203	BC5203	UDP-phosphate N-acetylglucosaminyl 1-phosphate transferase	0	0.00285394	0.00580609	0	0	0	0	0	0
WP_000513150.1	BC3628	BC3628	acyl-CoA synthetase	0	0.00192741	0.00392116	0	0	0	0	0	0
WP_000221050.1	BC2074	BC2074	acetyltransferase	0	0.00265232	0.00269796	0.0141149	0.00914833	0.00993798	0.00583618	0.00682639	0.00745941
WP_000970506.1	BC4966	BC4966	hypothetical protein	0	0.00349047	0.00355053	0.00743013	0.00802617	0.00871896	0.0153609	0.0134754	0.00490831
WP_011110390.1	NA	NA	dimethyladenosine transferase	0	0.00669254	0.0068077	0.00712318	0.0153892	0.0167175	0	0.00861243	0.00941107
WP_000349637.1	BC3732	BC3732	transcriptional regulator	0	0.00279154	0.00283957	0.00594233	0.00641902	0	0.012285	0.00359235	0
WP_000028370.1	BC1285	BC1285	aldehyde dehydrogenase	0	0.00216169	0.00219888	0.00460157	0	0	0.0023783	0	0
WP_000598707.1	BC1439	BC1439	DNA-binding response regulator	0	0.00336098	0.00341881	0.00357724	0.0077284	0.00419774	0.00739551	0.00865028	0
WP_000806318.1	BC1594	BC1594	isochorismatase	0	0.000719686	0.000732069	0.000765995	0.00165488	0.00179773	0	0.000926143	0.0040481
WP_001004204.1	BC5124	BC5124	hypothetical protein	0	0.00125542	0.00127702	0	0.00288678	0	0.00138122	0	0
WP_011110065.1	BC2174	BC2174	phosphoglycolate phosphatase	0	0.0032661	0.0033223	0	0.00375512	0.00407925	0	0.00420305	0.0091856
WP_000768305.1	BC1535	BC1535	glycosyltransferase	0	0.00458688	0.0046658	0	0.00527365	0.00572886	0	0	0.00645008
WP_000686903.1	BC3839	BC3839	tRNA (guanine-N(1)-)-methyltransferase	0	0.00826104	0.00840318	0	0.00949793	0	0	0	0
WP_000064519.1	BC1467	BC1467	hypothetical protein	0	0.0101708	0	0.0541263	0.0701618	0	0.0223799	0.0523541	0
WP_000587818.1	BC4542	BC4542	heme-degrading monooxygenase	0	0.00332548	0	0.0530919	0.00764678	0	0.0695153	0.23965	0.0187052
WP_002026216.1	BC3952	BC3952	hypothetical protein	0	0.0117929	0	0.0251033	0	0	0.0389236	0.0303518	0.0165832
WP_000855217.1	BC3413	BC3413	esterase	0	0.00744103	0	0.0158397	0.0256654	0.0185872	0.0163733	0.0191513	0.0104636
WP_000780355.1	BC2229	BC2229	NADH-ubiquinone oxidoreductase	0	0.00229675	0	0.0146672	0.0237657	0.00573713	0.0252689	0.0325119	0
WP_000877687.1	BC1983	BC1983	3-dehydroshikimate dehydratase	0	0.00304603	0	0.0129681	0.0210126	0	0.0234587	0.0156794	0.00428333
WP_000656382.1	BC2084	BC2084	hypothetical protein	0	0.00588419	0	0.0125256	0.0067652	0	0.0194214	0.0151444	0.00827436
WP_000448037.1	BC1748	BC1748	aspartate kinase	0	0.00345572	0	0.0110342	0	0	0.0190099	0	0
WP_000737468.1	BC4802	BC4802	hypothetical protein	0	0.00471488	0	0.0100365	0	0.0176662	0	0	0
WP_000337598.1	BC1015	BC1015	choloylglycine hydrolase	0	0.00727119	0	0.00773906	0	0	0.0159996	0.00935708	0
WP_000181906.1	BC4844	BC4844	4-hydroxy-2-ketovalerate aldolase	0	0.00598571	0	0.00637087	0	0	0	0	0
WP_000027460.1	BC4037	BC4037	2-hydroxy-3-keto-5-methylthiopentenyl-1-phosphate phosphatase	0	0.00580634	0	0.00617995	0.0133514	0	0.00638814	0.007472	0
WP_001998848.1	NA	NA	DNA replication initiation control protein YabA	0	0.00257098	0	0.00547283	0.00886778	0	0.00565721	0.00661705	0
WP_000342842.1	BC3244	BC3244	AsnC family transcriptional regulator	0	0.00499277	0	0.00531403	0.017221	0	0	0	0
WP_000667342.1	BC2294	BC2294	hypothetical protein	0	0.00236203	0	0.00502803	0	0	0.00259871	0.00911888	0
WP_000720201.1	BC4514	BC4514	D-alanyl-D-alanine carboxypeptidase	0	0.00434679	0	0.00462648	0	0.010858	0.00478234	0.00559375	0.0183374
WP_000510731.1	BC1963	BC1963	phosphohydrolase	0	0.00368247	0	0.00391942	0.00846766	0	0.00405146	0.0142166	0
WP_000024999.1	BC1993	BC1993	NUDIX domain-containing protein	0	0.00367829	0	0.00391498	0.00422903	0.00918813	0.00404687	0	0
WP_000880108.1	BC1410	BC1410	imidazole glycerol phosphate synthase cyclase subunit	0	0.00338581	0	0.00360368	0.00778552	0	0.00745016	0.00435711	0
WP_000412315.1	BC4630	BC4630	argininosuccinate synthase	0	0.00241741	0	0.00257296	0.00277936	0	0	0	0
WP_000464456.1	BC4578	BC4578	hypothetical protein	0	0.00113073	0	0.00240697	0	0.00141224	0.00248806	0.0014551	0
WP_000494663.1	BC4683	BC4683	ribosomal-protein-serine acetyltransferase	0	0.00248434	0	0	0.0199941	0.00310285	0.00819982	0.0223791	0.00349348
WP_001065157.1	BC2798	BC2798	chitin-binding protein	0	0.00349281	0	0	0.0120473	0.00872479	0	0.00449479	0
WP_000710981.1	BC1814	BC1814	TetR family transcriptional regulator	0	0.00476409	0	0	0.0109548	0.0119004	0	0	0
WP_000454965.1	BC3756	BC3756	GntR family transcriptional regulator	0	0.00196848	0	0	0.00452642	0	0.00433145	0.00506635	0
WP_000832373.1	BC5319	BC5319	protein-tyrosine phosphatase	0	0.00666388	0	0	0.0153233	0	0	0.0171511	0
WP_001227186.1	BC4098	BC4098	hypothetical protein	0	0.00128413	0	0	0.0029528	0	0	0.00165251	0
WP_001235402.1	BC1490	BC1490	adapter protein MecA	0	0.00793756	0	0	0.00912602	0.0198275	0	0	0.0111618
WP_000282374.1	BC1695	BC1695	MarR family transcriptional regulator	0	0.00352367	0	0	0.00405125	0	0	0	0
WP_000673968.1	BC2347	BC2347	acetyltransferase	0	0.00225346	0	0	0.00259087	0	0	0	0
WP_000245977.1	BC4340	BC4340	NAD(P)H nitroreductase	0	0.00277507	0	0	0.00319057	0	0	0	0
WP_000765511.1	BC4035	BC4035	diaminopimelate aminotransferase	0	0.00254596	0	0	0.00292716	0	0	0	0
WP_001288653.1	BC3277	BC3277	hypothetical protein	0	0.002463	0	0	0.00283177	0	0	0	0
WP_000841307.1	BC0542	BC0542	disulfide bond formation protein D	0	0.00453201	0	0	0	0	0.00498613	0	0
WP_000666948.1	BC3446	BC3446	hypothetical protein	0	0.0125561	0	0	0	0	0	0.0484742	0
WP_011110394.1	BC4457	BC4457	restriction endonuclease subunit R, partial	0	0	0.0303986	0	0	0	0	0	0
WP_002195160.1	BC0694	BC0694	sodium:proton antiporter	0	0	0.0171247	0	0	0	0	0	0
WP_011109825.1	BC0697	BC0697	cytochrome ubiquinol oxidase subunit I	0	0	0.0221843	0	0	0	0	0	0
WP_001046397.1	BC1300	BC1300	DNA-binding response regulator	0	0	0.00951479	0	0	0	0	0	0
WP_000147185.1	BC1305	BC1305	lactate utilization protein C	0	0	0.00867217	0	0	0	0	0	0
WP_000514124.1	BC3305	BC3305	hypothetical protein	0	0	0.00114696	0.00120012	0.00129639	0.00211243	0.00248109	0.00362757	0.00237837
WP_000583416.1	BC0262	BC0262	holo-ACP synthase	0	0	0.00813807	0	0.00459914	0.00999225	0.00880207	0.0102955	0.00562511
WP_001195924.1	BC3372	BC3372	6-phosphogluconate dehydrogenase	0	0	0.00929895	0	0	0.0171264	0	0	0.02571
WP_000377714.1	BC4832	BC4832	AraC family transcriptional regulator	0	0	0.00716931	0	0	0.0132041	0	0	0
WP_000858827.1	BC2029	BC2029	phosphatase	0	0	0.0108979	0	0	0.00669042	0	0	0.0075327
WP_000404000.1	BC3637	BC3637	N-acetylmuramoyl-L-alanine amidase	0	0	0.00792816	0	0	0.00486725	0	0	0
WP_000734488.1	BC0700	BC0700	hypothetical protein	0	0	0.00673741	0	0	0.00413623	0	0	0
WP_000868031.1	BC4746	BC4746	radical SAM protein	0	0	0.00631372	0	0	0.00387612	0	0	0
WP_001003185.1	BC3730	BC3730	ATPase P	0	0	0.00229551	0	0	0	0.0024828	0.00290405	0
WP_000635494.1	BC4931	BC4931	hypothetical protein	0	0	0.00664818	0	0	0	0	0	0
WP_001105288.1	BC2210	BC2210	NAD(P)H nitroreductase	0	0	0.0132716	0	0	0	0	0	0
WP_000042779.1	BC5374	BC5374	glycerophosphoryl diester phosphodiesterase	0	0	0.0101467	0	0	0	0	0	0
WP_000971296.1	BC3821	BC3821	isoprenyl transferase	0	0	0.00831162	0	0	0	0	0	0
WP_001165247.1	BC3982	BC3982	LysR family transcriptional regulator	0	0	0.0141041	0	0	0	0	0	0
WP_011110443.1	BC4864	BC4864	glycogen synthase	0	0	0.0116706	0.0366342	0.026382	0.0573184	0.0252456	0.0147645	0.0161336
WP_000057619.1	BC4866	BC4866	glucose-1-phosphate adenylyltransferase	0	0	0.00381536	0.00798435	0.00431242	0.00468465	0.0288867	0.00482683	0
WP_000273176.1	BC5080	BC5080	methyltransferase	0	0	0.00231585	0.00484635	0	0.0028435	0.00250481	0	0.00640295
WP_000250307.1	BC5153	BC5153	phosphocarrier protein HPr	0	0	0.001145	0.00479224	0	0.00421762	0.00371526	0.00434562	0.00158286
WP_000768467.1	BC2082	BC2082	hypothetical protein	0	0	0.00413698	0.00432869	0.00935186	0	0.00447452	0	0
WP_011110385.1	BC4323	BC4323	deoxycytidylate deaminase	0	0	0.00192515	0.00402873	0	0	0	0	0
WP_000358132.1	BC0357	BC0357	NAD-dependent succinate-semialdehyde dehydrogenase	0	0	0.00370912	0.003881	0	0.0045542	0.016047	0	0
WP_000807121.1	BC4201	BC4201	membrane protein	0	0	0.0033199	0.00347375	0	0	0	0	0
WP_000676726.1	BC2918	BC2918	hypothetical protein	0	0	0.00312768	0.00327262	0.00353515	0	0.00338287	0.00395684	0
WP_011109846.1	BC0814	BC0814	ABC transporter permease	0	0	0.00258968	0.00270969	0	0	0	0	0
WP_001105870.1	BC5121	BC5121	hypothetical protein	0	0	0.0100299	0	0.0340097	0.0123151	0	0	0
WP_000169561.1	BC0037	BC0037	DNA polymerase III subunit delta'	0	0	0.00318966	0	0.0108156	0	0	0	0
WP_000437765.1	BC4709	BC4709	hypothetical protein	0	0	0.00473381	0	0.010701	0.0116247	0	0	0
WP_000272746.1	BC4972	BC4972	DNA-binding protein	0	0	0.00325948	0	0.00368412	0	0	0.00824715	0
WP_001158701.1	BC3958	BC3958	inositol monophosphatase	0	0	0.00214233	0	0	0.00263043	0	0.00271026	0
WP_011110355.1	BC4034	BC4034	hydrolase	0	0	0.005164	0	0	0.00634056	0	0	0
WP_011109800.1	BC0427	BC0427	nitrate ABC transporter ATP-binding protein	0	0	0.00320003	0	0	0	0.00346113	0	0
WP_000276723.1	BC4433	BC4433	DNA-binding response regulator	0	0	0.00517522	0	0	0	0	0	0.00715431
WP_000939479.1	BC5010	BC5010	transcriptional regulator	0	0	0.00271655	0	0	0	0	0	0
WP_000387072.1	BC1771	BC1771	elongation factor G-binding protein	0	0	0.00683185	0	0	0	0	0	0
WP_000714050.1	BC5066	BC5066	endonuclease	0	0	0.00283325	0	0	0	0	0	0
WP_001084970.1	BC1008	BC1008	sensor histidine kinase	0	0	0.00168682	0	0	0	0	0	0
WP_000184055.1	BC2309	BC2309	antibiotic transporter	0	0	0	0.0500381	0.013513	0	0.0969822	0.0907495	0.00826373
WP_000103897.1	BC4253	BC4253	cystathionine gamma-synthase	0	0	0	0.0233137	0	0	0.0361487	0	0
WP_002195159.1	BC0683	BC0683	hypothetical protein	0	0	0	0.0208026	0.00449426	0	0	0	0
WP_001163354.1	BC1978	BC1978	Petrobactin biosynthesis protein AsbA	0	0	0	0.0206719	0	0	0.0320525	0	0
WP_000539552.1	BC1018	BC1018	hypothetical protein	0	0	0	0.0200671	0	0	0.0259289	0.0121313	0
WP_011110356.1	BC4043	BC4043	penicillin-binding protein	0	0	0	0.0193902	0.0209456	0.0227536	0.0400868	0.0703323	0.0256181
WP_011110363.1	BC4099	BC4099	hypothetical protein, partial	0	0	0	0.0184198	0	0	0.00952015	0	0
WP_000403758.1	BC4544	BC4544	iron ABC transporter ATP-binding protein	0	0	0	0.0179404	0.0290693	0	0.0509982	0.0542281	0
WP_000473483.1	BC3527	BC3527	hypothetical protein	0	0	0	0.0171119	0.00924232	0	0.0442211	0.0310344	0.0113041
WP_000717344.1	BC4546	BC4546	heme ABC transporter substrate-binding protein	0	0	0	0.0148175	0.00320122	0	0.02757	0.0107492	0
WP_000207320.1	BC3066	BC3066	hypothetical protein	0	0	0	0.0128612	0.0208394	0.00754607	0.0166182	0.0194377	0.00424804
WP_001098699.1	BC3734	BC3734	IroE protein	0	0	0	0.0125399	0.00677291	0	0.0259247	0.00758081	0
WP_000473156.1	BC1935	BC1935	long-chain fatty acid--CoA ligase	0	0	0	0.0117929	0.00636944	0	0.0121902	0.0213876	0
WP_011110216.1	BC3133	BC3133	hydrolase	0	0	0	0.0105026	0.0453803	0.0308108	0.0488537	0.0952377	0.0555036
WP_002108639.1	BC1531	BC1531	hypothetical protein	0	0	0	0.00992512	0.016082	0	0.0102595	0	0
WP_000495055.1	BC1719	BC1719	transcriptional regulator	0	0	0	0.00980355	0.01059	0	0	0.0059266	0
WP_001084626.1	BC5079	BC5079	short-chain dehydrogenase	0	0	0	0.00975066	0	0	0	0	0
WP_011110516.1	BC5478	BC5478	hypothetical protein	0	0	0	0.00947224	0	0	0.00489567	0	0
WP_000351123.1	BC1850	BC1850	transcriptional regulator	0	0	0	0.00939725	0.0101511	0	0.0388553	0.0227239	0
WP_000506694.1	BC3921	BC3921	hypothetical protein	0	0	0	0.00930346	0.0167496	0	0.00961688	0.0187476	0
WP_000578885.1	BC1282	BC1282	transcriptional regulator	0	0	0	0.00885052	0.00478025	0	0.0182974	0.0267523	0
WP_000831901.1	BC5490	BC5490	50S ribosomal protein L34	0	0	0	0.00867049	0	0	0	0	0
WP_000404341.1	BC3776	BC3776	stage V sporulation protein S	0	0	0	0.00783998	0.00846889	0	0.0405205	0.0853119	0
WP_000998166.1	BC0502	BC0502	hypothetical protein	0	0	0	0.00756676	0	0	0	0	0
WP_000814124.1	BC1436	BC1436	phage shock protein A	0	0	0	0.00739465	0.00399392	0.013016	0.0114657	0.00447033	0.0195395
WP_002000445.1	BC3541	BC3541	flavodoxin	0	0	0	0.00729115	0	0	0.0150736	0.0198349	0.0048165
WP_000235476.1	BC0387	BC0387	hypothetical protein	0	0	0	0.00682205	0.00736931	0	0	0.00412418	0
WP_011110035.1	BC1979	BC1979	siderophore biosynthesis protein	0	0	0	0.00680116	0.00734674	0	0.0175757	0.00411154	0
WP_001249191.1	BC3061	BC3061	penicillin-binding protein	0	0	0	0.00677184	0.0219452	0	0.0209999	0.0245629	0
WP_011110508.1	BC5406	BC5406	O-acetylhomoserine aminocarboxypropyltransferase	0	0	0	0.00608185	0.00656973	0	0.025147	0	0
WP_000526071.1	BC5384	BC5384	hypothetical protein	0	0	0	0.00578363	0	0	0	0	0
WP_000010984.1	BC4370	BC4370	hypothetical protein	0	0	0	0.00531978	0	0	0.005499	0.00643199	0
WP_000800085.1	BC1630	BC1630	transglycosylase	0	0	0	0.00529874	0.00715475	0	0.00547725	0.00640656	0
WP_000253674.1	BC3664	BC3664	hydrolase	0	0	0	0.00503297	0	0	0	0	0
WP_000975492.1	BC3642	BC3642	carboxylesterase	0	0	0	0.0048392	0.0156822	0.00567861	0.0100045	0.0175528	0.00639351
WP_000198939.1	BC0975	BC0975	MarR family transcriptional regulator	0	0	0	0.00460597	0.0348282	0	0.00714171	0.0139224	0
WP_001219677.1	BC1656	BC1656	flagellin	0	0	0	0.00443565	0	0.0104101	0	0	0
WP_001256952.1	BC5401	BC5401	lipase/acylhydrolase	0	0	0	0.00440537	0	0	0.00455378	0.00532641	0
WP_011110219.1	BC3144	BC3144	hypothetical protein	0	0	0	0.00437508	0.00472605	0	0	0.00528979	0
WP_000835425.1	BC1797	BC1797	hypothetical protein	0	0	0	0.00436022	0	0	0	0	0.00576069
WP_000400663.1	BC1623	BC1623	RNA-binding protein hfq	0	0	0	0.00418624	0	0	0.00649091	0.0101229	0
WP_011110254.1	BC3317	BC3317	histidyl-tRNA synthetase	0	0	0	0.00387027	0.00418074	0	0.00400065	0	0
WP_000166303.1	BC3309	BC3309	hypothetical protein	0	0	0	0.00379828	0	0	0.00392624	0	0
WP_001086126.1	BC4543	BC4543	sortase	0	0	0	0.00374145	0.00808317	0	0.03094	0.0271421	0
WP_001018860.1	BC5008	BC5008	hypothetical protein	0	0	0	0.00363732	0.0117873	0	0.00375986	0.00879558	0
WP_000807310.1	BC1370	BC1370	D-alanine--poly(phosphoribitol) ligase subunit 2	0	0	0	0.00360888	0	0	0.00186523	0.0021817	0
WP_001265617.1	BC4339	BC4339	50S ribosomal protein L33	0	0	0	0.00357628	0	0	0	0	0
WP_001107299.1	BC2936	BC2936	TetR family transcriptional regulator	0	0	0	0.00323763	0.00349735	0	0	0	0
WP_001290418.1	BC1522	BC1522	menaquinol-cytochrome C reductase iron-sulfur subunit	0	0	0	0.00310264	0	0	0.00320716	0.00375131	0
WP_001058941.1	BC3383	BC3383	bacillolysin	0	0	0	0.00280368	0.00908577	0.00329001	0.00579627	0.00677971	0
WP_000756995.1	BC0198	BC0198	metal ABC transporter substrate-binding protein	0	0	0	0.00273552	0	0	0.00282767	0	0.00361414
WP_000573004.1	BC2311	BC2311	4'-phosphopantetheinyl transferase	0	0	0	0.0026718	0	0	0.0248563	0.0129216	0
WP_000730383.1	BC0602	BC0602	bacillolysin	0	0	0	0.00250932	0.00813183	0.00588916	0.0129693	0.0182037	0.00331528
WP_000626552.1	BC4361	BC4361	iron ABC transporter ATP-binding protein	0	0	0	0.00249952	0	0	0.00775118	0	0
WP_000043386.1	BC1195	BC1195	hypothetical protein	0	0	0	0.00243147	0.00525304	0	0.00754015	0.00587965	0
WP_000726836.1	BC3120	BC3120	erythromycin esterase	0	0	0	0.00230371	0.00248851	0	0	0	0
WP_000770352.1	BC4251	BC4251	5,10-methylenetetrahydrofolate reductase	0	0	0	0.00225838	0.00243955	0	0.0186757	0.0054611	0
WP_000406876.1	BC0898	BC0898	enoyl-CoA hydratase	0	0	0	0.00222549	0.00240401	0	0.00230046	0.00269078	0
WP_011110291.1	BC3549	BC3549	acetyltransferase	0	0	0	0.00172098	0	0	0	0	0
WP_000588818.1	BC5092	BC5092	glyoxalase	0	0	0	0.00135843	0	0.0047822	0	0.00328489	0
WP_001072930.1	BC3348	BC3348	PadR family transcriptional regulator	0	0	0	0.0012606	0.00136172	0	0	0.00152415	0
WP_011110260.1	BC3384	BC3384	enhancin	0	0	0	0	0.0134002	0.0036392	0.0160287	0.0112489	0.00409736
WP_002023610.1	BC1339	BC1339	hypothetical protein	0	0	0	0	0.0027284	0	0.00065272	0.00152693	0
WP_002196009.1	BC2473	BC2473	class A beta-lactamase	0	0	0	0	0.0142381	0.0154671	0.0090832	0.0106243	0.0174143
WP_000483126.1	BC4819	BC4819	hypothetical protein	0	0	0	0	0.0202242	0	0.019353	0.00754553	0
WP_000276560.1	BC5373	BC5373	MerR family transcriptional regulator	0	0	0	0	0.0210633	0	0	0.00785863	0
WP_001041232.1	BC1165	BC1165	haloacid dehalogenase	0	0	0	0	0.0132569	0	0.00634293	0.0148382	0
WP_002195355.1	BC1776	BC1776	branched-chain amino acid aminotransferase	0	0	0	0	0.00811534	0	0.00388289	0.00454169	0.0397027
WP_000930907.1	BC3275	BC3275	hypothetical protein	0	0	0	0	0.00827522	0	0	0	0
WP_001080055.1	BC3471	BC3471	formate dehydrogenase	0	0	0	0	0.0087979	0	0	0	0
WP_001040540.1	BC0590	BC0590	hypothetical protein	0	0	0	0	0.00619472	0	0	0	0
WP_001020110.1	BC1633	BC1633	flagellar motor switch protein FliG	0	0	0	0	0.00625199	0	0	0	0
WP_000656267.1	BC2315	BC2315	diguanylate cyclase	0	0	0	0	0.00446385	0	0	0	0
WP_000713609.1	BC3412	BC3412	collagenase	0	0	0	0	0.00512129	0	0	0	0
WP_011109891.1	BC1076	BC1076	methicillin resistance mecR1 protein	0	0	0	0	0.00109313	0.00593744	0.00418419	0.00244705	0.00668493
WP_000659648.1	BC5434	BC5434	TetR family transcriptional regulator	0	0	0	0	0.00474216	0.020606	0	0	0
WP_001103118.1	BC3531	BC3531	acetyltransferase	0	0	0	0	0.00306551	0.00999035	0.00293347	0	0
WP_000026361.1	BC3069	BC3069	IclR family transcriptional regulator	0	0	0	0	0.00538047	0.00584489	0.00514871	0.00602228	0.00658073
WP_011110014.1	BC1862	BC1862	hypothetical protein	0	0	0	0	0.00301514	0.0032754	0.00288527	0	0.0073755
WP_001232212.1	BC5359	BC5359	aminopeptidase	0	0	0	0	0.00450743	0	0.0603859	0.0706314	0
WP_011110380.1	BC4250	BC4250	5-methyltetrahydrofolate--homocysteine methyltransferase	0	0	0	0	0.00150438	0	0.00143958	0	0
WP_011110285.1	BC3529	BC3529	collagenase	0	0	0	0	0.000975243	0	0	0.00109157	0
WP_000288073.1	BC0851	BC0851	MerR family transcriptional regulator	0	0	0	0	0.0106952	0	0	0	0
WP_000570206.1	BC3329	BC3329	ABC transporter ATP-binding protein	0	0	0	0	0.00362793	0	0	0	0
WP_000392079.1	BC3048	BC3048	aminoglycoside phosphotransferase	0	0	0	0	0.00353365	0	0	0	0
WP_000040618.1	BC3272	BC3272	hypothetical protein	0	0	0	0	0	0.0194729	0	0	0.0146163
WP_000063587.1	BC2431	BC2431	glyoxalase family protein	0	0	0	0	0	0.0135603	0	0	0
WP_000125119.1	BC4133	BC4133	hydrolase	0	0	0	0	0	0.00398714	0	0	0
WP_000080281.1	BC3555	BC3555	aldehyde dehydrogenase	0	0	0	0	0	0	0.0149165	0.00498495	0.0027236
WP_000598123.1	BC2286	BC2286	2-methylcitrate dehydratase	0	0	0	0	0	0	0.0302911	0	0
WP_000660194.1	BC2310	BC2310	DSBA oxidoreductase	0	0	0	0	0	0	0.010821	0.004219	0
WP_000355744.1	BC5047	BC5047	hypothetical protein	0	0	0	0	0	0	0.0151632	0	0
WP_000637521.1	BC5181	BC5181	hypothetical protein	0	0	0	0	0	0	0.00827955	0.0484216	0
WP_000060307.1	NA	NA	hypothetical protein	0	0	0	0	0	0	0.00680604	0.0278628	0.00434951
WP_000695200.1	BC1947	BC1947	hypothetical protein	0	0	0	0	0	0	0.0149093	0.0261584	0
WP_000312639.1	BC2287	BC2287	methylisocitrate lyase	0	0	0	0	0	0	0.00981985	0.00574298	0.00627553
WP_000122299.1	BC4254	BC4254	cystathionine beta-lyase	0	0	0	0	0	0	0.00922778	0.00539672	0
WP_000981066.1	BC3636	BC3636	hypothetical protein	0	0	0	0	0	0	0.00567436	0	0
WP_001208739.1	BC0065	BC0065	cell division protein DIVIC	0	0	0	0	0	0	0.0221099	0	0
WP_000358083.1	BC3951	BC3951	hypothetical protein	0	0	0	0	0	0	0.0075211	0	0
WP_000886744.1	BC2488	BC2488	propionyl-CoA carboxylase subunit beta	0	0	0	0	0	0	0.00649463	0	0
WP_000111564.1	BC4357	BC4357	enoyl-CoA hydratase	0	0	0	0	0	0	0.00456947	0.0213791	0
WP_000755315.1	BC1687	BC1687	hypothetical protein	0	0	0	0	0	0	0.0039307	0.00919521	0
